# Supplementary material for: Differential connectivity of splicing activators and repressors to the human spliceosome
Source: Genome Biol. 2015 Jun 6;16(1):119. doi: 10.1186/s13059-015-0682-5 (PMC4502471; doi:10.1186/s13059-015-0682-5)
Supplement: Additional file 2: Table S1. — Components of the PS-network. (A) Proteins that constitute the nodes in the PS-network and sources linking them to the spliceosome. (B) PPIs used to train the Bayesian model with their corresponding co-expression levels (Pearson correlation). (C) PPI probability adjacency matrix representing the edges of the PS-network. The colors correspond to the clusters in Fig. 2. (D) Functional categories of spliceosomal and splicing-related proteins. [file 13059_2015_682_MOESM2_ESM.xlsx]

## Sheet: Table S1A
Table S1A: Proteins that constitute the nodes in the PS-network and sources linking them to the spliceosome
ID	Spliceosomedb@	CHEN*	HEGELE**	Splicing (ko03041)k	mRNA transport (ko03013)k	mRNA surveillanc (ko03015)k
A2BP1	0	0	0	1	0	0
AAAS	0	0	0	0	1	0
AAR2	0	0	0	1	0	0
ACIN1	1	1	1	1	1	1
ADAR	0	1	0	1	0	0
ADARB	0	0	0	1	0	0
ADARB1	0	1	0	0	1	0
AGGF1	1	0	1	0	0	0
ALYREF	1	0	0	0	0	0
AQR	1	1	1	1	0	0
ARGLU1	0	0	1	1	0	0
BAG2	0	0	1	0	0	0
BAT1	0	1	0	1	1	1
BCAS1	1	0	0	0	0	0
BCAS2	1	1	1	1	0	0
BCLAF1	0	0	0	1	0	0
BEL	0	0	0	1	0	0
BRU	0	0	0	1	0	0
BRUNOL	0	0	0	1	0	0
BUB3	0	0	1	1	0	0
BUD13	1	0	1	1	0	0
BUD31	1	1	1	1	0	0
C16orf80	1	0	1	0	0	0
C17orf85	0	0	1	0	0	0
C19orf29	0	1	1	0	0	0
C19orf43	0	0	1	0	0	0
C1orf55	1	0	1	0	0	0
C20ORF4	0	1	0	1	0	0
C9orf78	1	0	1	0	0	0
CACTIN	1	0	0	0	0	0
CASC3	1	0	0	0	1	1
CBX3	1	1	0	1	0	0
CCAR1	1	0	1	0	0	0
CCDC12	1	1	1	1	0	0
CCDC130	1	0	1	1	0	0
CCDC55	0	0	1	1	0	0
CCDC75	1	0	0	0	0	0
CCDC94	1	0	0	0	0	0
CD2BP2	1	0	1	1	0	0
CDC40	1	1	1	1	0	0
CDC5L	1	1	1	1	0	0
CDK10	1	0	1	0	0	0
CDK11A	0	0	1	0	0	0
CDK13	0	0	0	1	0	0
CEBPD	0	0	0	1	0	0
CELF1	1	1	1	1	0	0
CELF2	1	0	0	0	0	0
CELF3	0	1	0	0	0	0
CELF4	0	1	0	1	0	0
CELF6	0	1	0	0	0	0
CHAMP1	1	0	0	0	0	0
CHERP	1	1	1	1	0	0
CHP60	0	0	0	1	0	0
CIRBP	0	1	1	1	0	0
CLASRP	0	0	0	1	0	0
CLF1	0	0	0	1	0	0
CLK1	0	0	0	1	0	0
CLNS1A	0	1	1	0	1	0
COIL	0	1	0	1	0	0
CPSF1	1	1	0	0	0	0
CPSF2	1	1	0	0	0	0
CPSF3	1	1	0	0	0	0
CPSF3L	0	0	0	1	0	0
CPSF4	1	1	0	0	0	0
CPSF6	1	1	0	0	0	0
CPSF7	1	1	0	0	0	0
CRNKL1	1	1	1	1	0	0
CSDA	0	1	1	1	0	0
CSTF1	1	1	0	0	0	0
CSTF2	0	1	0	0	0	0
CSTF3	1	1	0	0	0	0
CTNNBL1	1	0	1	1	0	0
CUS1	0	0	0	1	0	0
CWC15	1	0	1	1	0	0
CWC22	1	1	1	1	0	0
CWC24	0	0	0	1	0	0
CWC25	1	0	0	0	0	0
CWC26	0	0	0	1	0	0
CWC27	1	0	1	1	0	0
CXorf56	1	0	1	0	0	0
DBR1	1	1	0	0	0	0
DDX1	1	1	0	1	0	0
DDX17	1	1	1	1	0	0
DDX18	1	1	0	1	0	0
DDX19A	1	0	0	0	0	0
DDX19B	1	0	0	0	0	0
DDX20	1	1	0	1	1	0
DDX21	1	0	0	0	0	0
DDX23	1	1	1	1	0	0
DDX26B	0	0	0	1	0	0
DDX27	1	1	0	1	0	0
DDX39	0	1	0	1	0	0
DDX39A	1	0	0	0	0	0
DDX39B	1	0	1	0	0	0
DDX3X	1	1	1	1	0	0
DDX3Y	1	0	0	0	0	0
DDX41	1	1	1	1	0	0
DDX42	1	1	1	1	0	0
DDX46	1	1	1	1	0	0
DDX5	1	1	1	1	0	0
DDX50	1	1	0	1	0	0
DDX56	0	1	0	1	0	0
DDX6	1	0	0	0	0	0
DEK	1	0	0	0	0	0
DGCR14	1	1	1	1	0	0
DHX15	1	1	1	1	0	0
DHX16	1	1	1	1	0	0
DHX30	1	1	0	1	0	0
DHX34	1	0	0	0	0	0
DHX35	1	1	1	1	0	0
DHX36	1	1	0	0	0	0
DHX38	1	1	1	1	0	0
DHX40	1	0	0	0	0	0
DHX57	1	0	1	0	0	0
DHX8	1	1	1	1	0	0
DHX9	1	1	1	1	0	0
DNAJC13	1	1	0	1	0	0
DNAJC6	1	0	1	1	0	0
DNAJC8	1	1	1	1	0	0
DPF2	0	1	0	1	0	0
DQX1	0	0	0	1	0	0
DYRK3	0	0	0	1	0	0
EEF1A1	1	0	0	0	1	0
EFTUD2	1	1	1	1	0	0
EIF1	0	0	0	0	1	0
EIF2B1	0	0	0	0	1	0
EIF2B2	0	0	0	0	1	0
EIF2B3	0	0	0	0	1	0
EIF2B4	1	0	0	0	1	0
EIF2B5	1	0	0	0	1	0
EIF2S1	0	0	0	0	1	0
EIF2S2	0	0	0	0	1	0
EIF2S3	1	0	0	0	1	0
EIF3A	1	0	0	0	1	0
EIF3B	1	0	0	0	1	0
EIF3C	1	0	0	0	1	0
EIF3D	0	0	0	0	1	0
EIF3E	1	0	0	0	1	0
EIF3F	0	0	0	0	1	0
EIF3G	0	0	0	0	1	0
EIF3H	1	0	0	0	1	0
EIF3I	0	0	0	0	1	0
EIF3J	0	0	0	0	1	0
EIF4A2	1	0	0	0	1	0
EIF4A3	1	1	1	1	1	1
EIF4B	0	0	0	0	1	0
EIF4E	0	0	0	0	1	0
EIF4EBP1	0	0	0	0	1	0
EIF4G1	1	0	0	0	1	0
EIF5	0	0	0	0	1	0
EIF5B	0	0	0	0	1	0
ELAVL1	1	1	1	1	0	0
ELAVL2	0	0	0	1	0	0
ELAVL3	0	0	0	1	0	0
ELAVL4	0	0	0	1	0	0
EPB41L4B	0	0	0	0	1	0
ERH	1	0	0	0	0	0
ESRP1	0	1	0	1	0	0
ESRP2	0	1	0	1	0	0
ETF1	0	1	0	0	0	0
EWSR1	1	1	0	1	0	0
F12	0	0	0	1	0	0
FAM32A	1	0	1	1	0	0
FAM50	0	0	0	1	0	0
FAM50A	1	0	1	1	0	0
FAM50B	1	0	1	0	0	0
FAM58A	1	0	0	0	0	0
FBN2	0	0	0	0	1	0
FIP1L1	0	1	0	0	0	0
FOX	0	0	0	1	0	0
FRA10AC1	1	0	1	1	0	0
FRG1	1	1	1	1	0	0
FUBP1	1	0	0	1	0	0
FUBP3	1	0	0	0	0	0
FUS	1	1	1	1	0	0
GCFC1	1	1	1	1	0	0
GEMIN2	1	0	0	0	0	0
GEMIN4	0	1	0	1	1	0
GEMIN5	1	1	0	1	1	0
GEMIN6	0	1	0	1	1	0
GEMIN7	0	1	0	1	1	0
GEMIN8	0	1	0	1	1	0
GNB2L1	1	0	1	0	0	0
GPATCH1	1	0	1	1	0	0
GPATCH3	1	0	0	0	0	0
GPATCH8	1	0	0	0	0	0
GPKOW	1	0	1	1	0	0
GSPT	0	1	0	0	0	0
HAS1	0	0	0	1	0	0
HBS1L	0	1	0	0	0	0
HERB	0	1	0	0	0	0
HMGXB3	0	0	0	1	0	0
HNRNPA0	1	1	1	1	0	0
HNRNPA1	1	1	1	1	0	0
HNRNPA2B1	1	1	1	1	0	0
HNRNPA3	1	1	1	1	0	0
HNRNPAB	1	1	1	0	0	0
HNRNPABD	0	0	0	1	0	0
HNRNPC	1	1	1	1	0	0
HNRNPCL1	1	0	0	0	0	0
HNRNPCL2	0	0	0	1	0	0
HNRNPD	1	1	1	0	0	0
HNRNPF	1	1	1	1	0	0
HNRNPH1	1	1	1	0	0	0
HNRNPH2	1	0	1	0	0	0
HNRNPH3	1	1	1	0	0	0
HNRNPK	1	1	1	1	0	0
HNRNPL	1	1	0	1	0	0
HNRNPM	1	1	1	1	0	0
HNRNPR	1	1	1	1	0	0
HNRNPU	1	1	1	1	0	0
HNRNPUL1	1	0	1	0	0	0
HNRNPUL2	1	0	0	0	0	0
HNRPDL	1	0	0	0	0	0
HNRPLL	1	1	0	0	0	0
HNRPQ	0	0	0	1	0	0
HP1G	0	0	0	1	0	0
HSL7	0	0	0	1	1	0
HSPA1A	1	0	1	1	0	0
HSPA2	1	1	0	0	0	0
HSPA8	1	1	1	1	0	0
HSPB1	1	0	1	1	0	0
HTATSF1	1	1	1	1	0	0
IGF2BP3	1	1	0	1	0	0
IK	1	1	1	1	0	0
ILF2	0	1	1	1	0	0
ILF3	0	1	1	1	0	0
INTS1	1	0	0	1	0	0
INTS10	0	0	0	1	0	0
INTS12	0	0	0	1	0	0
INTS2	0	0	0	1	0	0
INTS3	1	0	0	1	0	0
INTS4	1	0	0	1	0	0
INTS5	1	0	0	1	0	0
INTS6	1	0	0	1	1	0
INTS7	1	0	0	1	0	0
INTS8	0	0	0	1	0	0
INTS9	0	0	0	1	0	0
IST3	0	0	0	1	0	0
ISY1	1	0	1	0	0	0
JUP	1	0	1	0	0	0
KHDRBS1	1	1	1	1	0	0
KHDRBS3	0	0	1	1	0	0
KHSRP	1	0	0	0	0	0
KIAA1967	1	0	1	0	0	0
KIN	1	0	1	1	0	0
KPNA1	1	0	0	0	0	0
KPNA2	1	0	0	0	0	0
KPNB1	1	0	0	0	1	0
LENG1	1	0	0	0	0	0
LIN9	0	0	0	0	1	0
LSM1	1	0	0	0	0	0
LSM2	1	1	1	1	0	0
LSM3	1	1	1	1	0	0
LSM4	1	1	1	1	0	0
LSM5	1	1	1	1	0	0
LSM6	1	1	1	1	0	0
LSM7	1	1	1	1	0	0
LUC7L	1	0	1	0	0	0
LUC7L2	0	1	0	1	0	0
MAGOH	1	1	1	1	1	1
MAGOHB	0	0	0	0	1	1
MASKIN	0	0	0	0	1	0
MATR3	1	1	1	1	0	0
MBNL1	1	1	0	1	0	0
MBNL2	1	1	0	1	0	0
MBNL3	1	1	0	0	0	0
MFAP1	1	1	1	1	0	0
MLST8	0	0	0	0	1	0
MOV10	1	0	0	0	0	0
MSI	0	1	0	0	0	0
MSL1	0	0	0	1	0	0
MSL2	0	0	0	1	0	0
MTR4	0	0	0	1	0	0
NAA38	1	1	1	1	0	0
NCBP1	1	1	1	1	1	1
NCBP2	1	1	1	1	1	1
NCOR1	1	0	0	0	0	0
NHP2L	0	0	0	1	0	0
NHP2L1	1	1	1	1	0	0
NKAP	1	0	1	0	0	0
NMD3	0	0	0	0	1	0
NONO	1	1	0	1	0	0
NOSIP	1	0	1	1	0	0
NOVA	0	0	0	1	0	0
NPM1	0	1	0	0	0	0
NPTB	0	0	0	1	0	0
NRIP2	1	0	1	1	0	0
NUDT21	1	1	0	0	0	0
NUMA1	1	0	0	0	0	0
NUP107	1	0	0	0	1	0
NUP121	0	0	0	0	1	0
NUP133	1	0	0	0	1	0
NUP153	1	0	0	0	1	0
NUP155	0	0	0	0	1	0
NUP160	1	0	0	0	1	0
NUP188	0	0	0	0	1	0
NUP205	1	0	0	0	1	0
NUP210	1	0	0	0	1	0
NUP214	1	0	0	0	1	0
NUP35	1	0	0	0	1	0
NUP37	0	0	0	0	1	0
NUP43	0	0	0	0	1	0
NUP50	0	0	0	0	1	0
NUP54	1	0	0	0	1	0
NUP62	0	0	0	0	1	0
NUP85	0	0	0	0	1	0
NUP88	1	0	0	0	1	0
NUP93	1	0	0	0	1	0
NUP98	0	0	0	0	1	0
NUPL1	0	0	0	0	1	0
NUPL2	0	0	0	0	1	0
NXF1	1	1	0	0	1	1
NXF2B	0	0	0	0	1	1
NXT1	1	0	0	0	1	1
NXT2	0	0	0	0	1	1
PABPC	0	0	0	1	1	1
PABPC1	1	0	1	0	1	0
PABPC1P2	0	1	0	0	0	0
PABPC4	1	1	0	0	0	0
PABPN1	1	1	0	0	0	0
PAIP1	0	1	0	0	1	0
PCBP1	1	1	1	1	0	0
PCBP2	1	0	1	1	0	0
PCBP3	0	0	0	1	0	0
PCBP4	0	0	0	1	0	0
PCF11	0	1	0	0	0	0
PDCD7	0	1	0	0	0	0
PELA	0	1	0	0	0	0
PELO	0	1	0	0	0	0
PHAX	0	1	0	0	1	0
PHF5A	1	1	1	1	0	0
PLRG1	1	1	1	1	0	0
PNN	1	1	1	1	1	1
POMZP3	0	0	0	0	1	0
POP4	0	0	0	0	1	0
POP5	0	0	0	0	1	0
POP6	0	0	0	0	1	0
POP7	0	0	0	0	1	0
POP8	0	0	0	0	1	0
PPIE	1	0	1	1	0	0
PPIG	1	0	1	1	0	0
PPIH	1	1	1	1	0	0
PPIL1	1	0	1	1	0	0
PPIL2	1	0	1	1	0	0
PPIL3	1	0	1	1	0	0
PPIL4	0	0	1	1	0	0
PPP1C	0	0	0	1	0	0
PPP1CA	0	1	1	0	0	0
PPP1R8	0	0	1	1	0	0
PPP2C	0	1	0	0	0	0
PPP2R1	0	1	0	0	0	0
PPP2R2	0	1	0	0	0	0
PPP2R3A	0	1	0	0	0	0
PPP2R5	0	1	0	0	0	0
PPWD1	1	0	1	1	0	0
PQBP1	1	0	1	1	0	0
PRCC	1	0	1	1	0	0
PRMT1	0	1	0	0	0	0
PRMT5	0	1	1	1	1	0
PRMT7	0	1	0	0	0	0
PROL1	0	0	0	1	0	0
PRP28	0	0	0	1	0	0
PRP38	0	0	0	1	0	0
PRP39	0	0	0	1	0	0
PRP40	0	0	0	1	0	0
PRP46	0	0	0	1	0	0
PRP5	0	0	0	1	0	0
PRP6	0	0	0	1	0	0
PRPF18	1	0	1	1	0	0
PRPF19	1	1	1	1	0	0
PRPF3	1	1	1	1	0	0
PRPF31	1	1	1	1	0	0
PRPF38A	1	1	1	1	0	0
PRPF38B	1	0	0	1	0	0
PRPF39	1	1	0	1	0	0
PRPF4	1	1	1	1	0	0
PRPF40	0	0	0	1	0	0
PRPF40A	1	1	1	0	0	0
PRPF4B	1	1	1	1	0	0
PRPF6	1	1	1	1	0	0
PRPF8	1	1	1	1	0	0
PTBP1	1	1	1	1	0	0
PTBP2	1	0	1	1	0	0
PUF60	1	1	1	1	0	0
PYDC1	0	0	0	0	1	0
QKI	1	0	1	1	0	0
RAB43	0	1	0	1	0	0
RAE1	1	1	0	0	1	0
RALY	1	0	1	0	0	0
RALYL	1	0	0	0	0	0
RAN	0	1	0	0	1	0
RANBP2	1	0	0	0	1	0
RANBP9	1	0	0	0	0	0
RANGAP1	1	0	0	0	1	0
RARY	0	0	0	1	0	0
RAVER1	1	0	0	0	0	0
RAVER2	1	0	0	0	0	0
RBBP6	0	0	1	0	0	0
RBFOX1	0	0	0	1	0	0
RBFOX2	1	0	1	1	0	0
RBM0	0	0	0	1	0	0
RBM10	1	0	1	0	0	0
RBM14	1	1	0	1	0	0
RBM15	1	1	0	1	0	0
RBM15B	1	1	0	0	0	0
RBM16	0	1	0	1	0	0
RBM17	1	1	1	1	0	0
RBM22	1	1	1	1	0	0
RBM23	0	0	1	0	0	0
RBM25	1	1	1	1	0	0
RBM26	1	0	0	1	0	0
RBM27	1	1	0	1	0	0
RBM3	1	1	0	1	0	0
RBM38	0	1	0	0	0	0
RBM39	1	1	1	1	0	0
RBM4	1	0	1	1	0	0
RBM42	1	0	1	0	0	0
RBM45	1	0	0	0	0	0
RBM47	1	0	0	0	0	0
RBM4B	1	1	0	0	0	0
RBM5	1	1	1	1	0	0
RBM7	1	1	1	1	0	0
RBM8A	1	1	1	1	1	1
RBMX	1	1	1	1	0	0
RBMX2	1	0	1	1	0	0
RBMXL1	1	0	0	0	0	0
RBMXL2	1	0	0	0	0	0
RENT3	0	0	0	0	1	1
RER	0	0	0	1	0	0
RGPD2	0	0	0	0	1	0
RNF113A	1	0	1	1	0	0
RNF20	1	0	0	0	0	0
RNF213	1	0	0	0	0	0
RNF34	1	0	0	0	0	0
RNF40	1	0	0	0	0	0
RNGTT	0	1	0	0	0	0
RNMT	0	1	0	0	0	0
RNPC3	1	1	0	1	0	0
RNPS1	1	0	1	0	1	1
RNU1-1	1	0	0	0	0	0
RNU2-1	1	0	0	0	0	0
RNU4-1	1	0	0	0	0	0
RNU5A	1	0	0	0	0	0
RNU6-1	1	0	0	0	0	0
RNZ	0	0	0	0	1	0
RPLP1	0	0	0	0	1	0
RPP14	0	0	0	0	1	0
RPP21	0	0	0	0	1	0
RPP25	0	0	0	0	1	0
RPP30	0	0	0	0	1	0
RPP38	0	0	0	0	1	0
RPP40	0	0	0	0	1	0
RPR2	0	0	0	0	1	0
RRAGA	0	1	0	0	0	0
RUVBL1	1	0	0	0	0	0
SAMD4A	0	0	0	1	0	0
SAP130	0	0	0	1	0	0
SAP18	1	0	1	0	1	1
SAP30BP	0	0	1	0	0	0
SART1	1	1	1	1	0	0
SART3	1	0	0	0	0	0
SEC13	0	0	0	0	1	0
SEC14L2	0	0	0	0	1	1
SEC31B	0	0	1	0	0	0
SEH1	0	0	0	0	1	0
SENP2	0	0	0	0	1	0
SERBP1	0	1	0	1	0	0
SF1	1	1	1	1	0	0
SF3A1	1	1	1	1	0	0
SF3A2	1	1	1	1	0	0
SF3A3	1	1	1	1	0	0
SF3B1	1	1	1	1	0	0
SF3B10	0	0	0	1	0	0
SF3B125	0	0	0	1	0	0
SF3B14	1	1	1	1	0	0
SF3B2	1	1	1	1	0	0
SF3B3	1	1	1	1	0	0
SF3B4	1	1	1	1	0	0
SF3B5	1	1	1	1	0	0
SFPQ	1	1	0	1	0	0
SFRS15	0	0	0	1	0	0
SFRS17	0	0	0	1	0	0
SFRS18	0	0	0	1	0	0
SFSWAP	1	1	0	0	0	0
SIP1	0	1	0	1	1	0
SIP2	0	0	0	1	1	0
SKIV2L2	1	1	0	1	0	0
SLC7A9	0	1	0	1	1	1
SLT11	0	0	0	1	0	0
SLU7	1	1	1	1	0	0
SMB	0	0	0	1	0	0
SMG1	0	1	0	0	0	0
SMG5	0	1	0	0	0	0
SMG6	0	1	0	0	0	0
SMG7	0	1	0	0	0	0
SMN1	0	1	1	0	0	0
SMNDC1	1	1	1	1	0	0
SMU1	1	1	1	1	0	0
SNIP1	1	0	1	1	0	0
SNR17	0	0	0	0	1	0
SNRNP200	1	1	1	1	0	0
SNRNP25	1	1	0	1	0	0
SNRNP27	1	0	1	1	0	0
SNRNP35	1	1	0	1	0	0
SNRNP40	1	1	1	1	0	0
SNRNP48	1	1	0	1	0	0
SNRNP70	1	1	1	1	0	0
SNRPA	1	1	1	1	0	0
SNRPA1	1	1	1	1	0	0
SNRPB	1	1	1	1	0	0
SNRPB2	1	1	1	1	0	0
SNRPC	1	1	1	1	0	0
SNRPD1	1	1	1	1	0	0
SNRPD2	1	1	1	1	0	0
SNRPD3	1	1	1	1	0	0
SNRPE	1	1	1	1	0	0
SNRPF	1	1	1	1	0	0
SNRPG	1	1	1	1	0	0
SNRPN	0	0	0	1	1	0
SNU114	0	0	0	1	0	0
SNU23	0	0	0	1	0	0
SNU66	0	0	0	1	0	0
SNUPN	0	1	0	1	1	0
SNW1	1	1	1	1	0	0
SPHKAP	0	0	0	1	0	0
SQD	0	0	0	1	0	0
SREK1	1	1	0	1	0	0
SRM300	0	0	0	1	0	0
SRPK	0	0	0	1	0	0
SRPK1	1	0	1	0	0	0
SRPK2	0	1	1	0	0	0
SRRM1	1	1	1	1	1	1
SRRM2	1	1	1	1	0	0
SRRT	1	0	1	0	0	0
SRSF1	1	1	1	1	0	0
SRSF10	1	1	1	1	0	0
SRSF11	1	1	0	1	0	0
SRSF12	1	1	0	0	0	0
SRSF2	1	1	1	1	0	0
SRSF2IP	0	1	0	1	0	0
SRSF3	1	1	1	1	0	0
SRSF4	1	1	1	1	0	0
SRSF5	1	1	1	1	0	0
SRSF6	1	1	1	1	0	0
SRSF7	1	1	1	1	0	0
SRSF8	1	0	0	0	0	0
SRSF9	1	1	1	1	0	0
STRAP	0	0	0	1	1	0
STRBP	0	1	0	1	0	0
SUGP1	1	1	1	1	0	0
SUGP2	0	0	0	1	0	0
SUMO	0	0	0	0	1	0
SUMO1	0	0	0	0	1	0
SYF2	1	1	1	1	0	0
SYMPK	0	1	0	0	0	0
SYNCRIP	1	1	1	1	0	0
TACC3	0	0	0	0	1	0
TCERG1	1	1	1	1	0	0
TET1	0	0	0	1	0	0
TFIP11	1	1	1	1	0	0
TGS1	0	1	0	0	0	0
THOC1	1	1	1	1	1	0
THOC2	1	1	1	1	1	0
THOC3	1	1	1	1	1	0
THOC4	0	1	1	1	1	1
THOC5	1	1	1	1	1	0
THOC6	1	0	0	1	1	0
THOC7	1	0	1	1	1	0
THRAP3	1	1	1	1	0	0
TIA1	0	0	0	1	0	0
TIAL1	0	1	0	1	0	0
TMEM171	0	0	0	1	0	0
TMEM48	0	0	0	0	1	0
TOE1	1	1	1	1	0	0
TPR	0	0	0	0	1	0
TRA2A	1	0	1	1	0	0
TRA2B	1	1	1	1	0	0
TRIM24	1	0	0	0	0	0
TTC14	1	0	1	0	0	0
TXNL4A	1	1	1	1	0	0
U1SNRNA	0	0	0	0	1	0
U2AF1	1	1	1	1	0	0
U2AF2	1	1	1	1	0	0
U2SNRNA	0	0	0	0	1	0
U2SURP	1	0	1	0	0	0
U3SNORNA	0	0	0	0	1	0
U4SNRNA	0	0	0	0	1	0
U5SNRNA	0	0	0	0	1	0
U6SNRNA	0	0	0	0	1	0
UBE2I	0	0	0	0	1	0
UBL5	1	0	1	1	0	0
UPF1	1	1	0	0	1	1
UPF2	0	0	0	0	1	1
UPF3A	0	0	0	0	1	1
USP39	1	1	1	1	0	0
WBP11	1	1	1	1	0	0
WBP4	1	0	0	1	0	0
WDR70	1	0	0	0	0	0
WDR77	0	1	1	1	0	0
WDR83	1	1	1	1	0	0
WIBG	0	0	0	0	1	1
XAB2	1	1	1	1	0	0
XPO1	0	0	0	0	1	0
XPO5	0	0	0	0	1	0
XPOT	0	0	0	0	1	0
XRCC5	1	0	0	0	0	0
XRCC6	0	1	0	1	0	0
XRN2	1	0	0	0	0	0
YBX1	1	1	1	1	0	0
YTH1	0	0	0	0	0	1
ZBTB12	0	0	0	1	0	0
ZC3H11A	1	0	0	0	0	0
ZC3H13	1	0	0	0	0	0
ZC3H18	1	0	1	1	0	0
ZC3H4	1	0	0	0	0	0
ZC3HAV1	1	0	0	0	0	0
ZCCHC10	1	0	1	0	0	0
ZCCHC8	1	1	0	1	0	0
ZCRB1	1	1	0	1	0	0
ZFR	1	1	0	1	0	0
ZMAT2	1	0	1	0	0	0
ZMAT5	1	1	0	1	0	0
ZMYM3	1	0	0	0	0	0
ZNF131	1	0	0	0	0	0
ZNF207	1	0	1	0	0	0
ZNF326	1	1	0	1	0	0
ZNF346	1	0	0	0	0	0
ZNF830	1	0	1	1	0	0
ZRSR2	1	1	0	0	0	0
@ http://spliceosomedb.ucsc.edu/
** Hegele, A. et. al 2012 Mol Cell
k http://www.genome.jp/kegg/
* Chen, Y.I. et. al 2007 Nucleic Acids Res 35, 3928-3944.

## Sheet: Table S1B
Table S1B: PPIs used to train the Bayesian model with their corresponding co-expression levels (Pearson correlation)
Protein 1	Protein 2	HEGELE*	HPRD^	Coexpression
BAG2	HSPA8	1	1	0.0181704
C19orf43	SNRPA	1	1	NA
CD2BP2	PRPF6	1	1	0.637651
CLNS1A	PRMT5	1	1	0.70544
CLNS1A	SNRPB	1	1	0.710105
DDX17	DDX5	1	1	0.569743
DDX17	SF1	1	1	0.593416
DDX17	WBP11	1	1	0.744711
DHX9	KHDRBS1	1	1	0.722183
HNRNPK	KHDRBS1	1	1	0.882858
HNRNPK	KHDRBS3	1	1	-0.184188
HNRNPK	RBM42	1	1	0.515195
HNRNPK	RBMX	1	1	0.800463
KHDRBS1	KHDRBS3	1	1	-0.170719
LSM2	LSM3	1	1	0.755987
LSM2	LSM6	1	1	0.758365
LSM2	LSM7	1	1	0.782317
LSM2	NAA38	1	1	0.756096
LSM2	SNRPD2	1	1	0.749082
LSM3	LSM7	1	1	0.753862
LSM3	NAA38	1	1	0.741757
LSM3	SNRPD3	1	1	0.869321
LSM5	LSM6	1	1	0.168303
LSM5	LSM7	1	1	0.290949
LSM5	SNRPF	1	1	0.20681
LSM6	LSM7	1	1	0.765817
LSM6	SNRPD2	1	1	0.727218
LSM7	SNRPD3	1	1	0.846764
MAGOH	RBM8A	1	1	0.713308
NCBP1	NCBP2	1	1	0.675924
PPIE	XAB2	1	1	0.477397
PPIH	PRPF4	1	1	0.725003
PPIL3	SLU7	1	1	NA
PPP1CA	PPP1R8	1	1	0.549359
PRMT5	WDR77	1	1	0.820689
PTBP1	QKI	1	1	0.131265
PTBP1	SNRPA	1	1	0.875562
PTBP2	QKI	1	1	0.0872049
PTBP2	RBM10	1	1	0.045574
PUF60	SAP30BP	1	1	0.590841
PUF60	U2AF2	1	1	0.120933
QKI	RBFOX2	1	1	NA
RBMX	TRA2B	1	1	0.830409
SART1	UBL5	1	1	0.604352
SF1	U2AF2	1	1	0.0469307
SF3A1	SF3A2	1	1	0.608653
SF3A1	SF3A3	1	1	0.631435
SF3B1	SNIP1	1	1	0.384358
SF3B2	SF3B4	1	1	0.757307
SNRPA1	SNRPB2	1	1	0.588962
SNRPB	SNRPD3	1	1	0.766089
SNRPD2	SNRPF	1	1	0.838558
SNRPE	SNRPF	1	1	0.94297
SNRPF	SNRPG	1	1	0.858309
SRPK1	U2AF1	1	1	0.566008
SRSF2	U2AF1	1	1	0.848424
U2AF1	U2AF2	1	1	0.102792
ACIN1	RNPS1	1	0	0.479338
ACIN1	SRPK2	1	0	0.27049
AGGF1	CHERP	1	0	0.350344
AGGF1	SNRPC	1	0	0.350875
AGGF1	TOE1	1	0	0.430268
AQR	PQBP1	1	0	0.467367
AQR	RBM22	1	0	0.593476
AQR	RBM4	1	0	0.681784
AQR	WDR77	1	0	0.575827
AQR	WDR83	1	0	NA
AQR	ZNF830	1	0	NA
ARGLU1	CHERP	1	0	0.336173
ARGLU1	PRMT5	1	0	0.23612
ARGLU1	SRPK2	1	0	0.1845
ARGLU1	ZCCHC10	1	0	0.327358
BAG2	DNAJC6	1	0	-0.115672
BAG2	KIAA1967	1	0	-0.0667132
BAG2	PPIH	1	0	0.139372
BAG2	SLU7	1	0	NA
BAG2	WDR77	1	0	0.256607
BAG2	WDR83	1	0	NA
BCAS2	CDC5L	1	0	0.430897
BCAS2	PRPF19	1	0	0.662655
BCAS2	PRPF8	1	0	0.777766
BCAS2	SF1	1	0	0.589419
BCAS2	SF3B4	1	0	0.524437
BUB3	NKAP	1	0	NA
BUB3	ZNF207	1	0	0.875884
BUD13	GPKOW	1	0	NA
BUD13	RBMX2	1	0	NA
BUD31	CTNNBL1	1	0	0.538906
C17orf85	HNRNPH3	1	0	0.769908
C17orf85	NCBP1	1	0	0.329001
C17orf85	SNIP1	1	0	0.551246
CCAR1	CHERP	1	0	NA
CCAR1	HNRNPK	1	0	NA
CCAR1	RBM10	1	0	NA
CCAR1	RNF113A	1	0	NA
CCAR1	U2AF2	1	0	NA
CCDC12	CRNKL1	1	0	NA
CCDC130	JUP	1	0	-0.0585803
CCDC55	CTNNBL1	1	0	NA
CD2BP2	PPP1CA	1	0	0.656957
CD2BP2	SMU1	1	0	0.439172
CDC40	PRPF19	1	0	0.760143
CELF1	HNRNPC	1	0	0.548594
CELF1	RALY	1	0	0.246636
CHERP	DHX8	1	0	0.264491
CHERP	FRA10AC1	1	0	NA
CHERP	GNB2L1	1	0	0.523705
CHERP	HNRNPH3	1	0	0.391826
CHERP	LUC7L	1	0	0.347446
CHERP	PPIL4	1	0	NA
CHERP	PRPF38A	1	0	NA
CHERP	PRPF40A	1	0	0.338799
CHERP	RBM23	1	0	0.533813
CHERP	RBM39	1	0	0.359409
CHERP	RBM7	1	0	0.122949
CHERP	RNPS1	1	0	0.723704
CHERP	SART1	1	0	0.405239
CHERP	SF3B4	1	0	0.446604
CHERP	SNIP1	1	0	0.397113
CHERP	SNRNP27	1	0	0.23868
CHERP	SNRNP70	1	0	0.459533
CHERP	TTC14	1	0	NA
CHERP	U2AF1	1	0	0.592903
CHERP	U2AF2	1	0	-0.00159345
CIRBP	HNRNPA0	1	0	0.525518
CIRBP	HNRNPK	1	0	0.490877
CIRBP	KHDRBS1	1	0	0.375313
CLNS1A	LSM2	1	0	0.740674
CLNS1A	LSM3	1	0	0.66542
CLNS1A	LSM6	1	0	0.704991
CLNS1A	SNRPD1	1	0	0.806497
CLNS1A	SNRPD2	1	0	0.756198
CLNS1A	SNRPD3	1	0	0.740741
CLNS1A	SNRPF	1	0	0.737773
CTNNBL1	CWC15	1	0	NA
CTNNBL1	HNRNPK	1	0	0.728953
CTNNBL1	IK	1	0	0.680946
CTNNBL1	LUC7L	1	0	0.219985
CTNNBL1	PPP1R8	1	0	0.617993
CTNNBL1	PRPF3	1	0	0.481824
CTNNBL1	SNW1	1	0	0.448835
CTNNBL1	SRPK2	1	0	0.117661
CTNNBL1	U2SURP	1	0	NA
CTNNBL1	WBP11	1	0	0.612286
CTNNBL1	ZCCHC10	1	0	0.54342
CWC15	RBM17	1	0	NA
CWC22	EIF4A3	1	0	NA
CWC22	FAM32A	1	0	NA
CWC22	FRG1	1	0	NA
CWC27	FRA10AC1	1	0	NA
CXorf56	RBM4	1	0	0.435548
CXorf56	SNW1	1	0	0.317202
DDX17	HNRNPH3	1	0	0.576277
DDX17	HNRNPK	1	0	0.650203
DDX17	RBM4	1	0	0.63942
DDX17	SF3B4	1	0	0.574291
DDX17	U2AF2	1	0	-0.0410423
DDX41	NKAP	1	0	NA
DDX42	DHX15	1	0	0.707991
DDX42	PRPF19	1	0	0.746272
DDX42	SF3A1	1	0	0.546139
DDX42	SF3B4	1	0	0.531524
DDX42	SNRPC	1	0	0.594658
DDX42	U2SURP	1	0	NA
DDX46	SRPK2	1	0	0.177258
DDX5	DHX9	1	0	0.639411
DDX5	HNRNPA0	1	0	0.275673
DDX5	HNRNPH1	1	0	0.791395
DDX5	HNRNPH2	1	0	0.411526
DDX5	HNRNPH3	1	0	0.821158
DDX5	HNRNPK	1	0	0.816691
DDX5	KHDRBS1	1	0	0.698577
DDX5	RBFOX2	1	0	NA
DDX5	RBM10	1	0	0.71106
DDX5	RBM4	1	0	0.805821
DDX5	WBP11	1	0	0.518593
DGCR14	DHX16	1	0	0.333041
DGCR14	FRA10AC1	1	0	NA
DGCR14	GNB2L1	1	0	0.29088
DGCR14	RBM4	1	0	0.329064
DGCR14	TTC14	1	0	NA
DHX15	NKAP	1	0	NA
DHX15	RBM10	1	0	0.830036
DHX15	RBM17	1	0	0.00435462
DHX15	RBM5	1	0	0.660757
DHX15	SUGP1	1	0	NA
DHX15	TRA2A	1	0	0.445969
DHX16	DHX38	1	0	0.628696
DHX16	GPKOW	1	0	0.44924
DHX16	SF3B2	1	0	0.609976
DHX16	XAB2	1	0	0.276396
DHX38	GPKOW	1	0	0.567837
DHX38	MFAP1	1	0	0.0583705
DHX38	RBM10	1	0	0.582321
DHX38	U2AF1	1	0	0.438103
DHX8	ISY1	1	0	NA
DHX8	MFAP1	1	0	0.244003
DHX8	NKAP	1	0	NA
DHX8	PRPF38A	1	0	NA
DHX8	PRPF40A	1	0	0.798289
DHX8	RBM7	1	0	0.399256
DHX8	RBMX2	1	0	0.641034
DHX8	SAP30BP	1	0	0.56091
DHX8	THOC1	1	0	0.215436
DHX8	ZCCHC10	1	0	0.639143
DHX9	HNRNPK	1	0	0.736868
DHX9	RBM4	1	0	0.699236
EFTUD2	HSPB1	1	0	NA
EFTUD2	IK	1	0	NA
EFTUD2	NAA38	1	0	NA
EFTUD2	SF1	1	0	NA
EFTUD2	SF3B3	1	0	NA
EFTUD2	SF3B4	1	0	NA
ELAVL1	HNRNPK	1	0	0.716804
ELAVL1	PTBP1	1	0	0.903686
ELAVL1	PTBP2	1	0	-0.113388
ELAVL1	RBFOX2	1	0	NA
FRA10AC1	IK	1	0	NA
FRA10AC1	MFAP1	1	0	NA
FRA10AC1	NKAP	1	0	NA
FRA10AC1	PRPF3	1	0	NA
FRA10AC1	PRPF40A	1	0	NA
FRA10AC1	SAP30BP	1	0	NA
FRA10AC1	SF3B2	1	0	NA
FRA10AC1	THOC1	1	0	NA
FRA10AC1	TTC14	1	0	NA
FRA10AC1	U2AF1	1	0	NA
FRA10AC1	ZCCHC10	1	0	NA
FRA10AC1	ZNF830	1	0	NA
GNB2L1	HNRNPH2	1	0	0.177358
GNB2L1	IK	1	0	0.477924
GNB2L1	PRPF31	1	0	0.489551
GNB2L1	WDR83	1	0	NA
GPKOW	PPP1CA	1	0	0.599448
GPKOW	PRPF4	1	0	0.458528
GPKOW	PRPF8	1	0	0.56911
GPKOW	RBM10	1	0	0.576214
GPKOW	WDR77	1	0	0.357848
GPKOW	WDR83	1	0	NA
HNRNPA0	HNRNPF	1	0	0.389597
HNRNPA0	HNRNPH2	1	0	0.383733
HNRNPA0	HNRNPH3	1	0	0.338564
HNRNPA0	HNRNPK	1	0	0.517384
HNRNPA0	SRSF1	1	0	0.418432
HNRNPA0	U2AF2	1	0	-0.0471233
HNRNPA1	HNRNPH3	1	0	0.903151
HNRNPA1	PPIL1	1	0	NA
HNRNPA1	TRA2B	1	0	0.831012
HNRNPAB	PTBP1	1	0	0.809332
HNRNPAB	PTBP2	1	0	-0.0639295
HNRNPC	HNRNPD	1	0	0.811395
HNRNPC	PTBP2	1	0	0.117264
HNRNPC	RALY	1	0	0.364113
HNRNPC	SF3B2	1	0	0.744447
HNRNPD	HNRNPF	1	0	0.839975
HNRNPD	HNRNPH3	1	0	0.818602
HNRNPD	HNRNPK	1	0	0.871789
HNRNPD	HNRNPU	1	0	0.862839
HNRNPD	PTBP1	1	0	0.851214
HNRNPD	PTBP2	1	0	0.0208124
HNRNPD	RALY	1	0	0.491105
HNRNPD	SF3B4	1	0	0.687432
HNRNPD	SNRPC	1	0	0.672769
HNRNPD	U2AF2	1	0	-0.0203384
HNRNPF	HNRNPH3	1	0	0.738754
HNRNPF	HNRNPUL1	1	0	0.806912
HNRNPF	RBFOX2	1	0	NA
HNRNPF	RBM4	1	0	0.705081
HNRNPF	SF1	1	0	0.63907
HNRNPF	SF3B4	1	0	0.812449
HNRNPF	SNRPC	1	0	0.756302
HNRNPF	TOE1	1	0	0.699039
HNRNPH1	HNRNPH3	1	0	0.722109
HNRNPH1	RALY	1	0	0.419379
HNRNPH1	SF1	1	0	0.698598
HNRNPH1	SF3B4	1	0	0.426861
HNRNPH2	HNRNPUL1	1	0	0.288123
HNRNPH2	ILF3	1	0	0.195465
HNRNPH2	PQBP1	1	0	0.264283
HNRNPH2	PRPF31	1	0	0.332047
HNRNPH2	PRPF8	1	0	0.474243
HNRNPH2	QKI	1	0	0.408042
HNRNPH2	RBFOX2	1	0	NA
HNRNPH2	RBM10	1	0	0.246358
HNRNPH2	RBM39	1	0	0.379124
HNRNPH2	RBM4	1	0	0.42135
HNRNPH2	SF1	1	0	0.337235
HNRNPH2	SNRPC	1	0	0.0359065
HNRNPH2	WDR83	1	0	NA
HNRNPH3	HNRNPU	1	0	0.823087
HNRNPH3	HNRNPUL1	1	0	0.735406
HNRNPH3	RBM4	1	0	0.831466
HNRNPK	PABPC1	1	0	0.578616
HNRNPK	RALY	1	0	0.474878
HNRNPK	RBFOX2	1	0	NA
HNRNPK	RBM10	1	0	0.783215
HNRNPK	RBM4	1	0	0.812606
HNRNPK	SF1	1	0	0.792799
HNRNPK	SNRPA	1	0	0.652999
HNRNPK	SRRT	1	0	0.632955
HNRNPK	SYNCRIP	1	0	0.786137
HNRNPK	U2AF2	1	0	-0.000450953
HNRNPM	RBM4	1	0	0.866882
HNRNPM	WDR77	1	0	0.510961
HNRNPM	ZNF207	1	0	0.889744
HNRNPU	SYNCRIP	1	0	0.888151
HNRNPUL1	PPIL1	1	0	NA
HNRNPUL1	RBM22	1	0	0.639425
HNRNPUL1	RBM4	1	0	0.710983
HNRNPUL1	SF1	1	0	0.747702
HNRNPUL1	SF3B4	1	0	0.816474
HNRNPUL1	SMN1	1	0	0.382804
HNRNPUL1	SNRPB2	1	0	0.792676
HNRNPUL1	SNRPC	1	0	0.695514
HNRNPUL1	SRSF9	1	0	0.784514
HNRNPUL1	ZNF207	1	0	0.806935
HSPA8	KIAA1967	1	0	-0.0560006
HSPA8	SRRT	1	0	0.391128
HSPB1	MFAP1	1	0	-0.0937877
HSPB1	PRPF19	1	0	-0.136846
HSPB1	SF3B3	1	0	-0.0571603
HSPB1	WDR83	1	0	NA
HTATSF1	SRSF4	1	0	0.24172
IK	MFAP1	1	0	0.242373
IK	PRPF6	1	0	0.45217
IK	RBM10	1	0	0.730197
IK	RNF113A	1	0	0.684047
IK	SMU1	1	0	0.359174
IK	SNIP1	1	0	0.329335
IK	THOC1	1	0	0.369696
IK	TOE1	1	0	0.625055
IK	TTC14	1	0	NA
IK	XAB2	1	0	0.334827
IK	ZCCHC10	1	0	0.512691
IK	ZNF830	1	0	NA
ILF3	RBM5	1	0	0.628648
ILF3	RNF113A	1	0	0.402263
ILF3	SF1	1	0	0.657415
ILF3	SF3B4	1	0	0.621247
ILF3	SNRPC	1	0	0.667475
ILF3	XAB2	1	0	0.547774
ILF3	ZNF830	1	0	NA
ISY1	XAB2	1	0	NA
KHDRBS1	PTBP2	1	0	0.0698333
KHDRBS1	RALY	1	0	0.541262
KHDRBS1	RBFOX2	1	0	NA
KHDRBS1	RBM7	1	0	0.358495
KHDRBS1	U2AF2	1	0	0.0748713
KHDRBS3	PTBP2	1	0	0.137489
KHDRBS3	SNRPC	1	0	-0.00107111
KHDRBS3	U2AF2	1	0	-0.0814557
KIAA1967	PRMT5	1	0	0.0527379
LSM2	PRCC	1	0	0.501272
LSM2	SF3B2	1	0	0.654186
LSM2	SNRPB	1	0	0.782862
LSM3	SF3B2	1	0	0.68144
LSM3	SNRPD1	1	0	0.885878
LSM3	SNRPG	1	0	0.855265
LSM3	THOC5	1	0	0.667225
LSM3	WDR77	1	0	0.586388
LSM3	WDR83	1	0	NA
LSM3	YBX1	1	0	0.606103
LSM4	LSM7	1	0	0.630915
LSM4	SMU1	1	0	0.397665
LSM4	TOE1	1	0	0.396602
LSM6	SNRPF	1	0	0.844578
LSM7	SNRPF	1	0	0.830336
MATR3	PTBP2	1	0	0.606186
MFAP1	PRPF3	1	0	0.0374147
MFAP1	SART1	1	0	0.21056
MFAP1	SMU1	1	0	0.31369
MFAP1	SNIP1	1	0	0.221844
MFAP1	SNW1	1	0	0.365941
MFAP1	U2AF1	1	0	0.271792
NAA38	RBM5	1	0	0.420396
NAA38	SMU1	1	0	0.525445
NAA38	SNRNP200	1	0	0.6659
NAA38	SNRPB	1	0	0.70228
NHP2L1	SNW1	1	0	0.520625
NKAP	PCBP2	1	0	NA
NKAP	PPIG	1	0	NA
NKAP	PRPF3	1	0	NA
NKAP	PRPF40A	1	0	NA
NKAP	RBM39	1	0	NA
NKAP	RBMX2	1	0	NA
NKAP	TTC14	1	0	NA
NKAP	U2AF1	1	0	NA
PABPC1	RBM4	1	0	0.546158
PABPC1	U2AF1	1	0	0.539744
PCBP1	PPIG	1	0	0.59439
PCBP1	PPIL3	1	0	NA
PCBP1	PRPF3	1	0	0.411466
PCBP1	PRPF8	1	0	0.506037
PCBP1	ZCCHC10	1	0	0.517973
PCBP1	ZNF830	1	0	NA
PCBP2	SF3B2	1	0	0.211347
PCBP2	SLU7	1	0	NA
PCBP2	WDR77	1	0	0.074219
PCBP2	WDR83	1	0	NA
PHF5A	PRPF31	1	0	NA
PLRG1	SF3B1	1	0	NA
PPIG	PRPF38A	1	0	NA
PPIG	PRPF40A	1	0	0.740782
PPIG	SLU7	1	0	NA
PPIG	ZCCHC10	1	0	0.714572
PPIL1	PPP1R8	1	0	NA
PPIL1	RBM42	1	0	NA
PPIL1	SF3B3	1	0	NA
PPIL1	THOC5	1	0	NA
PPIL1	WDR77	1	0	NA
PPIL1	WDR83	1	0	NA
PPIL2	PRCC	1	0	0.247944
PPIL2	ZNF830	1	0	NA
PPP1CA	TOE1	1	0	0.402701
PPP1CA	WBP11	1	0	0.516596
PPP1R8	WDR77	1	0	0.391555
PQBP1	WDR77	1	0	0.354698
PRCC	PRPF19	1	0	0.52709
PRCC	RBM10	1	0	0.472464
PRCC	TOE1	1	0	0.245148
PRMT5	RBM23	1	0	0.281989
PRMT5	SF3A3	1	0	0.640029
PRMT5	SNRNP70	1	0	0.313414
PRPF19	PRPF8	1	0	0.717804
PRPF19	RBM10	1	0	0.849077
PRPF19	RBM5	1	0	0.621186
PRPF19	U2AF1	1	0	0.745553
PRPF3	RBM39	1	0	0.811875
PRPF3	SF3B2	1	0	0.464643
PRPF3	SLU7	1	0	NA
PRPF3	SMNDC1	1	0	0.467807
PRPF3	SNIP1	1	0	0.259917
PRPF3	U2AF2	1	0	-0.0479615
PRPF3	ZCCHC10	1	0	0.301104
PRPF31	PRPF6	1	0	0.510029
PRPF31	RBM25	1	0	0.349453
PRPF31	RBM4	1	0	0.508448
PRPF38A	RBM39	1	0	NA
PRPF38A	RNPS1	1	0	NA
PRPF38A	SRPK1	1	0	NA
PRPF38A	SRPK2	1	0	NA
PRPF38A	SRSF3	1	0	NA
PRPF38A	SRSF4	1	0	NA
PRPF38A	U2AF1	1	0	NA
PRPF38A	ZCCHC10	1	0	NA
PRPF4	U2AF1	1	0	0.606019
PRPF40A	RBM39	1	0	0.744255
PRPF40A	RBMX2	1	0	0.613331
PRPF40A	SF3A1	1	0	0.632845
PRPF40A	SF3B2	1	0	0.712784
PRPF40A	SNIP1	1	0	0.524887
PRPF40A	U2AF1	1	0	0.754001
PRPF40A	U2SURP	1	0	NA
PRPF40A	ZCCHC10	1	0	0.665696
PRPF6	SRRM2	1	0	0.510699
PRPF8	SF3B2	1	0	0.756787
PRPF8	SF3B4	1	0	0.536922
PRPF8	SLU7	1	0	NA
PRPF8	WDR83	1	0	NA
PRPF8	ZNF830	1	0	NA
PTBP1	RBFOX2	1	0	NA
PTBP1	RBM10	1	0	0.779997
PTBP2	PUF60	1	0	0.0458016
PTBP2	RBM4	1	0	0.131433
PTBP2	SNRPA	1	0	-0.113201
PUF60	SNRPF	1	0	0.516352
QKI	RALY	1	0	0.214013
QKI	RBM23	1	0	0.443708
QKI	U2AF2	1	0	0.112444
QKI	WDR77	1	0	-0.0596856
RBFOX2	RBM22	1	0	NA
RBFOX2	RBM23	1	0	NA
RBFOX2	RBM42	1	0	NA
RBFOX2	SF3A1	1	0	NA
RBFOX2	SMN1	1	0	NA
RBFOX2	SNRPC	1	0	NA
RBFOX2	U2AF2	1	0	NA
RBM10	RBM4	1	0	0.78635
RBM10	SF1	1	0	0.853242
RBM10	SF3A1	1	0	0.704314
RBM10	SF3B4	1	0	0.606039
RBM10	SNRPC	1	0	0.6723
RBM10	SRSF6	1	0	0.706561
RBM10	SUGP1	1	0	NA
RBM10	U2AF1	1	0	0.817195
RBM10	U2AF2	1	0	0.105266
RBM10	U2SURP	1	0	NA
RBM17	SAP30BP	1	0	-0.0204349
RBM17	SF1	1	0	0.0379363
RBM17	SF3B1	1	0	-0.0401319
RBM17	SUGP1	1	0	NA
RBM17	U2SURP	1	0	NA
RBM22	RBM4	1	0	0.813849
RBM23	RBM25	1	0	0.268111
RBM23	RBM39	1	0	0.407126
RBM23	RBM4	1	0	0.51511
RBM23	SRPK2	1	0	0.0935321
RBM25	RBM39	1	0	0.871155
RBM25	SART1	1	0	0.727162
RBM39	RNF113A	1	0	0.655921
RBM39	SAP18	1	0	0.31303
RBM39	SAP30BP	1	0	0.635043
RBM39	SRPK2	1	0	0.153392
RBM39	TOE1	1	0	0.536269
RBM39	TTC14	1	0	NA
RBM39	U2AF2	1	0	0.0284318
RBM39	ZCCHC10	1	0	0.493744
RBM4	RBM42	1	0	0.510493
RBM4	RBM7	1	0	0.237913
RBM4	SF1	1	0	0.861183
RBM4	SF3B4	1	0	0.628364
RBM4	SNRPC	1	0	0.577763
RBM4	U2AF2	1	0	0.0746138
RBM42	SNRPA	1	0	0.607949
RBM5	U2SURP	1	0	NA
RBM5	WBP11	1	0	0.471243
RBM5	WDR77	1	0	0.208301
RBM7	SF1	1	0	0.179068
RBM7	SF3B2	1	0	0.338162
RBM8A	SF3B2	1	0	0.567979
RBM8A	TOE1	1	0	0.413569
RNF113A	SF3B2	1	0	0.66729
RNF113A	SNRNP200	1	0	0.622278
RNPS1	SRPK2	1	0	0.295679
RNPS1	SRSF1	1	0	0.661243
RNPS1	SRSF4	1	0	0.726441
RNPS1	U2AF1	1	0	0.754657
SAP30BP	THOC1	1	0	0.105627
SAP30BP	U2AF2	1	0	0.0765336
SAP30BP	WDR77	1	0	0.304419
SAP30BP	WDR83	1	0	NA
SART1	SNW1	1	0	0.456564
SART1	SRSF4	1	0	0.775451
SART1	ZCCHC10	1	0	0.599654
SF1	SF3A1	1	0	0.770263
SF1	SF3B4	1	0	0.568333
SF1	WDR77	1	0	0.398444
SF1	WDR83	1	0	NA
SF3A1	WDR77	1	0	0.416217
SF3B1	SF3B14	1	0	NA
SF3B2	SLU7	1	0	NA
SF3B2	SNRNP200	1	0	0.821982
SF3B2	THOC1	1	0	0.186289
SF3B2	TOE1	1	0	0.569474
SF3B2	TTC14	1	0	NA
SF3B2	U2AF1	1	0	0.657296
SF3B2	XAB2	1	0	0.468576
SF3B2	ZCCHC10	1	0	0.598503
SF3B2	ZNF830	1	0	NA
SF3B3	TOE1	1	0	0.697551
SF3B4	SRSF6	1	0	0.531596
SF3B4	WDR77	1	0	0.564572
SF3B4	WDR83	1	0	NA
SLU7	ZCCHC10	1	0	NA
SMU1	YBX1	1	0	0.286704
SNIP1	SNW1	1	0	0.272924
SNIP1	SRPK2	1	0	0.0709064
SNIP1	SRRM2	1	0	0.36285
SNIP1	TTC14	1	0	NA
SNIP1	ZCCHC10	1	0	0.582918
SNRNP27	SRPK2	1	0	0.240508
SNRNP70	SRPK2	1	0	0.272468
SNRPA	SNRPA1	1	0	0.593256
SNRPA	U2AF2	1	0	0.161549
SNRPA1	SNRPF	1	0	0.667172
SNRPB2	SUGP1	1	0	NA
SNRPC	WDR77	1	0	0.559402
SNRPC	WDR83	1	0	NA
SNRPD1	U2AF1	1	0	0.754705
SNRPD2	ZCCHC10	1	0	0.520169
SNRPF	SRRT	1	0	0.685323
SNRPF	SRSF5	1	0	0.389192
SNW1	TTC14	1	0	NA
SNW1	XAB2	1	0	0.340963
SNW1	ZNF830	1	0	NA
SRPK2	U2AF1	1	0	0.0103652
SRRM2	SRSF4	1	0	0.668593
SRRM2	TTC14	1	0	NA
SRSF1	SRSF10	1	0	0.930046
SRSF1	SRSF4	1	0	0.793609
SRSF10	SRSF4	1	0	0.698808
SRSF10	TRA2B	1	0	0.865293
SRSF2	SRSF3	1	0	0.865419
SRSF2	SRSF4	1	0	0.867734
SRSF2	TRA2B	1	0	0.875071
SRSF3	TRA2B	1	0	0.920448
SRSF4	TRA2B	1	0	0.800508
SRSF6	TOE1	1	0	0.609699
SRSF6	TRA2B	1	0	0.798299
SUGP1	U2AF2	1	0	NA
THOC1	THOC5	1	0	0.29915
THOC1	WDR77	1	0	0.203902
THOC5	ZNF830	1	0	NA
TOE1	U2AF1	1	0	0.712357
TOE1	WDR77	1	0	0.514451
TOE1	WDR83	1	0	NA
TRA2A	U2SURP	1	0	NA
U2AF1	ZCCHC10	1	0	0.481622
UBL5	WDR83	1	0	NA
WDR77	ZNF207	1	0	0.565058
A1BG	CRISP3	0	1	NA
A1CF	APOBEC1	0	1	0.344606
A1CF	CELF2	0	1	-0.265257
A1CF	KHSRP	0	1	-0.207515
A1CF	SYNCRIP	0	1	-0.168788
A1CF	TNPO2	0	1	-0.250652
A2BP1	ATN1	0	1	0.498382
A2BP1	ATXN1	0	1	0.69092
A2BP1	ATXN2	0	1	0.394908
A2BP1	BAT2	0	1	-0.0561543
A2BP1	CELF3	0	1	0.288685
A2BP1	DMRTB1	0	1	NA
A2BP1	DVL2	0	1	-0.0139429
A2BP1	GCA	0	1	-0.0578047
A2BP1	HNRNPF	0	1	-0.235867
A2BP1	HSFX2	0	1	-0.0509803
A2BP1	KIFAP3	0	1	0.506739
A2BP1	LZTS2	0	1	NA
A2BP1	MAGED1	0	1	0.187384
A2BP1	NOC2L	0	1	-0.110257
A2BP1	NUMBL	0	1	NA
A2BP1	PCBP4	0	1	0.0288994
A2BP1	PSMF1	0	1	-0.191386
A2BP1	QKI	0	1	0.0278426
A2BP1	RBFOX2	0	1	NA
A2BP1	RBM24	0	1	NA
A2BP1	RHOXF2	0	1	NA
A2BP1	TNIP1	0	1	-0.183093
A2M	ADAM19	0	1	-0.109065
A2M	ADAMTS1	0	1	0.266942
A2M	AMBP	0	1	0.24463
A2M	ANXA6	0	1	-0.0928316
A2M	APOE	0	1	0.294684
A2M	ATF7IP	0	1	-0.16121
A2M	B2M	0	1	0.0533633
A2M	C11orf58	0	1	-0.170856
A2M	C1D	0	1	-0.171555
A2M	CELA1	0	1	NA
A2M	CTSB	0	1	0.250287
A2M	CTSE	0	1	-0.0705681
A2M	HSPA5	0	1	0.0596901
A2M	IL10	0	1	-0.0898474
A2M	IL1B	0	1	-0.109663
A2M	KLK2	0	1	0.00424326
A2M	KLKB1	0	1	0.282658
A2M	LCAT	0	1	0.206566
A2M	LEP	0	1	0.139717
A2M	LYZ	0	1	0.000593968
A2M	MMP2	0	1	0.113184
A2M	MYOC	0	1	0.131362
A2M	NGF	0	1	-0.100515
A2M	PAEP	0	1	0.165777
A2M	PDGFA	0	1	0.114002
A2M	PDGFB	0	1	0.0307367
A2M	SHBG	0	1	-0.0536212
A2M	TGFBI	0	1	-0.0706155
AAGAB	EIF3C	0	1	0.40848
AAGAB	UNC119	0	1	0.226317
AAMP	TH1L	0	1	0.670014
AANAT	F2	0	1	-0.0151904
AANAT	PRKCA	0	1	0.136205
AANAT	YWHAZ	0	1	0.1872
AARS	EEF1B2	0	1	0.330262
AARS2	MEGF10	0	1	NA
AASDHPPT	MDFI	0	1	0.00922879
AASDHPPT	TANK	0	1	0.0500724
AATF	ATM	0	1	0.266741
AATF	CHEK1	0	1	0.387153
AATF	CHEK2	0	1	0.459782
AATF	DAND5	0	1	NA
AATF	DAPK3	0	1	0.179445
AATF	DAZAP2	0	1	0.470976
AATF	LDOC1	0	1	-0.225515
AATF	MAPT	0	1	-0.169682
AATF	MPHOSPH6	0	1	0.37426
AATF	MPP6	0	1	0.243328
AATF	PAWR	0	1	0.291622
AATF	POLR2J	0	1	0.734293
AATF	RB1	0	1	0.590789
AATF	RELA	0	1	0.546077
AATF	SERPINA2	0	1	0.171382
AATF	TSG101	0	1	0.489598
ABAT	ALDH5A1	0	1	0.184854
ABCA1	AOX1	0	1	0.119976
ABCA1	APOA1	0	1	0.0713153
ABCA1	ARHGEF11	0	1	-0.0262337
ABCA1	ARHGEF12	0	1	0.0773105
ABCA1	CSNK2A2	0	1	-0.0958182
ABCA1	DLG5	0	1	0.0575469
ABCA1	FADD	0	1	0.245375
ABCA1	GOPC	0	1	NA
ABCA1	LIMK1	0	1	0.0723518
ABCA1	LIN7A	0	1	0.0507993
ABCA1	LIN7B	0	1	-0.0861448
ABCA1	LIN7C	0	1	0.0159312
ABCA1	LMO7	0	1	0.0997962
ABCA1	LNX1	0	1	NA
ABCA1	MPP2	0	1	-0.0707943
ABCA1	MPP3	0	1	0.0593972
ABCA1	MPP6	0	1	-0.0433653
ABCA1	PDLIM3	0	1	0.0071585
ABCA1	PDLIM4	0	1	0.242559
ABCA1	PDZK1	0	1	0.224997
ABCA1	PLTP	0	1	0.071788
ABCA1	PRKCA	0	1	0.069684
ABCA1	RAPGEF6	0	1	-0.0601975
ABCA1	RIMS2	0	1	-0.0397788
ABCA1	SDHB	0	1	-0.0260906
ABCA1	SHANK1	0	1	0.0807978
ABCA1	SLC25A34	0	1	NA
ABCA1	SNTA1	0	1	-0.0481185
ABCA1	SNTB1	0	1	0.180041
ABCA1	SNTB2	0	1	0.0779365
ABCA1	SPTLC1	0	1	0.0554016
ABCA1	TIAM1	0	1	-0.0581055
ABCA1	TRIM27	0	1	0.0482459
ABCA1	UGP2	0	1	0.176494
ABCA2	CDK5RAP2	0	1	0.0160638
ABCA4	CNGB1	0	1	0.507989
ABCB1	CAV1	0	1	-0.0879914
ABCB1	HAX1	0	1	-0.0343627
ABCB1	RNF2	0	1	0.103674
ABCB11	HAX1	0	1	0.329346
ABCB4	HAX1	0	1	-0.00208916
ABCB5	PSMB5	0	1	NA
ABCB7	FECH	0	1	0.631651
ABCB8	C4orf14	0	1	NA
ABCB8	SLC38A1	0	1	0.269695
ABCC2	CANX	0	1	0.113892
ABCC2	PDZD3	0	1	0.307831
ABCC2	PDZK1	0	1	0.278537
ABCC2	RDX	0	1	0.0973245
ABCC2	SLC9A3R1	0	1	-0.00747545
ABCC8	CRYBB1	0	1	0.374979
ABCC8	ENSA	0	1	0.365991
ABCC8	KCNJ11	0	1	NA
ABCC8	KCNJ8	0	1	0.114909
ABCC9	EEF1G	0	1	0.360323
ABCC9	KCNJ11	0	1	NA
ABCC9	KCNJ8	0	1	0.269044
ABCC9	LDHA	0	1	0.311417
ABCC9	STX1A	0	1	-0.131998
ABCD1	ABCD2	0	1	0.489738
ABCD1	ABCD3	0	1	-0.181519
ABCD1	PEX19	0	1	0.240313
ABCD2	ABCD3	0	1	0.0635389
ABCD2	PEX19	0	1	0.565202
ABCD3	COL6A2	0	1	-0.0385168
ABCD3	PEX19	0	1	0.270621
ABCD4	DLEU1	0	1	0.0775911
ABCD4	PEA15	0	1	0.027874
ABCD4	TMEM66	0	1	0.595672
ABCD4	XRCC6	0	1	0.29924
ABCE1	RNASE2	0	1	0.0209034
ABCE1	RNASEL	0	1	0.147919
ABCF1	EIF6	0	1	0.462474
ABCF3	ACIN1	0	1	0.392835
ABCF3	C11orf59	0	1	NA
ABCF3	C4orf14	0	1	NA
ABCF3	CXXC1	0	1	0.261376
ABCF3	DLEU1	0	1	0.103963
ABCF3	DNALI1	0	1	-0.120766
ABCF3	HIRIP3	0	1	0.335551
ABCF3	MOCS2	0	1	0.246756
ABCF3	SLC35E1	0	1	0.455198
ABCF3	TBPL1	0	1	-0.120347
ABCF3	TOE1	0	1	0.224686
ABCG1	ABCG4	0	1	0.0329325
ABCG5	ABCG8	0	1	NA
ABHD5	PLIN1	0	1	0.0173543
ABHD5	PLIN2	0	1	0.0508704
ABI1	ABL1	0	1	0.0257979
ABI1	CYFIP2	0	1	0.401256
ABI1	ENAH	0	1	-0.0217911
ABI1	EPS8	0	1	0.0345769
ABI1	EPS8L1	0	1	-0.0270644
ABI1	EVL	0	1	0.469413
ABI1	HSPA8	0	1	0.33943
ABI1	MINK1	0	1	0.0708719
ABI1	NCF1	0	1	0.543555
ABI1	NCK1	0	1	0.650221
ABI1	NCK2	0	1	0.574707
ABI1	NCKAP1	0	1	-0.0619438
ABI1	NEB	0	1	-0.0851926
ABI1	NIN	0	1	-0.209416
ABI1	PKN2	0	1	0.404813
ABI1	SOS1	0	1	0.507411
ABI1	SOS2	0	1	0.409826
ABI1	SPTA1	0	1	-0.0752106
ABI1	SPTAN1	0	1	-0.0713936
ABI1	VASP	0	1	0.583055
ABI1	WASF1	0	1	0.114559
ABI1	WASF2	0	1	NA
ABI2	ABL1	0	1	0.199338
ABI2	CCDC53	0	1	0.249727
ABI2	ENAH	0	1	0.262145
ABI2	IFT20	0	1	0.293856
ABI2	KRT15	0	1	-0.0545312
ABI2	KRT19	0	1	-0.0613888
ABI2	KRT20	0	1	-0.0646707
ABI2	NCK2	0	1	0.0804634
ABI2	PCM1	0	1	0.19202
ABI2	SH3KBP1	0	1	NA
ABI2	SNAP23	0	1	0.125617
ABI2	TRIM32	0	1	0.144832
ABI2	VCL	0	1	0.149694
ABI2	VPS37C	0	1	0.237768
ABI2	WASF2	0	1	NA
ABI3	ABI3BP	0	1	NA
ABI3	CYFIP2	0	1	NA
ABI3	DTNBP1	0	1	NA
ABI3	EIF3H	0	1	NA
ABI3	ENAH	0	1	NA
ABI3	HOMER1	0	1	NA
ABI3	KIAA0408	0	1	NA
ABI3	KIAA1712	0	1	NA
ABI3	KRT15	0	1	NA
ABI3	PKN1	0	1	NA
ABI3	PKN2	0	1	NA
ABI3	RUNX1T1	0	1	NA
ABI3	SNAP23	0	1	NA
ABI3	SOS1	0	1	NA
ABI3	TMEM147	0	1	NA
ABI3	WASF2	0	1	NA
ABL1	ABL2	0	1	0.23456
ABL1	ACTA1	0	1	0.0617115
ABL1	ADAM15	0	1	0.0911031
ABL1	APBB1	0	1	-0.170986
ABL1	APP	0	1	0.110919
ABL1	ARHGAP17	0	1	0.138712
ABL1	ATM	0	1	-0.0517697
ABL1	BCAR1	0	1	NA
ABL1	BCR	0	1	0.0514941
ABL1	BIN1	0	1	-0.00706801
ABL1	BRCA1	0	1	0.0467901
ABL1	BTK	0	1	0.00540899
ABL1	C3	0	1	0.01687
ABL1	CABLES1	0	1	NA
ABL1	CABLES2	0	1	NA
ABL1	CASP9	0	1	0.0517946
ABL1	CAV1	0	1	0.348492
ABL1	CBL	0	1	0.164624
ABL1	CD19	0	1	-0.0242235
ABL1	CDK1	0	1	0.0957241
ABL1	CDK5	0	1	-0.0350504
ABL1	CDKN1B	0	1	0.0773489
ABL1	CREB1	0	1	-0.0308106
ABL1	CRK	0	1	0.422074
ABL1	CRKL	0	1	0.308933
ABL1	CTNND2	0	1	-0.0826502
ABL1	DDB1	0	1	0.216265
ABL1	DDB2	0	1	0.0783874
ABL1	DOK1	0	1	-0.0265169
ABL1	DOK2	0	1	-0.0569534
ABL1	DOK3	0	1	0.229013
ABL1	ENAH	0	1	0.467289
ABL1	EP300	0	1	0.0809344
ABL1	EPHB2	0	1	0.206485
ABL1	EVL	0	1	-0.0194484
ABL1	GPX1	0	1	0.239004
ABL1	GRB2	0	1	0.0121475
ABL1	GRIN2D	0	1	0.234546
ABL1	HCK	0	1	-0.089668
ABL1	INPPL1	0	1	0.0648464
ABL1	JAK1	0	1	0.000816591
ABL1	JAK2	0	1	-0.109776
ABL1	JUN	0	1	0.0753678
ABL1	KIT	0	1	0.159366
ABL1	MAP4K1	0	1	0.0681259
ABL1	MAP4K5	0	1	0.0854113
ABL1	MAPT	0	1	-0.110245
ABL1	MDM2	0	1	-0.0651791
ABL1	MUC1	0	1	0.182502
ABL1	NCK1	0	1	0.0415737
ABL1	NCSTN	0	1	0.307357
ABL1	NEDD9	0	1	0.167
ABL1	NTRK1	0	1	0.0471572
ABL1	PAG1	0	1	NA
ABL1	PIK3R1	0	1	-0.0103541
ABL1	PKN2	0	1	0.0752697
ABL1	PLCG1	0	1	0.021518
ABL1	PLSCR1	0	1	0.110609
ABL1	POLR2A	0	1	0.0411427
ABL1	PRKD1	0	1	0.12353
ABL1	PRKDC	0	1	0.200518
ABL1	PSTPIP1	0	1	-0.0936323
ABL1	PTPN12	0	1	-0.0867228
ABL1	PTPN18	0	1	-0.0575869
ABL1	PTPN6	0	1	-0.057359
ABL1	PXDN	0	1	0.55877
ABL1	RAD51	0	1	0.0582603
ABL1	RAD52	0	1	0.127701
ABL1	RAD9A	0	1	0.122528
ABL1	RAN	0	1	0.256935
ABL1	RB1	0	1	0.194816
ABL1	REXO2	0	1	0.277773
ABL1	RFX1	0	1	0.236722
ABL1	RIN1	0	1	-0.241072
ABL1	ROBO1	0	1	0.227086
ABL1	ROS1	0	1	-0.0129967
ABL1	SH3BP2	0	1	0.098232
ABL1	SHD	0	1	NA
ABL1	SHE	0	1	NA
ABL1	SLC9A2	0	1	0.0497242
ABL1	SORBS1	0	1	0.154474
ABL1	SORBS2	0	1	0.269155
ABL1	SORBS3	0	1	0.233443
ABL1	SOS2	0	1	0.0253978
ABL1	SRC	0	1	-0.0805255
ABL1	ST5	0	1	0.440112
ABL1	SYNGAP1	0	1	NA
ABL1	TERT	0	1	0.0214498
ABL1	TP53	0	1	0.176974
ABL1	TP73	0	1	0.0871471
ABL1	TRAF6	0	1	0.265887
ABL1	TUB	0	1	0.109549
ABL1	WASF1	0	1	-0.076368
ABL1	WASF2	0	1	NA
ABL1	WASL	0	1	0.0984898
ABL1	XRCC6	0	1	0.243269
ABL1	YAP1	0	1	0.205229
ABL1	YTHDC1	0	1	0.0871888
ABL1	YWHAB	0	1	0.02898
ABL1	YWHAE	0	1	0.0944762
ABL1	YWHAG	0	1	NA
ABL1	YWHAH	0	1	-0.105534
ABL1	YWHAQ	0	1	0.270659
ABL1	YWHAZ	0	1	0.0580087
ABL1	ZAP70	0	1	-0.0372776
ABL1	ZDHHC16	0	1	NA
ABL2	BCR	0	1	0.381335
ABL2	CRK	0	1	0.477317
ABL2	EPHB2	0	1	0.687729
ABL2	GLYAT	0	1	0.137005
ABL2	GPX1	0	1	0.409367
ABL2	HCK	0	1	0.213804
ABL2	RIN1	0	1	0.291538
ABL2	SIVA1	0	1	0.22615
ABL2	SORBS2	0	1	0.30982
ABLIM1	ACTG1	0	1	0.128719
ABLIM1	BEGAIN	0	1	0.274346
ABLIM1	CALCOCO2	0	1	0.0622192
ABLIM1	GOLGA2	0	1	0.225217
ABLIM1	HOOK2	0	1	0.285678
ABLIM1	KCNJ12	0	1	0.490379
ABLIM1	KRT15	0	1	0.0399765
ABLIM1	LDOC1	0	1	0.278551
ABLIM1	TANK	0	1	-0.118483
ABLIM1	TSC22D4	0	1	0.235389
ABLIM1	USHBP1	0	1	NA
ABLIM1	VIM	0	1	-0.0789231
ABLIM1	YWHAG	0	1	NA
ABLIM3	ACTC1	0	1	0.183506
ABR	ADRA1A	0	1	0.0348179
ABRA	ACTB	0	1	NA
ABRA	ACTC1	0	1	NA
ABT1	TBP	0	1	0.435195
ABTB1	SMAD2	0	1	NA
ABTB1	SMAD9	0	1	NA
ABTB2	CUL3	0	1	0.272205
ABTB2	DNTT	0	1	-0.0474574
ABTB2	EEF1A1	0	1	0.121762
ACAA2	SYCP2	0	1	-0.0510992
ACACA	ATXN1	0	1	0.441278
ACACA	BRCA1	0	1	0.169438
ACACA	CHGB	0	1	0.0809132
ACACA	CSNK2A2	0	1	-0.0659877
ACACA	PRKAA1	0	1	-0.163216
ACACA	PRKAA2	0	1	0.152796
ACACB	PRKAA2	0	1	0.0306496
ACADM	SUMO4	0	1	0.518992
ACAN	ADAMTS1	0	1	-0.147973
ACAN	ADAMTS4	0	1	NA
ACAN	ADAMTS5	0	1	-0.00598334
ACAN	CTSB	0	1	0.00274378
ACAN	FBLN1	0	1	-0.0312612
ACAN	FBLN2	0	1	0.0265557
ACAN	HAPLN1	0	1	0.353046
ACAN	LUM	0	1	-0.192624
ACAN	MMP1	0	1	0.105442
ACAN	MMP14	0	1	0.186506
ACAN	MMP19	0	1	0.525948
ACAN	MMP2	0	1	0.00896375
ACAN	MMP25	0	1	0.552196
ACAN	MMP3	0	1	0.0845208
ACAN	MMP8	0	1	-0.0233852
ACAN	TNFAIP6	0	1	0.0856916
ACAN	TNR	0	1	0.605978
ACAP1	IFFO1	0	1	0.4484
ACAP1	TFRC	0	1	-0.0158457
ACAP1	VAMP3	0	1	-0.176194
ACAP3	EIF6	0	1	NA
ACAP3	TMEM22	0	1	NA
ACBD3	GOLGB1	0	1	0.343096
ACBD3	SMURF2	0	1	0.430912
ACCN1	ACCN2	0	1	0.273995
ACCN1	ACCN3	0	1	0.296124
ACCN1	PICK1	0	1	0.2793
ACCN1	STOM	0	1	-0.113241
ACCN2	PICK1	0	1	0.412258
ACCN2	PRKCA	0	1	0.196338
ACCN2	STOM	0	1	-0.141403
ACCN3	CNKSR3	0	1	NA
ACCN3	CSNK2A2	0	1	-0.0353381
ACCN3	GOPC	0	1	NA
ACCN3	INADL	0	1	0.516533
ACCN3	LIN7B	0	1	0.338369
ACCN3	LLGL1	0	1	0.450431
ACCN3	STOM	0	1	-0.0365204
ACCS	FBF1	0	1	NA
ACD	GPNMB	0	1	-0.140247
ACD	LLGL1	0	1	-0.100655
ACD	POT1	0	1	0.799273
ACD	TERT	0	1	0.318232
ACD	TINF2	0	1	0.484647
ACD	USP7	0	1	0.243469
ACD	XRCC6	0	1	0.644477
ACE	AGTR2	0	1	0.24572
ACE	BDKRB2	0	1	0.0493127
ACE	COMT	0	1	0.16709
ACE2	AGXT	0	1	-0.0109744
ACE2	GHRL	0	1	NA
ACE2	NTS	0	1	-0.0113211
ACHE	APP	0	1	0.0343105
ACHE	COL4A1	0	1	0.0587536
ACHE	COLQ	0	1	0.0899473
ACHE	HAND1	0	1	0.0292795
ACHE	LAMA1	0	1	0.235986
ACHE	LAMB1	0	1	0.304591
ACHE	LGTN	0	1	-0.0193599
ACHE	PRIMA1	0	1	NA
ACIN1	AKR1C3	0	1	-0.145808
ACIN1	BTBD10	0	1	NA
ACIN1	CASP3	0	1	0.386707
ACIN1	KLHL26	0	1	0.0957192
ACIN1	PAFAH1B2	0	1	0.0953862
ACIN1	YWHAG	0	1	NA
ACLY	GSK3B	0	1	0.115331
ACLY	PRKCA	0	1	0.0458409
ACMSD	MAGEA11	0	1	NA
ACO2	SUMO4	0	1	0.19749
ACOT7	ATXN1	0	1	0.433955
ACOX1	SLC2A4	0	1	0.22074
ACOX1	SYCP2	0	1	-0.0406543
ACOX3	SMURF2	0	1	0.179181
ACP1	CTNNB1	0	1	0.154626
ACP1	EPHA2	0	1	0.211053
ACP1	EPHB1	0	1	0.2279
ACP1	EPHB2	0	1	0.0889009
ACP1	FABP4	0	1	-0.0964948
ACP1	FNBP1L	0	1	-0.0845554
ACP1	FYN	0	1	0.335295
ACP1	INSR	0	1	-0.0488803
ACP1	KDR	0	1	-0.0257748
ACP1	LCK	0	1	0.233939
ACP1	MRPL20	0	1	0.490041
ACP1	SFMBT1	0	1	0.0445932
ACP1	SPTAN1	0	1	-0.156403
ACP1	ZAP70	0	1	0.315488
ACP5	C2orf18	0	1	0.0714104
ACP5	CXXC1	0	1	0.0160268
ACP5	EGR2	0	1	0.00193443
ACP5	GPC4	0	1	0.20768
ACP5	MAPK9	0	1	-0.06693
ACP5	PDCD5	0	1	-0.0333571
ACP5	POLR1B	0	1	-0.0720344
ACP5	SNRNP40	0	1	0.000557301
ACP5	TNFSF10	0	1	0.00514771
ACP5	ZBTB16	0	1	0.796361
ACP6	C2orf18	0	1	0.328852
ACP6	GNG7	0	1	0.426655
ACPP	ERBB2	0	1	0.320837
ACPP	SHBG	0	1	0.106312
ACR	SERPINA5	0	1	0.630992
ACR	ZP2	0	1	-0.023599
ACR	ZP3	0	1	0.564114
ACSL3	NDRG1	0	1	0.236338
ACSL6	PHYH	0	1	0.145199
ACSS2	UPF1	0	1	NA
ACTA1	ACTR10	0	1	-0.140275
ACTA1	ACTR1B	0	1	0.0523988
ACTA1	ADSS	0	1	-0.0861342
ACTA1	AFAP1	0	1	0.299656
ACTA1	AIF1	0	1	-0.0482875
ACTA1	CCIN	0	1	-0.0269829
ACTA1	CCT4	0	1	-0.124272
ACTA1	CCT5	0	1	-0.101875
ACTA1	CLIC5	0	1	0.0582439
ACTA1	CNN1	0	1	-0.0415492
ACTA1	CORO2B	0	1	-0.110139
ACTA1	COTL1	0	1	-0.0802051
ACTA1	CTNND1	0	1	0.100146
ACTA1	CTTN	0	1	0.351618
ACTA1	CYFIP1	0	1	0.0214522
ACTA1	CYTH1	0	1	-0.0730619
ACTA1	DLG1	0	1	0.135021
ACTA1	DMD	0	1	0.229078
ACTA1	DNASE1	0	1	0.086691
ACTA1	DNMBP	0	1	0.247556
ACTA1	DTNA	0	1	0.00776775
ACTA1	EGFR	0	1	0.0843647
ACTA1	EPB41	0	1	0.0534005
ACTA1	EPB41L2	0	1	-0.0717174
ACTA1	EPS8	0	1	-0.00945542
ACTA1	FGD4	0	1	NA
ACTA1	FHOD1	0	1	0.231365
ACTA1	FSCN1	0	1	-0.0440722
ACTA1	GAS2	0	1	0.0018086
ACTA1	GAS7	0	1	-0.0606185
ACTA1	GC	0	1	-0.0399335
ACTA1	GSN	0	1	0.258246
ACTA1	HCLS1	0	1	-0.0903898
ACTA1	HIP1R	0	1	-0.0474238
ACTA1	IQGAP1	0	1	-0.0558529
ACTA1	ITGA2	0	1	0.0799841
ACTA1	ITPKA	0	1	-0.0314013
ACTA1	JUB	0	1	NA
ACTA1	KIF23	0	1	0.102468
ACTA1	KLHL20	0	1	0.232121
ACTA1	LASP1	0	1	-0.143819
ACTA1	MACF1	0	1	-0.118375
ACTA1	METAP1	0	1	-0.0413828
ACTA1	MINPP1	0	1	-0.0414686
ACTA1	MYL1	0	1	0.860104
ACTA1	MYLK	0	1	-0.0658961
ACTA1	MYO10	0	1	-0.0267199
ACTA1	MYO6	0	1	-0.0351959
ACTA1	MYO7A	0	1	0.171123
ACTA1	MYO9B	0	1	0.0377224
ACTA1	NEXN	0	1	NA
ACTA1	NR3C2	0	1	0.246529
ACTA1	OCLN	0	1	0.616826
ACTA1	PARVA	0	1	-0.00916955
ACTA1	PCYT1B	0	1	0.317387
ACTA1	PHACTR1	0	1	-0.03938
ACTA1	PKN1	0	1	-0.037812
ACTA1	PRF1	0	1	-0.0321165
ACTA1	PRKCA	0	1	0.214471
ACTA1	PRKCD	0	1	-0.0509517
ACTA1	PRKCE	0	1	0.187121
ACTA1	PRKCSH	0	1	0.0461806
ACTA1	RAC1	0	1	-0.123106
ACTA1	S100A1	0	1	0.412399
ACTA1	S100A4	0	1	-0.0613915
ACTA1	SMTN	0	1	0.0313195
ACTA1	SORBS1	0	1	0.217745
ACTA1	SPRR1A	0	1	0.353204
ACTA1	SPTA1	0	1	-0.0309141
ACTA1	SPTAN1	0	1	-0.111144
ACTA1	SPTBN2	0	1	-0.042532
ACTA1	TAGLN	0	1	-0.0562761
ACTA1	TJP1	0	1	-0.0725494
ACTA1	TLN1	0	1	-0.00803849
ACTA1	TMSB4X	0	1	-0.166688
ACTA1	TNNI1	0	1	0.773081
ACTA1	TNNI3	0	1	0.255022
ACTA1	TNNI3K	0	1	0.225803
ACTA1	TP53	0	1	-0.0515406
ACTA1	TPM3	0	1	0.86095
ACTA1	TTN	0	1	0.870773
ACTA1	USP6NL	0	1	0.0733022
ACTA1	UTRN	0	1	-0.0360047
ACTA1	VASP	0	1	-0.0151292
ACTA1	VAV1	0	1	-0.0711975
ACTA1	VCL	0	1	-0.070171
ACTA1	VIL1	0	1	-0.0159056
ACTA1	VPS72	0	1	0.0867427
ACTA1	XIRP1	0	1	NA
ACTA2	CCT4	0	1	-0.140968
ACTA2	CCT5	0	1	-0.198398
ACTA2	CREBBP	0	1	0.136141
ACTA2	DNASE1	0	1	0.0791066
ACTA2	EP300	0	1	0.00686926
ACTA2	GC	0	1	-0.0578113
ACTA2	MINK1	0	1	-0.331345
ACTA2	MYL1	0	1	-0.0636074
ACTA2	MYOC	0	1	0.104725
ACTA2	PCYT1B	0	1	-0.0886566
ACTA2	PRKCD	0	1	-0.133416
ACTA2	SHBG	0	1	-0.14417
ACTA2	SNTA1	0	1	-0.0205414
ACTA2	TMSB4X	0	1	0.0421127
ACTA2	VPS72	0	1	-0.0685447
ACTB	ACTC1	0	1	-0.0968223
ACTB	ACTG1	0	1	0.746858
ACTB	ALOX5	0	1	0.476162
ACTB	ARPC1B	0	1	0.597175
ACTB	ATF7IP	0	1	0.0951245
ACTB	C20orf20	0	1	-0.0539183
ACTB	CAP1	0	1	0.768498
ACTB	CAPZA1	0	1	0.749169
ACTB	CCT2	0	1	0.127036
ACTB	CCT4	0	1	0.330097
ACTB	CCT5	0	1	0.39271
ACTB	CCT8	0	1	0.345356
ACTB	CDK5R2	0	1	-0.00647951
ACTB	CFL2	0	1	NA
ACTB	CLIC4	0	1	0.416256
ACTB	CLNS1A	0	1	0.326087
ACTB	CNN2	0	1	0.450366
ACTB	CORO1A	0	1	0.512529
ACTB	CPNE1	0	1	0.35395
ACTB	CPNE2	0	1	NA
ACTB	CPNE4	0	1	NA
ACTB	CSNK1A1	0	1	0.600318
ACTB	DNASE1	0	1	0.252053
ACTB	DSTN	0	1	0.272655
ACTB	DYNLL1	0	1	0.199462
ACTB	EEF1A1	0	1	0.483691
ACTB	EMD	0	1	0.167357
ACTB	EPB49	0	1	-0.0819455
ACTB	EZR	0	1	0.191828
ACTB	FLII	0	1	0.49096
ACTB	GAPDH	0	1	0.328118
ACTB	GNA12	0	1	0.222528
ACTB	GSN	0	1	0.00398568
ACTB	HCK	0	1	0.547823
ACTB	HNRNPAB	0	1	0.309193
ACTB	HNRNPU	0	1	0.476833
ACTB	HSD17B4	0	1	0.246436
ACTB	LASP1	0	1	0.682904
ACTB	LGALS13	0	1	0.0511866
ACTB	LMNA	0	1	0.098867
ACTB	LMOD1	0	1	-0.0170149
ACTB	LYN	0	1	0.491956
ACTB	MAP1B	0	1	-0.0164233
ACTB	MAPT	0	1	-0.0444853
ACTB	METAP2	0	1	0.0404074
ACTB	MX1	0	1	0.343921
ACTB	MYO18B	0	1	NA
ACTB	MYO1E	0	1	0.283046
ACTB	MYOC	0	1	0.0104248
ACTB	NANOS2	0	1	NA
ACTB	NCALD	0	1	0.00952151
ACTB	NCF1	0	1	0.38664
ACTB	NEBL	0	1	-0.245377
ACTB	NOL6	0	1	-0.196515
ACTB	NT5E	0	1	0.27876
ACTB	P2RX7	0	1	0.257732
ACTB	PCYT1A	0	1	0.277194
ACTB	PDLIM5	0	1	0.173585
ACTB	PFDN1	0	1	0.476143
ACTB	PFDN4	0	1	0.00495182
ACTB	PFN2	0	1	0.0649579
ACTB	PHACTR4	0	1	0.24608
ACTB	PLD2	0	1	-0.106556
ACTB	POLR2A	0	1	0.0766638
ACTB	PRF1	0	1	0.162607
ACTB	PRKCD	0	1	0.433062
ACTB	PRKCSH	0	1	0.170179
ACTB	PTN	0	1	-0.094208
ACTB	RAB4A	0	1	0.184788
ACTB	RAC1	0	1	0.551655
ACTB	RAC2	0	1	0.502191
ACTB	S100A11	0	1	0.678359
ACTB	SCN10A	0	1	-0.260781
ACTB	SHBG	0	1	0.330504
ACTB	SMAD3	0	1	0.298148
ACTB	SMAD9	0	1	0.062663
ACTB	SMARCA4	0	1	0.185894
ACTB	SPTAN1	0	1	0.0723818
ACTB	SSH1	0	1	0.576246
ACTB	SSH2	0	1	NA
ACTB	SSH3	0	1	0.318105
ACTB	STX4	0	1	0.388941
ACTB	SVIL	0	1	0.155262
ACTB	SYNJ2BP	0	1	0.110686
ACTB	TANC1	0	1	NA
ACTB	TGM2	0	1	0.0543746
ACTB	TMSB4X	0	1	0.799246
ACTB	TMSB4XP1	0	1	NA
ACTB	TMSL4	0	1	NA
ACTB	TNNI2	0	1	-0.20485
ACTB	TPM1	0	1	0.2376
ACTB	TPM2	0	1	-0.0590205
ACTB	TPM3	0	1	-0.20228
ACTB	UNC13D	0	1	NA
ACTB	VPS72	0	1	0.109451
ACTB	VSNL1	0	1	-0.00979353
ACTB	WASF1	0	1	0.0362529
ACTB	WASF2	0	1	NA
ACTB	WASF3	0	1	0.0108638
ACTB	XPO6	0	1	0.504847
ACTC1	ACTN4	0	1	-0.0447838
ACTC1	ACTR2	0	1	-0.0747966
ACTC1	AFAP1	0	1	0.270815
ACTC1	ANG	0	1	-0.0129776
ACTC1	BRP44L	0	1	0.735008
ACTC1	CAPN1	0	1	0.0759931
ACTC1	DMD	0	1	0.17793
ACTC1	DYNLL1	0	1	-0.0831336
ACTC1	EPB49	0	1	0.0109606
ACTC1	EZR	0	1	-0.0199523
ACTC1	FSCN1	0	1	-0.0220047
ACTC1	GC	0	1	-0.0202899
ACTC1	HSPB1	0	1	0.454325
ACTC1	KLHL17	0	1	NA
ACTC1	KPTN	0	1	0.125447
ACTC1	LASP1	0	1	-0.0686928
ACTC1	MIB2	0	1	NA
ACTC1	MYLK	0	1	-0.0401184
ACTC1	PLEC	0	1	0.0571763
ACTC1	PRKCE	0	1	0.170776
ACTC1	SCIN	0	1	0.163588
ACTC1	SLC4A1	0	1	-0.0184353
ACTC1	SYNE1	0	1	-0.0422432
ACTC1	SYNE2	0	1	0.021711
ACTC1	TNNI3K	0	1	0.221186
ACTC1	TWF1	0	1	-0.000998463
ACTC1	VPS72	0	1	0.294305
ACTC1	WAS	0	1	-0.0217238
ACTC1	WIPF1	0	1	-0.0310244
ACTG1	ANXA5	0	1	0.589393
ACTG1	ATF7IP	0	1	0.143458
ACTG1	BCAP31	0	1	0.591023
ACTG1	CAP1	0	1	0.627255
ACTG1	CAP2	0	1	-0.164584
ACTG1	CAPZA3	0	1	NA
ACTG1	CFL2	0	1	NA
ACTG1	CYBB	0	1	0.300829
ACTG1	DNASE1	0	1	0.273627
ACTG1	DSTN	0	1	0.336151
ACTG1	DYNLL1	0	1	0.157364
ACTG1	EIF6	0	1	0.613126
ACTG1	FHOD1	0	1	0.165282
ACTG1	FPR1	0	1	0.255658
ACTG1	GSN	0	1	0.06385
ACTG1	LGALS13	0	1	0.0111357
ACTG1	LSP1	0	1	0.31273
ACTG1	METAP1	0	1	0.442243
ACTG1	MYO1A	0	1	0.0381075
ACTG1	NCF1	0	1	0.0868178
ACTG1	NDRG1	0	1	0.0526133
ACTG1	NR3C2	0	1	0.141043
ACTG1	PFN2	0	1	0.0635817
ACTG1	PLEC	0	1	0.334627
ACTG1	PPP1R9A	0	1	0.105709
ACTG1	PRKCSH	0	1	0.203237
ACTG1	PRSS23	0	1	0.477152
ACTG1	PTPRU	0	1	-0.150917
ACTG1	SCIN	0	1	0.359026
ACTG1	SH3GL2	0	1	-0.174089
ACTG1	ST3GAL3	0	1	NA
ACTG1	SUMO4	0	1	0.613424
ACTG1	TMSB4X	0	1	0.697302
ACTG1	TMSB4Y	0	1	-0.0912011
ACTG1	VASP	0	1	0.381518
ACTG1	VIL1	0	1	0.052948
ACTG1	VPS72	0	1	0.208338
ACTG1	WASF1	0	1	-0.0216959
ACTG2	SHBG	0	1	-0.0755845
ACTL6A	ARHGDIA	0	1	0.249592
ACTL6A	C20orf20	0	1	0.233185
ACTL6A	EWSR1	0	1	0.277636
ACTL6A	FLII	0	1	0.294362
ACTL6A	MYC	0	1	0.620328
ACTL6A	POLR2A	0	1	0.0432551
ACTL6A	RELA	0	1	0.0522958
ACTL6A	RUVBL1	0	1	0.417093
ACTL6A	SMARCA2	0	1	0.0129733
ACTL6A	SMARCA4	0	1	0.28254
ACTL6A	TRRAP	0	1	0.389655
ACTL6B	COQ9	0	1	0.0520452
ACTL6B	CTBP1	0	1	0.353052
ACTL6B	SMARCA2	0	1	0.27682
ACTL7A	TES	0	1	0.113633
ACTN1	ADORA2A	0	1	-0.0493702
ACTN1	ATXN2	0	1	0.0984153
ACTN1	CAMK2A	0	1	-0.096819
ACTN1	CDK5	0	1	-0.0802384
ACTN1	CDK5R1	0	1	-0.0965604
ACTN1	CDK5R2	0	1	-0.07518
ACTN1	CLIC5	0	1	0.0340359
ACTN1	COIL	0	1	-0.0831513
ACTN1	COL17A1	0	1	0.154995
ACTN1	CSRP1	0	1	0.126939
ACTN1	CSRP3	0	1	-0.0400348
ACTN1	CTNNA1	0	1	0.619914
ACTN1	FBP1	0	1	0.027397
ACTN1	FXN	0	1	-0.0375413
ACTN1	GFI1B	0	1	-0.0512443
ACTN1	GIPC1	0	1	-0.0328248
ACTN1	GRIA4	0	1	0.0987911
ACTN1	GRIN2A	0	1	-0.0330409
ACTN1	KAT2B	0	1	-0.0788955
ACTN1	LPP	0	1	0.212975
ACTN1	MAGEA11	0	1	0.0519049
ACTN1	MED14	0	1	0.112228
ACTN1	MYOT	0	1	-0.06696
ACTN1	MYOZ1	0	1	-0.0629351
ACTN1	MYOZ2	0	1	-0.0350064
ACTN1	MYOZ3	0	1	-0.0407472
ACTN1	NEBL	0	1	-0.125783
ACTN1	NR1H3	0	1	0.00877209
ACTN1	PALLD	0	1	0.293606
ACTN1	PDLIM1	0	1	0.224546
ACTN1	PDLIM5	0	1	0.314983
ACTN1	PKD1	0	1	0.0353639
ACTN1	PKN1	0	1	0.258143
ACTN1	PLD2	0	1	0.0295808
ACTN1	PTK2	0	1	-0.0938589
ACTN1	PTPN1	0	1	0.179351
ACTN1	PTPN6	0	1	0.0948089
ACTN1	PYGB	0	1	0.34182
ACTN1	RAVER1	0	1	NA
ACTN1	SLC2A4	0	1	0.0612323
ACTN1	SRC	0	1	-0.059542
ACTN1	SSX2IP	0	1	-0.0774795
ACTN1	SVIL	0	1	0.226769
ACTN1	TES	0	1	0.287653
ACTN1	TTN	0	1	-0.0597629
ACTN1	VCL	0	1	0.282954
ACTN1	XRCC4	0	1	0.0194784
ACTN1	ZYX	0	1	0.478811
ACTN2	ACTN3	0	1	0.89645
ACTN2	ADAM12	0	1	-0.0227917
ACTN2	ADORA2A	0	1	-0.0241893
ACTN2	ANG	0	1	-0.0208666
ACTN2	ATXN2	0	1	-0.0941618
ACTN2	CAMK2A	0	1	-0.013945
ACTN2	CAMK2D	0	1	NA
ACTN2	CAMK2G	0	1	-0.0403773
ACTN2	CAPN1	0	1	0.00516888
ACTN2	COIL	0	1	-0.0529642
ACTN2	DISC1	0	1	0.24911
ACTN2	DLG1	0	1	0.146039
ACTN2	EPS8L1	0	1	0.00047633
ACTN2	GPRIN1	0	1	NA
ACTN2	GRIN2B	0	1	0.42492
ACTN2	KAT2B	0	1	-0.0623323
ACTN2	KCNA4	0	1	0.337204
ACTN2	KCNA5	0	1	0.0185251
ACTN2	LDB3	0	1	0.961273
ACTN2	LLGL1	0	1	0.199539
ACTN2	LRP12	0	1	0.215697
ACTN2	LRRC7	0	1	NA
ACTN2	MED14	0	1	0.37141
ACTN2	MYOZ1	0	1	0.84208
ACTN2	MYOZ2	0	1	0.482385
ACTN2	MYOZ3	0	1	0.367626
ACTN2	MYPN	0	1	NA
ACTN2	NCOA2	0	1	0.163252
ACTN2	NCOR1	0	1	0.107132
ACTN2	NR1I2	0	1	0.039467
ACTN2	NRIP1	0	1	-0.0284666
ACTN2	PALLD	0	1	-0.0247862
ACTN2	PDLIM1	0	1	0.131556
ACTN2	PRKD2	0	1	-0.0520934
ACTN2	RAVER1	0	1	NA
ACTN2	SELE	0	1	0.137106
ACTN2	SNW1	0	1	-0.0316556
ACTN2	SSX2IP	0	1	0.0333111
ACTN2	TTN	0	1	0.894137
ACTN2	UTRN	0	1	-0.0497005
ACTN3	ACTN4	0	1	-0.0588414
ACTN3	ADORA2A	0	1	-0.0282202
ACTN3	MYPN	0	1	NA
ACTN3	NOL6	0	1	0.291788
ACTN4	ADORA2A	0	1	-0.072686
ACTN4	ATP6V1B1	0	1	0.0913658
ACTN4	CAMK2A	0	1	-0.0666246
ACTN4	CAMK2B	0	1	-0.120271
ACTN4	CAMK2G	0	1	-0.0117552
ACTN4	CNKSR3	0	1	NA
ACTN4	COIL	0	1	-0.0879243
ACTN4	COL17A1	0	1	0.107008
ACTN4	GSN	0	1	0.115706
ACTN4	ITGB1	0	1	-0.0195728
ACTN4	LRRC7	0	1	NA
ACTN4	MYOZ1	0	1	-0.0465265
ACTN4	MYOZ2	0	1	-0.0536534
ACTN4	NANOS2	0	1	NA
ACTN4	NEB	0	1	-0.041602
ACTN4	PDLIM1	0	1	0.147831
ACTN4	PTPN11	0	1	-0.0166748
ACTN4	PTPN6	0	1	0.0468665
ACTN4	SACS	0	1	-0.00673522
ACTN4	SERPINE1	0	1	0.443923
ACTN4	SLC2A4	0	1	0.0607488
ACTN4	SLC9A3R2	0	1	0.0156647
ACTN4	SVIL	0	1	0.117819
ACTN4	TJP1	0	1	0.104436
ACTN4	TRIM3	0	1	0.0645902
ACTN4	USP6NL	0	1	-0.103015
ACTR1A	DCTN1	0	1	0.393404
ACTR1A	DCTN4	0	1	0.442889
ACTR1A	NUMA1	0	1	0.253053
ACTR1A	SPTBN1	0	1	0.168655
ACTR1A	SPTBN2	0	1	0.270202
ACTR1B	CHD3	0	1	0.294322
ACTR1B	DCTN1	0	1	0.467672
ACTR2	ACTR3	0	1	0.840336
ACTR2	ARPC1B	0	1	0.749038
ACTR2	ARPC4	0	1	0.819023
ACTR2	ARPC5	0	1	0.879598
ACTR2	HCLS1	0	1	0.829503
ACTR2	IQGAP2	0	1	0.744625
ACTR2	WASF1	0	1	-0.0865642
ACTR2	WASF2	0	1	NA
ACTR3	ARPC2	0	1	0.820953
ACTR3	ARPC3	0	1	0.728569
ACTR3	ARPC4	0	1	0.845854
ACTR3	ARPC5	0	1	0.84334
ACTR3	CDC42	0	1	0.74714
ACTR3	CTTN	0	1	-0.0930377
ACTR3	FZR1	0	1	0.357485
ACTR3	WASF2	0	1	NA
ACTR3	WASF3	0	1	-0.168028
ACTR3B	RSRC1	0	1	-0.0467504
ACTR8	BMPR2	0	1	0.606144
ACVR1	AP2B1	0	1	0.105082
ACVR1	BMP2	0	1	0.385497
ACVR1	BMP7	0	1	0.344461
ACVR1	CDK14	0	1	-0.0640146
ACVR1	CHN1	0	1	-0.119066
ACVR1	CREBBP	0	1	0.145311
ACVR1	DCAF6	0	1	0.00731905
ACVR1	DUSP13	0	1	-0.0307928
ACVR1	ENG	0	1	0.210214
ACVR1	FANCL	0	1	0.18282
ACVR1	FBXO30	0	1	NA
ACVR1	FCHO1	0	1	-0.000224637
ACVR1	FGD6	0	1	0.1985
ACVR1	FKBP4	0	1	0.148997
ACVR1	FNTA	0	1	0.17949
ACVR1	GDF5	0	1	0.285851
ACVR1	IGSF1	0	1	-0.0243755
ACVR1	IKBKB	0	1	0.0352306
ACVR1	INHBA	0	1	0.166198
ACVR1	INHBB	0	1	0.102405
ACVR1	INHBC	0	1	0.0845107
ACVR1	KLHL35	0	1	0.305666
ACVR1	NEK8	0	1	NA
ACVR1	NKIRAS1	0	1	NA
ACVR1	NRAS	0	1	0.0131238
ACVR1	NUAK2	0	1	0.0563113
ACVR1	PKN1	0	1	-0.00101187
ACVR1	PLEK	0	1	-0.0702365
ACVR1	PLEKHB1	0	1	0.411319
ACVR1	PLEKHJ1	0	1	0.018038
ACVR1	RAB17	0	1	0.194734
ACVR1	RAB25	0	1	0.102704
ACVR1	RAB33B	0	1	0.0111955
ACVR1	RAB3B	0	1	0.0873268
ACVR1	RAB6B	0	1	-0.165571
ACVR1	RAP2A	0	1	-0.0213225
ACVR1	RASD2	0	1	NA
ACVR1	RASL12	0	1	0.192807
ACVR1	RHEBL1	0	1	NA
ACVR1	RHOD	0	1	0.074428
ACVR1	RHOJ	0	1	NA
ACVR1	RRAS2	0	1	0.054344
ACVR1	RXRA	0	1	0.0407242
ACVR1	SMAD1	0	1	0.293235
ACVR1	SMAD5	0	1	0.132914
ACVR1	SMAD9	0	1	0.283178
ACVR1	SOCS6	0	1	0.193134
ACVR1	STX8	0	1	0.00675807
ACVR1	TGFBR1	0	1	0.364955
ACVR1	THRB	0	1	0.421337
ACVR1	TTC17	0	1	0.104511
ACVR1	TTC27	0	1	-0.0619347
ACVR1	UBB	0	1	0.165463
ACVR1	UBE2E3	0	1	0.658166
ACVR1	UBXN1	0	1	0.0183128
ACVR1	USP39	0	1	0.108694
ACVR1	VDR	0	1	0.0442579
ACVR1	VEPH1	0	1	NA
ACVR1	WDR61	0	1	0.314394
ACVR1B	ACVR2B	0	1	0.150645
ACVR1B	IGSF1	0	1	0.0960976
ACVR1B	INHBA	0	1	0.0726669
ACVR1B	INHBB	0	1	-0.0364892
ACVR1B	INHBC	0	1	0.151547
ACVR1B	SMAD2	0	1	0.146743
ACVR1B	SMAD4	0	1	0.261116
ACVR1B	SMAD7	0	1	0.000171446
ACVR1B	SNX1	0	1	0.115174
ACVR1B	SNX2	0	1	0.0798847
ACVR1B	TDGF3	0	1	0.350471
ACVR1B	TGFBRAP1	0	1	0.542745
ACVR1C	INHBB	0	1	NA
ACVR1C	TDGF3	0	1	NA
ACVR2A	ACVRL1	0	1	0.298576
ACVR2A	BMP6	0	1	0.374683
ACVR2A	BMP7	0	1	0.205369
ACVR2A	ENG	0	1	0.120513
ACVR2A	GDF5	0	1	0.774355
ACVR2A	GDF9	0	1	0.602991
ACVR2A	IGSF1	0	1	0.141086
ACVR2A	INHBA	0	1	0.053738
ACVR2A	INHBB	0	1	0.00593796
ACVR2A	INHBC	0	1	0.0947038
ACVR2A	MAGI2	0	1	0.0417609
ACVR2A	SYNJ2BP	0	1	0.262184
ACVR2A	TCTEX1D4	0	1	NA
ACVR2A	TGFBR3	0	1	-0.0659067
ACVR2B	BMP2	0	1	0.1551
ACVR2B	BMP7	0	1	0.15362
ACVR2B	GDF11	0	1	0.280222
ACVR2B	GDF5	0	1	0.208658
ACVR2B	IGSF1	0	1	0.0294366
ACVR2B	INHBA	0	1	0.53335
ACVR2B	INHBB	0	1	0.177921
ACVR2B	INHBC	0	1	0.166646
ACVR2B	MSTN	0	1	0.0109303
ACVR2B	SNX1	0	1	0.264624
ACVR2B	SNX2	0	1	0.0622856
ACVR2B	SNX6	0	1	0.111748
ACVR2B	SYNJ2BP	0	1	0.0583074
ACVR2B	TGFBRAP1	0	1	0.370018
ACVRL1	SNX6	0	1	0.0329433
ACVRL1	TGFB1	0	1	0.193409
ACVRL1	TGFB3	0	1	0.153905
ACVRL1	TGFBR1	0	1	0.389067
ACVRL1	TGFBR2	0	1	0.0831496
ACVRL1	TGFBRAP1	0	1	0.609244
ACVRL1	XIAP	0	1	0.35361
ACY1	TTC1	0	1	-0.112888
ADA	ADORA1	0	1	-0.125292
ADA	ADORA2A	0	1	0.310619
ADA	ADORA2B	0	1	-0.0391224
ADA	DPP4	0	1	-0.0371591
ADA	DRD1	0	1	-0.138936
ADA	GRB2	0	1	0.0689448
ADA	NR3C1	0	1	0.0532597
ADAM10	AXL	0	1	0.332201
ADAM10	DLL1	0	1	NA
ADAM10	EFNA1	0	1	-0.0805328
ADAM10	EFNA2	0	1	0.285786
ADAM10	EPHA3	0	1	0.213444
ADAM10	SH3D19	0	1	0.409656
ADAM10	TGFA	0	1	0.19767
ADAM11	STC2	0	1	0.031659
ADAM12	EGF	0	1	-0.0151722
ADAM12	FSTL3	0	1	0.817022
ADAM12	GRB2	0	1	0.00380198
ADAM12	IGFBP3	0	1	0.769341
ADAM12	IGFBP5	0	1	0.203946
ADAM12	PACSIN3	0	1	-0.00039653
ADAM12	PIK3R1	0	1	-0.0600075
ADAM12	SH3D19	0	1	-0.00939274
ADAM12	SRC	0	1	-0.0159338
ADAM12	YES1	0	1	-0.0146047
ADAM15	ARHGEF6	0	1	0.25289
ADAM15	ARHGEF7	0	1	0.199923
ADAM15	FYN	0	1	0.106753
ADAM15	GRB2	0	1	0.596636
ADAM15	HCK	0	1	0.440723
ADAM15	LCK	0	1	-0.0793284
ADAM15	LYN	0	1	0.277137
ADAM15	NCK1	0	1	0.100226
ADAM15	NPHP1	0	1	0.223368
ADAM15	PACSIN3	0	1	0.163879
ADAM15	SH3D19	0	1	0.376436
ADAM15	SH3GL2	0	1	-0.0888205
ADAM15	SH3PXD2A	0	1	0.174937
ADAM15	SH3RF1	0	1	NA
ADAM15	SH3RF3	0	1	NA
ADAM15	SNX33	0	1	NA
ADAM15	SNX9	0	1	NA
ADAM15	SORBS1	0	1	0.274484
ADAM15	SORBS2	0	1	0.0254072
ADAM15	SORBS3	0	1	-0.0133368
ADAM15	SRC	0	1	0.121765
ADAM15	TRIP13	0	1	-0.0200147
ADAM15	YES1	0	1	0.101177
ADAM17	DLG1	0	1	0.354061
ADAM17	ERBB4	0	1	0.270616
ADAM17	FHL2	0	1	-0.0369374
ADAM17	MAD2L1	0	1	-0.0667363
ADAM17	MAD2L2	0	1	NA
ADAM17	NOTCH1	0	1	0.366499
ADAM17	PTPN3	0	1	-0.0160713
ADAM17	SH3D19	0	1	0.496384
ADAM17	TGFA	0	1	0.382488
ADAM17	TIMP3	0	1	0.0663177
ADAM17	TNF	0	1	0.209691
ADAM17	TNFSF11	0	1	0.180377
ADAM19	COPB1	0	1	0.299522
ADAM19	FURIN	0	1	0.262658
ADAM19	NRG1	0	1	0.134538
ADAM19	TNFSF11	0	1	0.0915087
ADAM2	CD9	0	1	-0.137182
ADAM2	MMP1	0	1	-0.0264627
ADAM22	LGI1	0	1	0.00731884
ADAM22	YWHAB	0	1	0.194086
ADAM22	YWHAZ	0	1	0.0781551
ADAM28	ITGA4	0	1	0.0599495
ADAM28	PRNP	0	1	-0.0893491
ADAM33	UBQLN4	0	1	NA
ADAM3B	KRT9	0	1	0.320099
ADAM9	ITGA3	0	1	0.580795
ADAM9	ITGA6	0	1	0.497383
ADAM9	ITGAV	0	1	0.650453
ADAM9	MAD2L2	0	1	NA
ADAM9	PRKCD	0	1	0.0420867
ADAM9	SH3D19	0	1	0.162919
ADAM9	SH3GLB1	0	1	0.27272
ADAM9	SNX9	0	1	NA
ADAM9	TNF	0	1	0.0381829
ADAMTS1	FURIN	0	1	0.203689
ADAMTS1	VCAN	0	1	-0.011519
ADAMTS1	VEGFA	0	1	0.188059
ADAMTS13	VWF	0	1	0.28613
ADAMTS4	BCAN	0	1	NA
ADAMTS4	DLC1	0	1	NA
ADAMTS4	FN1	0	1	NA
ADAMTS4	FURIN	0	1	NA
ADAMTS4	MT2A	0	1	NA
ADAMTS4	SERPINA1	0	1	NA
ADAMTS4	SERPINA3	0	1	NA
ADAMTS4	SRPX2	0	1	NA
ADAMTS5	MMP13	0	1	-0.0190938
ADAMTSL4	CATSPER1	0	1	NA
ADAMTSL4	CTSB	0	1	0.0375514
ADAMTSL4	DLK2	0	1	0.611099
ADAMTSL4	DNPEP	0	1	0.309642
ADAMTSL4	GLRX3	0	1	-0.0783561
ADAMTSL4	KRTAP4-12	0	1	NA
ADAMTSL4	NTN4	0	1	NA
ADAMTSL4	PLSCR1	0	1	0.0279533
ADAMTSL4	SORBS3	0	1	0.13452
ADAMTSL4	SPRY2	0	1	-0.107813
ADAMTSL4	STK16	0	1	0.205926
ADAMTSL4	UNC13D	0	1	NA
ADAP1	ANP32A	0	1	0.0699486
ADAP1	AP3B2	0	1	0.538461
ADAP1	CSNK1A1	0	1	0.00352752
ADAP1	NCL	0	1	-0.0849874
ADAP1	PRKCA	0	1	0.0805677
ADAP1	PRKCE	0	1	0.180953
ADAP1	PRKCI	0	1	-0.0700133
ADAP1	PRKCZ	0	1	0.536707
ADAP1	PRKD1	0	1	-0.0506487
ADAP1	PSME3	0	1	-0.0161329
ADAP1	PURA	0	1	0.151264
ADAP1	RPS9	0	1	-0.126087
ADAP1	SF3A3	0	1	-0.0151911
ADAP1	SRSF2	0	1	-0.0944569
ADAP1	SUB1	0	1	0.0197565
ADAP1	SUPV3L1	0	1	-0.11814
ADAP2	EEF1G	0	1	0.106369
ADAR	HDLBP	0	1	-0.0361402
ADAR	XPO1	0	1	0.777542
ADC	IKBKE	0	1	NA
ADC	TBK1	0	1	NA
ADC	TICAM1	0	1	NA
ADCK1	RAB1A	0	1	NA
ADCK3	RABAC1	0	1	NA
ADCY1	ADCY2	0	1	0.400188
ADCY1	GNAI2	0	1	-0.118018
ADCY10	PTGIR	0	1	0.431748
ADCY10	SSTR5	0	1	0.419963
ADCY2	ADCY5	0	1	NA
ADCY2	GNAS	0	1	0.501891
ADCY5	GNAI1	0	1	NA
ADCY5	GNAS	0	1	NA
ADCY5	PRKCA	0	1	NA
ADCY5	PRKCZ	0	1	NA
ADCY5	RIEG2	0	1	NA
ADCY6	ATXN1	0	1	0.238768
ADCY6	CHRFAM7A	0	1	0.79944
ADCY6	GNAS	0	1	0.477625
ADCY6	RAF1	0	1	0.362989
ADCY7	PRKCD	0	1	0.625858
ADCY8	CALM3	0	1	0.171115
ADCY8	CAMK2G	0	1	0.121719
ADCY8	PPP2CA	0	1	-0.0107174
ADCY8	STOML3	0	1	NA
ADCYAP1	ADCYAP1R1	0	1	0.0467914
ADCYAP1	CASP2	0	1	0.0520127
ADCYAP1	MMP12	0	1	0.0315786
ADCYAP1	SCTR	0	1	0.115533
ADCYAP1	SHH	0	1	0.0694297
ADCYAP1	VIPR1	0	1	-0.0127282
ADCYAP1	VIPR2	0	1	0.0270971
ADCYAP1R1	CALM3	0	1	0.0295381
ADD1	ADD2	0	1	0.286534
ADD1	ATP1A4	0	1	NA
ADD1	CALM3	0	1	0.249503
ADD1	CASP3	0	1	0.13201
ADD1	HSPH1	0	1	0.175135
ADD1	ID2	0	1	0.353426
ADD1	ID3	0	1	0.0521742
ADD1	PRKCA	0	1	0.102043
ADD1	PRKCD	0	1	0.246978
ADD1	RFX1	0	1	0.340846
ADD1	ROCK1	0	1	0.38519
ADD1	SPTA1	0	1	0.315306
ADD1	SPTB	0	1	0.290632
ADD2	CALM3	0	1	-0.0851233
ADD2	FYN	0	1	-0.0838856
ADD2	PRKCA	0	1	-0.0582012
ADD2	PRKCD	0	1	-0.0464334
ADD2	PTPRZ1	0	1	-0.0513875
ADD2	RPH3A	0	1	-0.0580327
ADD3	PRKCA	0	1	0.0798028
ADH5	CHD3	0	1	0.189983
ADI1	MMP14	0	1	-0.0508492
ADIPOQ	ADIPOR2	0	1	0.0572339
ADIPOQ	CDH13	0	1	-0.0373946
ADIPOR1	APPL1	0	1	-0.0525807
ADM	CALCRL	0	1	0.0187056
ADM	CFH	0	1	-0.0098918
ADM	EDN1	0	1	0.161399
ADM	MMP12	0	1	-0.0103509
ADORA1	DRD1	0	1	0.193695
ADORA1	EPB41L2	0	1	0.159995
ADORA1	GNAI2	0	1	-0.00828865
ADORA1	GNAO1	0	1	0.417288
ADORA1	GNAS	0	1	0.517602
ADORA1	GNAZ	0	1	0.113805
ADORA1	GRM1	0	1	0.534569
ADORA1	P2RY1	0	1	0.189035
ADORA2A	CYTH2	0	1	-0.00199528
ADORA2A	DRD2	0	1	0.117431
ADORA2B	DCC	0	1	0.187942
ADORA2B	EZR	0	1	-0.0280913
ADORA2B	NTN1	0	1	0.177173
ADORA2B	SLC9A3R2	0	1	0.108462
ADPGK	GDF9	0	1	0.190388
ADPGK	TADA3	0	1	0.218267
ADPGK	UBQLN4	0	1	0.00551615
ADPRHL2	FRA10AC1	0	1	NA
ADPRHL2	HEXDC	0	1	NA
ADRA1A	ADRA1B	0	1	0.740219
ADRA1A	ADRA1D	0	1	0.734875
ADRA1A	BMP1	0	1	0.0566317
ADRA1A	CXCR1	0	1	0.0137107
ADRA1A	CXCR2	0	1	0.0178059
ADRA1A	FLNC	0	1	0.336829
ADRA1A	NANOS1	0	1	NA
ADRA1A	PPP1R9B	0	1	NA
ADRA1A	RIEG2	0	1	NA
ADRA1B	AP2M1	0	1	0.368811
ADRA1B	EZR	0	1	0.204006
ADRA1B	FLNC	0	1	0.17238
ADRA1B	GNA11	0	1	0.191664
ADRA1B	GNAQ	0	1	0.301783
ADRA1B	NANOS1	0	1	NA
ADRA1B	PPP1R9B	0	1	NA
ADRA1B	PRKCA	0	1	0.694941
ADRA1B	RNF7	0	1	0.558953
ADRA1B	STAT1	0	1	0.320638
ADRA1D	FLNC	0	1	0.561734
ADRA1D	NANOS1	0	1	NA
ADRA1D	SNTA1	0	1	0.398292
ADRA1D	SNTB1	0	1	0.636988
ADRA1D	SNTB2	0	1	0.569006
ADRA1D	SNTG1	0	1	0.662249
ADRA2A	ADRB1	0	1	0.145768
ADRA2A	ADRBK1	0	1	0.328636
ADRA2A	EIF2B1	0	1	0.0352898
ADRA2A	GNAI1	0	1	0.169675
ADRA2A	GNAI2	0	1	0.0194179
ADRA2A	GNAO1	0	1	0.276856
ADRA2A	PRKCD	0	1	-0.0273097
ADRA2A	YWHAZ	0	1	0.0846544
ADRA2B	EIF2B1	0	1	0.398956
ADRA2B	GNAI2	0	1	0.3904
ADRA2B	YWHAZ	0	1	0.248967
ADRA2C	EIF2B1	0	1	-0.158792
ADRA2C	GNAO1	0	1	-0.0431716
ADRA2C	YWHAZ	0	1	-0.231394
ADRB1	ARRB1	0	1	0.270701
ADRB1	DLG1	0	1	0.298607
ADRB1	DLGAP2	0	1	0.454448
ADRB1	GIPC1	0	1	0.705819
ADRB1	GOPC	0	1	NA
ADRB1	GPRASP1	0	1	0.458518
ADRB1	GPRASP2	0	1	NA
ADRB1	GRB2	0	1	0.0542928
ADRB1	LLGL1	0	1	0.242853
ADRB1	MAGI2	0	1	0.0933666
ADRB1	MAGI3	0	1	NA
ADRB1	NANOS1	0	1	NA
ADRB1	SH3GL2	0	1	0.0548949
ADRB1	SH3GL3	0	1	0.562039
ADRB2	ADRB3	0	1	0.192651
ADRB2	AKAP12	0	1	-0.169551
ADRB2	AKAP5	0	1	0.0594901
ADRB2	ARR3	0	1	-0.0220566
ADRB2	ARRB1	0	1	0.61276
ADRB2	ARRB2	0	1	0.514044
ADRB2	CSK	0	1	0.571358
ADRB2	EIF2B1	0	1	0.44121
ADRB2	GNA11	0	1	-0.0111491
ADRB2	GNA14	0	1	0.0513782
ADRB2	GNA15	0	1	0.117894
ADRB2	GPRASP1	0	1	-0.110092
ADRB2	GRB2	0	1	0.43537
ADRB2	GRK5	0	1	0.553144
ADRB2	GRK6	0	1	0.579464
ADRB2	HTR4	0	1	0.0512073
ADRB2	IL1B	0	1	0.10394
ADRB2	INSR	0	1	-0.074164
ADRB2	KCNJ6	0	1	-0.022714
ADRB2	KCNJ9	0	1	-0.0574016
ADRB2	NANOS1	0	1	NA
ADRB2	NEDD4	0	1	-0.0252019
ADRB2	OPRD1	0	1	0.151206
ADRB2	PRKCD	0	1	0.356446
ADRB2	SLC9A3R1	0	1	0.770493
ADRB2	SLC9A3R2	0	1	0.113837
ADRB2	SRC	0	1	0.0256529
ADRB3	GNAS	0	1	0.35834
ADRB3	SRC	0	1	0.497075
ADRBK1	AGTR1	0	1	0.0220689
ADRBK1	AKAP12	0	1	-0.20873
ADRBK1	ARRB1	0	1	0.57309
ADRBK1	BDKRB2	0	1	0.211137
ADRBK1	CAPN2	0	1	0.262782
ADRBK1	CAV1	0	1	0.0326609
ADRBK1	CCR5	0	1	0.24989
ADRBK1	CNOT6	0	1	0.490116
ADRBK1	EGF	0	1	-0.0804246
ADRBK1	EGFR	0	1	0.321549
ADRBK1	FPR1	0	1	0.189271
ADRBK1	FSHR	0	1	0.982296
ADRBK1	GIT1	0	1	0.318473
ADRBK1	GIT2	0	1	0.300809
ADRBK1	GNAQ	0	1	0.268509
ADRBK1	GRM1	0	1	0.474843
ADRBK1	MAPK3	0	1	0.486897
ADRBK1	MC4R	0	1	0.989977
ADRBK1	MDM2	0	1	0.596449
ADRBK1	NCS1	0	1	0.111883
ADRBK1	OPRD1	0	1	0.84271
ADRBK1	PDCL	0	1	0.457346
ADRBK1	PDE6G	0	1	0.288005
ADRBK1	PEBP1	0	1	0.15978
ADRBK1	PIK3CG	0	1	0.522405
ADRBK1	PNKD	0	1	NA
ADRBK1	PRKCA	0	1	0.710943
ADRBK1	PRKCB	0	1	0.162934
ADRBK1	PRKCD	0	1	0.259913
ADRBK1	PRKCG	0	1	0.985975
ADRBK1	RCVRN	0	1	0.244236
ADRBK1	RHO	0	1	0.149759
ADRBK1	RPLP2	0	1	-0.0674748
ADRBK1	SNCA	0	1	-0.0380769
ADRBK1	SRC	0	1	0.450106
ADRBK1	TPM2	0	1	0.147405
ADRBK2	AGTR1	0	1	-0.027705
ADRBK2	BDKRB2	0	1	0.145873
ADRBK2	CCR5	0	1	0.233445
ADRBK2	CNOT6	0	1	0.303932
ADRBK2	CXCR4	0	1	0.0716154
ADRBK2	GIT1	0	1	0.16537
ADRBK2	OPRM1	0	1	0.468637
ADRM1	DDI1	0	1	NA
ADRM1	PSMD1	0	1	0.376914
ADRM1	PSMD14	0	1	0.501803
ADRM1	PSMD2	0	1	0.657352
ADRM1	PSMD4	0	1	0.696049
ADRM1	RAD23A	0	1	0.226815
ADRM1	RAD23B	0	1	0.558012
ADRM1	RPN1	0	1	0.617079
ADRM1	RPN2	0	1	0.48857
ADRM1	UBQLN1	0	1	NA
ADRM1	UBQLN2	0	1	0.0594811
ADRM1	UCHL5	0	1	0.34877
AEBP1	TCF7L1	0	1	0.496508
AEBP2	EED	0	1	NA
AEBP2	LDOC1	0	1	NA
AEBP2	RALYL	0	1	NA
AEBP2	RBBP4	0	1	NA
AEBP2	SUZ12	0	1	NA
AES	AREG	0	1	-0.0296886
AES	ATN1	0	1	0.400515
AES	CCL7	0	1	-0.0118832
AES	GABARAP	0	1	0.253502
AES	GFI1B	0	1	-0.0555455
AES	GTF2E1	0	1	0.348963
AES	HMGB1	0	1	0.248384
AES	MED31	0	1	0.317621
AES	MSX1	0	1	-0.0438512
AES	POU2F1	0	1	0.346836
AES	PRDM1	0	1	0.071467
AES	PTRH2	0	1	0.00604172
AES	RELA	0	1	0.514959
AES	RPL18A	0	1	0.406427
AES	SH3GL3	0	1	0.34905
AES	SIX1	0	1	0.13785
AES	SIX2	0	1	0.078508
AES	SIX3	0	1	-0.0130936
AES	SIX6	0	1	-0.0145383
AES	SNCAIP	0	1	-0.0547701
AFAP1	PRKCA	0	1	0.580191
AFAP1	PRKCB	0	1	-0.262437
AFAP1	PRKCD	0	1	-0.0996874
AFAP1	PRKCE	0	1	0.407228
AFAP1	PRKCG	0	1	0.380598
AFAP1	PRKCZ	0	1	-0.185895
AFAP1	SRC	0	1	0.339309
AFAP1L2	SRC	0	1	NA
AFAP1L2	SYNGAP1	0	1	NA
[truncated: 35,234 more rows]

## Sheet: Table S1C
Table S1C: PPI probability adjacency matrix representing the edges of the PS-network. The colors correspond to the functional clusters in figure 2
	Cluster	1	1	1	1	1	1	1	2	2	2	2	2	3	3	3	3	3	3	3	3	3	3	3	3	3	3	3	3	3	3	3	3	3	3	3	3	3	3	3	3	3	3	4	4	4	4	4	4
Cluster	ID	CD2BP2	DDX20	GEMIN4	GEMIN5	SIP1	SMNDC1	STRAP	CSTF2	NUP85	SERBP1	SRRT	THOC7	CLNS1A	DDX18	DHX9	FUBP1	GEMIN6	GEMIN7	HNRNPR	ILF3	LSM1	LSM2	LSM3	LSM4	LSM5	LSM6	LSM7	NAA38	PPP1R8	PRMT5	SNRPB	SNRPB2	SNRPD1	SNRPD2	SNRPD3	SNRPE	SNRPF	SNRPG	SYNCRIP	THOC5	TIAL1	WDR77	ACIN1	BCLAF1	C16orf80	DHX15	EEF1A1	EWSR1
1	CD2BP2	NA	0.0205303	NA	0.0818107	0.00182679	0.935456	0.00256211	0.000923515	0.00363101	0.00270969	0.00322216	0.00162866	0.463473	0.00737082	0.366003	0.0176917	0.330933	0.809626	0.00737082	0.00513412	0.00302741	0.178286	0.00204368	0.302768	0.00116185	0.00341812	0.00433453	0.527794	0.561768	0.0982778	0.00204368	0.00363101	0.00228982	0.30169	0.422732	0.00216015	0.00204368	0.0019326	0.00542412	0.00486439	0.00827748	0.19405	0.0078122	0.0078122	0.00172627	0.00542412	0.00363101	0.0202952
1	DDX20	0.0205303	NA	1	1	0.000197798	0.0229944	0.000197798	0.000197798	0.000197798	0.000197798	0.134433	0.000197798	0.573856	0.000197798	0.218205	0.0192551	1	1	0.0205303	0.0286497	0.0182159	0.381368	0.278572	0.0818107	0.345598	0.345598	0.271182	0.0205303	0.0182159	0.134433	1	0.171585	0.000197798	1	1	1	0.488766	0.573856	0.0182159	0.000197798	0.0286497	0.413814	0.000197798	0.000197798	0.000197798	0.000197798	0.000197798	0.000197798
1	GEMIN4	NA	1	NA	1	0.00103749	0.197212	0.09	0.00256211	0.0019326	0.162527	0.00162866	0.000873114	0.47778	0.00122661	0.140696	0.000648285	0.92503	0.169413	0.00103749	0.231567	0.000442847	0.256639	0.00228982	0.187227	0.00053939	0.127478	0.00137485	0.103709	0.000648285	0.365354	1	0.209846	0.00172627	0.984025	1	0.562511	0.830871	0.121444	0.00137485	0.00204368	0.000472501	0.183262	0.00137485	0.00053939	0.00513412	0.00122661	0.000384145	0.00172627
1	GEMIN5	0.0818107	1	1	NA	0.14	0.218205	0.000197798	0.000197798	0.000197798	0.000197798	0.0818107	0.000197798	0.841515	0.000197798	0.841515	0.0367602	1	1	0.171585	0.0192551	0.0205303	0.841997	0.345598	0.488766	0.413814	0.381368	0.271182	0.0367602	0.000197798	0.381368	1	0.134433	0.000197798	1	1	0.841515	1	1	0.0205303	0.000197798	0.413814	0.573856	0.000197798	0.000197798	0.000197798	0.000197798	0.000197798	0.000197798
1	SIP1	0.00182679	0.000197798	0.00103749	0.14	NA	0.00486439	0.00286264	0.0164159	0.00993116	0.0215174	0.00935457	0.0112827	0.0127227	0.00935457	0.00513412	0.00542412	0.0176917	0.00486439	0.0106255	0.00692515	0.001303	0.013491	0.0164159	0.00576086	0.00576086	0.0078122	0.00879	0.00935457	0.00513412	0.018952	0.00576086	0.0106255	0.0284904	0.00879	0.00737082	0.0154712	0.0144865	0.013491	0.0127227	0.00408775	0.00513412	0.0202952	0.00137485	0.00162866	0.0024203	0.0119546	0.00286264	0.00322216
1	SMNDC1	0.935456	0.0229944	0.197212	0.218205	0.00486439	NA	0.12	0.00162866	0.0144865	0.018952	0.00513412	0.0327671	0.898434	0.0215174	0.59329	0.0231173	0.914123	0.82016	0.0446715	0.0119546	0.018952	0.619323	0.0284904	0.0078122	0.00103749	0.0446715	0.0446715	0.844493	0.0284904	0.53224	0.0245698	0.0484379	0.0231173	0.686991	0.94409	0.0415214	0.0261658	0.018952	0.0305072	0.0327671	0.00576086	0.351164	0.00182679	0.0351834	0.0176917	0.0378728	0.00611793	0.0415214
1	STRAP	0.00256211	0.000197798	0.09	0.000197798	0.00286264	0.12	NA	0.00137485	0.00286264	0.0112827	0.00228982	0.013491	0.0261658	0.00341812	0.00228982	0.00542412	0.00228982	0.00692515	0.0112827	0.00827748	0.0112827	0.00385338	0.00576086	0.0164159	0.000979158	0.00286264	0.00576086	0.00270969	0.0119546	0.00737082	0.00513412	0.00827748	0.00692515	0.00692515	0.0078122	0.00935457	0.00513412	0.0127227	0.00576086	0.00228982	0.00182679	0.00486439	0.00363101	0.0019326	0.00650407	0.00935457	0.00827748	0.00341812
2	CSTF2	0.000923515	0.000197798	0.00256211	0.000197798	0.0164159	0.00162866	0.00137485	NA	0.739281	0.651501	0.951405	0.343885	0.00692515	0.00993116	0.00385338	0.681934	0.0415214	0.204795	0.00650407	0.00650407	0.00154233	0.628125	0.0078122	0.00935457	0.00216015	0.00827748	0.00576086	0.00993116	0.139334	0.0305072	0.39508	0.0106255	0.018952	0.645585	0.00385338	0.00993116	0.0112827	0.914792	0.0164159	0.00385338	0.00137485	0.052613	0.00145899	0.000574143	0.00228982	0.00576086	0.12028	0.00256211
2	NUP85	0.00363101	0.000197798	0.0019326	0.000197798	0.00993116	0.0144865	0.00286264	0.739281	NA	0.968654	0.992236	0.0154712	0.0245698	0.18069	0.0830613	0.91422	0.0305072	0.00145899	0.0906808	0.0571874	0.00460094	0.0747722	0.0327671	0.0127227	0.00172627	0.0378728	0.052613	0.0245698	0.52905	0.0571874	0.0261658	0.0484379	0.11356	0.769261	0.0446715	0.0571874	0.0906808	0.0415214	0.101739	0.966319	0.00542412	0.0284904	0.00286264	0.00650407	0.0202952	0.0906808	0.00385338	0.701567
2	SERBP1	0.00270969	0.000197798	0.162527	0.000197798	0.0215174	0.018952	0.0112827	0.651501	0.968654	NA	0.993364	0.958372	0.0571874	0.0351834	0.0164159	0.971751	0.0261658	0.00322216	0.052613	0.0327671	0.00576086	0.0484379	0.0327671	0.0261658	0.0019326	0.0202952	0.0571874	0.0231173	0.0078122	0.0484379	0.0378728	0.0415214	0.0906808	0.0378728	0.0351834	0.0830613	0.0415214	0.0571874	0.0622883	0.0106255	0.00408775	0.0622883	0.00408775	0.00385338	0.00692515	0.052613	0.0112827	0.013491
2	SRRT	0.00322216	0.134433	0.00162866	0.0818107	0.00935457	0.00513412	0.00228982	0.951405	0.992236	0.993364	NA	0.917411	0.569353	0.0571874	0.962214	1	0.860317	0.00204368	0.0284904	0.0231173	0.00228982	0.0245698	0.0164159	0.00486439	0.339706	0.602994	0.696801	0.00576086	0.00611793	0.0284904	0.395404	0.0119546	0.0378728	0.799755	0.0176917	0.700849	0.0215174	0.686665	0.79439	0.0078122	0.00993116	0.59329	0.00270969	0.00363101	0.00935457	0.0261658	0.00216015	0.018952
2	THOC7	0.00162866	0.000197798	0.000873114	0.000197798	0.0112827	0.0327671	0.013491	0.343885	0.0154712	0.958372	0.917411	NA	0.0231173	0.0176917	0.0119546	0.769811	0.0078122	0.00256211	0.0446715	0.00879	0.00993116	0.0119546	0.865346	0.00827748	0.00256211	0.0176917	0.0245698	0.00879	0.018952	0.0164159	0.0164159	0.0284904	0.052613	0.013491	0.052613	0.052613	0.0327671	0.0378728	0.0245698	0.0119546	0.00302741	0.00486439	0.000821946	0.0078122	0.0119546	0.0351834	0.00286264	0.0078122
3	CLNS1A	0.463473	0.573856	0.47778	0.841515	0.0127227	0.898434	0.0261658	0.00692515	0.0245698	0.0571874	0.569353	0.0231173	NA	0.0261658	0.45405	0.0284904	1	0.993214	0.0484379	0.0415214	0.954466	0.996554	0.989402	0.0378728	1	1	1	0.993364	0.0231173	0.979328	0.98742	0.0351834	0.961555	0.998979	0.989904	1	0.961095	0.996288	0.0305072	0.700056	0.00408775	1	0.00650407	0.00433453	0.00827748	0.0446715	0.613016	0.0119546
3	DDX18	0.00737082	0.000197798	0.00122661	0.000197798	0.00935457	0.0215174	0.00341812	0.00993116	0.18069	0.0351834	0.0571874	0.0176917	0.0261658	NA	0.123127	0.963762	0.0231173	0.00182679	0.0830613	0.0351834	0.00576086	0.812671	0.0261658	0.00692515	0.00145899	0.0284904	0.0446715	0.0284904	0.670926	0.0351834	0.0112827	0.0415214	0.0571874	0.0202952	0.052613	0.0378728	0.0351834	0.898434	0.15618	0.0164159	0.00576086	0.0202952	0.00286264	0.0154712	0.0112827	0.0747722	0.00513412	0.0378728
3	DHX9	0.366003	0.218205	0.140696	0.841515	0.00513412	0.59329	0.00228982	0.00385338	0.0830613	0.0164159	0.962214	0.0119546	0.45405	0.123127	NA	0.689376	0.366003	0.271945	0.924115	0.749784	0.192883	0.590059	0.580211	0.194134	0.13269	0.579578	0.689002	0.377348	0.0078122	0.580211	0.588884	0.657195	0.0305072	0.962974	0.985102	0.755406	0.766272	0.629806	0.897097	0.00993116	0.561184	0.334392	0.00228982	0.0327671	0.018952	0.0484379	0.00322216	0.052613
3	FUBP1	0.0176917	0.0192551	0.000648285	0.0367602	0.00542412	0.0231173	0.00542412	0.681934	0.91422	0.971751	1	0.769811	0.0284904	0.963762	0.689376	NA	0.00322216	0.306867	0.970592	0.796185	0.30169	0.809626	0.468099	0.434829	0.115266	0.605219	0.756516	0.0144865	0.783498	0.00611793	0.469662	0.86076	0.0176917	0.641233	0.79439	0.711352	0.945868	0.98468	0.714261	0.00542412	0.938086	0.00576086	0.00737082	0.0154712	0.00879	0.0571874	0.505359	0.0415214
3	GEMIN6	0.330933	1	0.92503	1	0.0176917	0.914123	0.00228982	0.0415214	0.0305072	0.0261658	0.860317	0.0078122	1	0.0231173	0.366003	0.00322216	NA	1	0.013491	0.00993116	0.00363101	0.993929	0.988197	0.815414	0.841454	0.988296	0.963889	0.799843	0.00433453	0.994737	0.987289	0.0284904	0.0378728	0.997931	1	1	0.998728	0.998817	0.0305072	0.0078122	0.000979158	1	0.001303	0.00116185	0.00513412	0.0154712	0.00216015	0.00460094
3	GEMIN7	0.809626	1	0.169413	1	0.00486439	0.82016	0.00692515	0.204795	0.00145899	0.00322216	0.00204368	0.00256211	0.993214	0.00182679	0.271945	0.306867	1	NA	0.739895	0.146473	0.17023	0.976531	0.813248	0.917294	0.977362	0.850809	0.872676	0.201073	0.00302741	0.877324	0.984875	0.668496	0.00216015	1	1	1	1	1	0.233225	0.00228982	0.986652	0.967355	0.00385338	0.0019326	0.00182679	0.00204368	0.00302741	0.00542412
3	HNRNPR	0.00737082	0.0205303	0.00103749	0.171585	0.0106255	0.0446715	0.0112827	0.00650407	0.0906808	0.052613	0.0284904	0.0446715	0.0484379	0.0830613	0.924115	0.970592	0.013491	0.739895	NA	0.986266	0.560947	0.847627	0.806596	0.925018	0.382734	0.951244	0.933933	0.0261658	0.0378728	0.0351834	0.770744	0.996258	0.0906808	0.806596	0.950247	0.962214	0.94587	0.900201	0.938425	0.0119546	1	0.018952	0.00433453	0.0112827	0.0202952	0.18069	0.00935457	0.0446715
3	ILF3	0.00513412	0.0286497	0.231567	0.0192551	0.00692515	0.0119546	0.00827748	0.00650407	0.0571874	0.0327671	0.0231173	0.00879	0.0415214	0.0351834	0.749784	0.796185	0.00993116	0.146473	0.986266	NA	0.380409	0.702583	0.728636	0.757445	0.0641026	0.623535	0.733354	0.563867	0.0112827	0.0202952	0.681791	0.958373	0.0415214	0.762323	0.702583	0.811287	0.746906	0.91712	0.715898	0.484416	0.407971	0.965091	0.0119546	0.00433453	0.0176917	0.868283	0.413647	0.755406
3	LSM1	0.00302741	0.0182159	0.000442847	0.0205303	0.001303	0.018952	0.0112827	0.00154233	0.00460094	0.00576086	0.00228982	0.00993116	0.954466	0.00576086	0.192883	0.30169	0.00363101	0.17023	0.560947	0.380409	NA	0.981644	0.992452	0.881139	1	1	1	0.992652	0.0106255	0.00486439	0.469039	0.714873	0.469039	0.904748	0.970918	0.993523	0.987289	0.853447	0.395404	0.638764	0.134077	0.167958	0.00172627	0.00385338	0.00341812	0.00879	0.328447	0.00611793
3	LSM2	0.178286	0.381368	0.256639	0.841997	0.013491	0.619323	0.00385338	0.628125	0.0747722	0.0484379	0.0245698	0.0119546	0.996554	0.812671	0.590059	0.809626	0.993929	0.976531	0.847627	0.702583	0.981644	NA	1	0.990616	1	1	1	0.998979	0.925985	0.981582	0.993572	0.79439	0.994376	0.995682	1	0.992346	1	1	0.760601	0.53224	0.254934	0.993464	0.0019326	0.0024203	0.00993116	0.0378728	0.20307	0.00935457
3	LSM3	0.00204368	0.278572	0.00228982	0.345598	0.0164159	0.0284904	0.00576086	0.0078122	0.0327671	0.0327671	0.0164159	0.865346	0.989402	0.0261658	0.580211	0.468099	0.988197	0.813248	0.806596	0.728636	0.992452	1	NA	0.975149	1	1	1	0.97054	0.561892	0.966248	0.997244	0.905637	0.93138	0.999202	1	1	1	0.997721	0.773753	0.018952	0.234059	0.575832	0.00122661	0.00692515	0.013491	0.052613	0.234678	0.0127227
3	LSM4	0.302768	0.0818107	0.187227	0.488766	0.00576086	0.0078122	0.0164159	0.00935457	0.0127227	0.0261658	0.00486439	0.00827748	0.0378728	0.00692515	0.194134	0.434829	0.815414	0.917294	0.925018	0.757445	0.881139	0.990616	0.975149	NA	1	0.976716	0.636193	0.700056	0.00737082	0.0245698	0.746906	0.896911	0.0202952	0.757445	0.981096	0.761703	0.995699	0.989663	0.547313	0.00486439	0.766267	0.898434	0.00513412	0.000775523	0.00650407	0.0176917	0.00385338	0.00408775
3	LSM5	0.00116185	0.345598	0.00053939	0.413814	0.00576086	0.00103749	0.000979158	0.00216015	0.00172627	0.0019326	0.339706	0.00256211	1	0.00145899	0.13269	0.115266	0.841454	0.977362	0.382734	0.0641026	1	1	1	1	NA	1	1	0.682605	0.00109704	0.00172627	0.732031	0.306238	0.693857	1	1	1	1	1	0.603194	0.327105	0.931558	0.720822	0.00053939	0.00109704	0.000979158	0.000979158	0.0490337	0.00154233
3	LSM6	0.00341812	0.345598	0.127478	0.381368	0.0078122	0.0446715	0.00286264	0.00827748	0.0378728	0.0202952	0.602994	0.0176917	1	0.0284904	0.579578	0.605219	0.988296	0.850809	0.951244	0.623535	1	1	1	0.976716	1	NA	1	0.996799	0.00993116	0.835064	0.998053	0.965557	0.999058	1	0.999388	1	1	0.99383	0.811287	0.824307	0.793098	0.962134	0.00270969	0.0112827	0.013491	0.0484379	0.224199	0.0202952
3	LSM7	0.00433453	0.271182	0.00137485	0.271182	0.00879	0.0446715	0.00576086	0.00576086	0.052613	0.0571874	0.696801	0.0245698	1	0.0446715	0.689002	0.756516	0.963889	0.872676	0.933933	0.733354	1	1	1	0.636193	1	1	NA	0.992357	0.0112827	0.746906	0.9933	0.900428	0.957838	0.999438	0.97326	1	0.995192	1	0.834755	0.657677	0.84494	0.958373	0.00256211	0.00935457	0.0176917	0.0682778	0.342525	0.0378728
3	NAA38	0.527794	0.0205303	0.103709	0.0367602	0.00935457	0.844493	0.00270969	0.00993116	0.0245698	0.0231173	0.00576086	0.00879	0.993364	0.0284904	0.377348	0.0144865	0.799843	0.201073	0.0261658	0.563867	0.992652	0.998979	0.97054	0.700056	0.682605	0.996799	0.992357	NA	0.00879	0.577225	0.714873	0.052613	0.757445	0.934682	0.946605	0.973481	0.987152	0.734585	0.0327671	0.561892	0.00122661	0.945247	0.00182679	0.00650407	0.00270969	0.673454	0.289487	0.0106255
3	PPP1R8	0.561768	0.0182159	0.000648285	0.000197798	0.00513412	0.0284904	0.0119546	0.139334	0.52905	0.0078122	0.00611793	0.018952	0.0231173	0.670926	0.0078122	0.783498	0.00433453	0.00302741	0.0378728	0.0112827	0.0106255	0.925985	0.561892	0.00737082	0.00109704	0.00993116	0.0112827	0.00879	NA	0.366003	0.380394	0.0144865	0.0154712	0.410515	0.802478	0.561184	0.561184	0.876196	0.013491	0.925985	0.00408775	0.231756	0.00204368	0.00879	0.00737082	0.0215174	0.00408775	0.517415
3	PRMT5	0.0982778	0.134433	0.365354	0.381368	0.018952	0.53224	0.00737082	0.0305072	0.0571874	0.0484379	0.0284904	0.0164159	0.979328	0.0351834	0.580211	0.00611793	0.994737	0.877324	0.0351834	0.0202952	0.00486439	0.981582	0.966248	0.0245698	0.00172627	0.835064	0.746906	0.577225	0.366003	NA	0.985616	0.0378728	0.938425	0.966248	0.966915	0.944602	0.988449	0.894686	0.0830613	0.00692515	0.00341812	0.995401	0.103489	0.17023	0.619323	0.796185	0.253861	0.362845
3	SNRPB	0.00204368	1	1	1	0.00576086	0.0245698	0.00513412	0.39508	0.0261658	0.0378728	0.395404	0.0164159	0.98742	0.0112827	0.588884	0.469662	0.987289	0.984875	0.770744	0.681791	0.469039	0.993572	0.997244	0.746906	0.732031	0.998053	0.9933	0.714873	0.380394	0.985616	NA	0.944602	0.822709	1	1	1	1	0.996799	0.689002	0.0106255	0.233225	0.963465	0.00302741	0.00433453	0.0112827	0.0378728	0.00576086	0.0164159
3	SNRPB2	0.00363101	0.171585	0.209846	0.134433	0.0106255	0.0484379	0.00827748	0.0106255	0.0484379	0.0415214	0.0119546	0.0284904	0.0351834	0.0415214	0.657195	0.86076	0.0284904	0.668496	0.996258	0.958373	0.714873	0.79439	0.905637	0.896911	0.306238	0.965557	0.900428	0.052613	0.0144865	0.0378728	0.944602	NA	0.0747722	0.875587	0.938425	0.967991	0.997616	0.907573	0.915085	0.0202952	1	0.0215174	0.00270969	0.0112827	0.0154712	0.988879	0.013491	0.0351834
3	SNRPD1	0.00228982	0.000197798	0.00172627	0.000197798	0.0284904	0.0231173	0.00692515	0.018952	0.11356	0.0906808	0.0378728	0.052613	0.961555	0.0571874	0.0305072	0.0176917	0.0378728	0.00216015	0.0906808	0.0415214	0.469039	0.994376	0.93138	0.0202952	0.693857	0.999058	0.957838	0.757445	0.0154712	0.938425	0.822709	0.0747722	NA	0.875587	0.996045	0.993864	0.987195	0.975292	0.101739	0.981292	0.00460094	0.783498	0.00145899	0.00576086	0.018952	0.101739	0.315007	0.0164159
3	SNRPD2	0.30169	1	0.984025	1	0.00879	0.686991	0.00692515	0.645585	0.769261	0.0378728	0.799755	0.013491	0.998979	0.0202952	0.962974	0.641233	0.997931	1	0.806596	0.762323	0.904748	0.995682	0.999202	0.757445	1	1	0.999438	0.934682	0.410515	0.966248	1	0.875587	0.875587	NA	1	1	1	0.997184	0.746906	0.0119546	0.302424	0.929615	0.00385338	0.00322216	0.00879	0.0484379	0.474763	0.0176917
3	SNRPD3	0.422732	1	1	1	0.00737082	0.94409	0.0078122	0.00385338	0.0446715	0.0351834	0.0176917	0.052613	0.989904	0.052613	0.985102	0.79439	1	1	0.950247	0.702583	0.970918	1	1	0.981096	1	0.999388	0.97326	0.946605	0.802478	0.966915	1	0.938425	0.996045	1	NA	1	1	1	0.872977	0.749784	0.578794	0.945381	0.00204368	0.0261658	0.018952	0.11356	0.413647	0.0446715
3	SNRPE	0.00216015	1	0.562511	0.841515	0.0154712	0.0415214	0.00935457	0.00993116	0.0571874	0.0830613	0.700849	0.052613	1	0.0378728	0.755406	0.711352	1	1	0.962214	0.811287	0.993523	0.992346	1	0.761703	1	1	1	0.973481	0.561184	0.944602	1	0.967991	0.993864	1	1	NA	1	1	0.879116	0.776497	0.76316	0.963465	0.0019326	0.00737082	0.0176917	0.123127	0.460196	0.0202952
3	SNRPF	0.00204368	0.488766	0.830871	1	0.0144865	0.0261658	0.00513412	0.0112827	0.0906808	0.0415214	0.0215174	0.0327671	0.961095	0.0351834	0.766272	0.945868	0.998728	1	0.94587	0.746906	0.987289	1	1	0.995699	1	1	0.995192	0.987152	0.561184	0.988449	1	0.997616	0.987195	1	1	1	NA	0.999589	0.857539	0.013491	0.621393	0.789707	0.00154233	0.00611793	0.0202952	0.123127	0.00542412	0.0176917
3	SNRPG	0.0019326	0.573856	0.121444	1	0.013491	0.018952	0.0127227	0.914792	0.0415214	0.0571874	0.686665	0.0378728	0.996288	0.898434	0.629806	0.98468	0.998817	1	0.900201	0.91712	0.853447	1	0.997721	0.989663	1	0.99383	1	0.734585	0.876196	0.894686	0.996799	0.907573	0.975292	0.997184	1	1	0.999589	NA	0.834755	0.700849	0.437825	0.988197	0.00204368	0.00256211	0.0078122	0.0571874	0.384067	0.0078122
3	SYNCRIP	0.00542412	0.0182159	0.00137485	0.0205303	0.0127227	0.0305072	0.00576086	0.0164159	0.101739	0.0622883	0.79439	0.0245698	0.0305072	0.15618	0.897097	0.714261	0.0305072	0.233225	0.938425	0.715898	0.395404	0.760601	0.773753	0.547313	0.603194	0.811287	0.834755	0.0327671	0.013491	0.0830613	0.689002	0.915085	0.101739	0.746906	0.872977	0.879116	0.857539	0.834755	NA	0.0127227	0.527794	0.0305072	0.00216015	0.0154712	0.0154712	0.0830613	0.00737082	0.0378728
3	THOC5	0.00486439	0.000197798	0.00204368	0.000197798	0.00408775	0.0327671	0.00228982	0.00385338	0.966319	0.0106255	0.0078122	0.0119546	0.700056	0.0164159	0.00993116	0.00542412	0.0078122	0.00228982	0.0119546	0.484416	0.638764	0.53224	0.018952	0.00486439	0.327105	0.824307	0.657677	0.561892	0.925985	0.00692515	0.0106255	0.0202952	0.981292	0.0119546	0.749784	0.776497	0.013491	0.700849	0.0127227	NA	0.00256211	0.900216	0.00162866	0.00737082	0.00576086	0.0127227	0.224199	0.607477
3	TIAL1	0.00827748	0.0286497	0.000472501	0.413814	0.00513412	0.00576086	0.00182679	0.00137485	0.00542412	0.00408775	0.00993116	0.00302741	0.00408775	0.00576086	0.561184	0.938086	0.000979158	0.986652	1	0.407971	0.134077	0.254934	0.234059	0.766267	0.931558	0.793098	0.84494	0.00122661	0.00408775	0.00341812	0.233225	1	0.00460094	0.302424	0.578794	0.76316	0.621393	0.437825	0.527794	0.00256211	NA	0.00228982	0.00270969	0.00611793	0.00513412	0.00650407	0.0024203	0.0215174
3	WDR77	0.19405	0.413814	0.183262	0.573856	0.0202952	0.351164	0.00486439	0.052613	0.0284904	0.0622883	0.59329	0.00486439	1	0.0202952	0.334392	0.00576086	1	0.967355	0.018952	0.965091	0.167958	0.993464	0.575832	0.898434	0.720822	0.962134	0.958373	0.945247	0.231756	0.995401	0.963465	0.0215174	0.783498	0.929615	0.945381	0.963465	0.789707	0.988197	0.0305072	0.900216	0.00228982	NA	0.00341812	0.000979158	0.00363101	0.824307	0.296361	0.334392
4	ACIN1	0.0078122	0.000197798	0.00137485	0.000197798	0.00137485	0.00182679	0.00363101	0.00145899	0.00286264	0.00408775	0.00270969	0.000821946	0.00650407	0.00286264	0.00228982	0.00737082	0.001303	0.00385338	0.00433453	0.0119546	0.00172627	0.0019326	0.00122661	0.00513412	0.00053939	0.00270969	0.00256211	0.00182679	0.00204368	0.103489	0.00302741	0.00270969	0.00145899	0.00385338	0.00204368	0.0019326	0.00154233	0.00204368	0.00216015	0.00162866	0.00270969	0.00341812	NA	0.491809	0.80585	0.565098	0.328447	0.302102
4	BCLAF1	0.0078122	0.000197798	0.00053939	0.000197798	0.00162866	0.0351834	0.0019326	0.000574143	0.00650407	0.00385338	0.00363101	0.0078122	0.00433453	0.0154712	0.0327671	0.0154712	0.00116185	0.0019326	0.0112827	0.00433453	0.00385338	0.0024203	0.00692515	0.000775523	0.00109704	0.0112827	0.00935457	0.00650407	0.00879	0.17023	0.00433453	0.0112827	0.00576086	0.00322216	0.0261658	0.00737082	0.00611793	0.00256211	0.0154712	0.00737082	0.00611793	0.000979158	0.491809	NA	1	0.922763	0.153442	0.731495
4	C16orf80	0.00172627	0.000197798	0.00513412	0.000197798	0.0024203	0.0176917	0.00650407	0.00228982	0.0202952	0.00692515	0.00935457	0.0119546	0.00827748	0.0112827	0.018952	0.00879	0.00513412	0.00182679	0.0202952	0.0176917	0.00341812	0.00993116	0.013491	0.00650407	0.000979158	0.013491	0.0176917	0.00270969	0.00737082	0.619323	0.0112827	0.0154712	0.018952	0.00879	0.018952	0.0176917	0.0202952	0.0078122	0.0154712	0.00576086	0.00513412	0.00363101	0.80585	1	NA	0.988296	0.108633	0.607477
4	DHX15	0.00542412	0.000197798	0.00122661	0.000197798	0.0119546	0.0378728	0.00935457	0.00576086	0.0906808	0.052613	0.0261658	0.0351834	0.0446715	0.0747722	0.0484379	0.0571874	0.0154712	0.00204368	0.18069	0.868283	0.00879	0.0378728	0.052613	0.0176917	0.000979158	0.0484379	0.0682778	0.673454	0.0215174	0.796185	0.0378728	0.988879	0.101739	0.0484379	0.11356	0.123127	0.123127	0.0571874	0.0830613	0.0127227	0.00650407	0.824307	0.565098	0.922763	0.988296	NA	0.505359	0.746242
4	EEF1A1	0.00363101	0.000197798	0.000384145	0.000197798	0.00286264	0.00611793	0.00827748	0.12028	0.00385338	0.0112827	0.00216015	0.00286264	0.613016	0.00513412	0.00322216	0.505359	0.00216015	0.00302741	0.00935457	0.413647	0.328447	0.20307	0.234678	0.00385338	0.0490337	0.224199	0.342525	0.289487	0.00408775	0.253861	0.00576086	0.013491	0.315007	0.474763	0.413647	0.460196	0.00542412	0.384067	0.00737082	0.224199	0.0024203	0.296361	0.328447	0.153442	0.108633	0.505359	NA	0.39508
4	EWSR1	0.0202952	0.000197798	0.00172627	0.000197798	0.00322216	0.0415214	0.00341812	0.00256211	0.701567	0.013491	0.018952	0.0078122	0.0119546	0.0378728	0.052613	0.0415214	0.00460094	0.00542412	0.0446715	0.755406	0.00611793	0.00935457	0.0127227	0.00408775	0.00154233	0.0202952	0.0378728	0.0106255	0.517415	0.362845	0.0164159	0.0351834	0.0164159	0.0176917	0.0446715	0.0202952	0.0176917	0.0078122	0.0378728	0.607477	0.0215174	0.334392	0.302102	0.731495	0.607477	0.746242	0.39508	NA
4	HNRNPAB	0.001303	0.000197798	0.001303	0.000197798	0.0106255	0.0106255	0.00692515	0.0106255	0.0415214	0.0484379	0.0231173	0.052613	0.86076	0.018952	0.0164159	0.00737082	0.0164159	0.00204368	0.0484379	0.0215174	0.00611793	0.0284904	0.0484379	0.0202952	0.00256211	0.0261658	0.0327671	0.0127227	0.0078122	0.8211	0.052613	0.0327671	0.11356	0.0327671	0.0378728	0.0747722	0.0682778	0.0830613	0.0415214	0.0078122	0.00286264	0.0176917	0.657071	0.906501	1	0.979982	0.242727	0.384067
4	HNRNPM	0.0127227	0.0192551	0.00116185	0.000197798	0.00486439	0.0682778	0.00827748	0.00286264	0.052613	0.0284904	0.0231173	0.0305072	0.0305072	0.0747722	0.933933	0.0571874	0.00737082	0.00341812	0.123127	0.0415214	0.013491	0.0176917	0.757445	0.00692515	0.00137485	0.0415214	0.0622883	0.0176917	0.782099	0.86877	0.702583	0.052613	0.0446715	0.714261	0.943213	0.858271	0.8211	0.0245698	0.0747722	0.018952	0.0112827	0.395404	0.456456	0.946605	0.980065	0.956233	0.413647	0.880855
4	LUC7L2	0.00737082	0.000197798	0.00053939	0.000197798	0.00322216	0.00935457	0.00650407	0.17062	0.013491	0.38017	0.338392	0.380409	0.0154712	0.0112827	0.00692515	0.72062	0.00302741	0.0019326	0.0351834	0.0245698	0.00576086	0.0112827	0.00879	0.00879	0.000505568	0.0127227	0.0106255	0.0106255	0.0127227	0.262157	0.0106255	0.0164159	0.00993116	0.467096	0.0176917	0.0127227	0.0176917	0.438195	0.00935457	0.00322216	0.00286264	0.00486439	0.501793	0.277946	0.379219	0.834727	0.366003	0.422883
4	MAGOHB	0.00228982	0.000197798	0.000648285	0.000197798	0.0202952	0.00363101	0.00302741	0.00993116	0.00935457	0.0112827	0.00935457	0.0202952	0.0078122	0.0112827	0.00827748	0.00228982	0.0078122	0.00737082	0.00827748	0.00341812	0.0019326	0.0106255	0.0144865	0.00322216	0.0127227	0.00542412	0.00513412	0.00433453	0.00542412	0.53224	0.00576086	0.00650407	0.018952	0.00385338	0.00650407	0.00935457	0.0106255	0.0127227	0.0127227	0.00542412	0.00385338	0.00879	0.522662	0.951317	1	0.907733	0.0840393	0.184909
4	PNN	0.0144865	0.000197798	0.000979158	0.000197798	0.00513412	0.0164159	0.00270969	0.00270969	0.0284904	0.0127227	0.0106255	0.00879	0.0176917	0.0415214	0.0284904	0.101739	0.00513412	0.00162866	0.0484379	0.0378728	0.00322216	0.00737082	0.0127227	0.00408775	0.000648285	0.0202952	0.0305072	0.018952	0.0119546	0.380409	0.0112827	0.0245698	0.0215174	0.0261658	0.0351834	0.0231173	0.018952	0.00935457	0.0284904	0.00513412	0.00692515	0.00576086	0.942166	0.739281	0.769811	0.88767	0.413647	0.731495
4	PPIG	0.013491	0.000197798	0.000505568	0.000197798	0.00341812	0.0351834	0.00385338	0.000821946	0.00737082	0.00692515	0.00433453	0.013491	0.0106255	0.0176917	0.501793	0.0215174	0.00270969	0.00216015	0.018952	0.00486439	0.00737082	0.00692515	0.0119546	0.00162866	0.00109704	0.0119546	0.0144865	0.0176917	0.0327671	0.176843	0.00513412	0.0119546	0.00879	0.379219	0.0446715	0.00935457	0.00879	0.00542412	0.0119546	0.00935457	0.00322216	0.00204368	0.268348	0.971435	0.92503	0.983185	0.2016	0.561888
4	PPP1CA	0.573653	0.000197798	0.000472501	0.000197798	0.0019326	0.0378728	0.00270969	0.0019326	0.00935457	0.0127227	0.00460094	0.00650407	0.00879	0.0144865	0.483766	0.00935457	0.00385338	0.00460094	0.0176917	0.289487	0.00993116	0.0078122	0.00611793	0.256679	0.00137485	0.0176917	0.0144865	0.0164159	0.398498	0.00433453	0.505359	0.0154712	0.00650407	0.0106255	0.0231173	0.00935457	0.00737082	0.00737082	0.0202952	0.0245698	0.00408775	0.379219	0.00302741	0.531552	0.00322216	0.0106255	0.224199	0.682234
4	PRMT1	0.00486439	0.0158898	0.0751894	0.000197798	0.00650407	0.00460094	0.0154712	0.00827748	0.0078122	0.0261658	0.39508	0.00408775	0.0378728	0.00879	0.328089	0.00827748	0.00650407	0.00692515	0.0119546	0.545602	0.00216015	0.013491	0.00302741	0.0215174	0.00341812	0.00341812	0.00879	0.00408775	0.0106255	0.657677	0.453046	0.337586	0.00993116	0.00879	0.00486439	0.0078122	0.00513412	0.0127227	0.531059	0.00322216	0.00322216	0.748503	0.324177	0.0928131	0.194134	0.423338	0.302102	0.321065
4	PRPF38B	0.0245698	0.000197798	0.000610615	0.000197798	0.00486439	0.0144865	0.00228982	0.00204368	0.0231173	0.0127227	0.013491	0.00460094	0.0112827	0.0378728	0.0351834	0.0484379	0.00228982	0.00576086	0.0261658	0.0154712	0.00172627	0.00827748	0.00433453	0.00256211	0.00286264	0.0078122	0.0245698	0.00935457	0.00827748	0.341195	0.00737082	0.0106255	0.00879	0.00935457	0.0154712	0.00935457	0.00827748	0.00433453	0.0202952	0.00650407	0.0231173	0.00692515	0.951974	1	1	0.984417	0.328447	0.819217
4	PRPF4B	0.0176917	0.000197798	0.000574143	0.000197798	0.00302741	0.0305072	0.00286264	0.00109704	0.018952	0.0078122	0.0106255	0.0112827	0.00935457	0.0378728	0.0571874	0.0830613	0.00172627	0.00182679	0.0415214	0.018952	0.00486439	0.00486439	0.0106255	0.0019326	0.000821946	0.0119546	0.018952	0.00993116	0.0202952	0.303073	0.00692515	0.0176917	0.013491	0.00993116	0.0415214	0.0164159	0.0127227	0.00692515	0.0284904	0.00993116	0.0106255	0.00216015	0.752279	0.993862	1	0.973481	0.315007	0.845552
4	PUF60	0.0112827	0.0192551	0.000775523	0.000197798	0.0019326	0.00827748	0.00542412	0.213929	0.676106	0.923163	1	0.47609	0.454806	0.00737082	0.00460094	0.920491	0.441893	0.00737082	0.00993116	0.00993116	0.00827748	0.0106255	0.00542412	0.00993116	0.0567596	0.513375	0.51521	0.00827748	0.00611793	0.351164	0.00827748	0.00737082	0.00576086	0.547215	0.00935457	0.394738	0.00737082	0.409545	0.00737082	0.00513412	0.00408775	0.645585	0.35204	0.405481	0.87953	0.525402	0.126378	0.419871
4	SAMD4A	0.00433453	0.000197798	0.000472501	0.000197798	0.00385338	0.00116185	0.00103749	0.00154233	0.000731439	0.00103749	0.001303	0.000873114	0.001303	0.000873114	0.00109704	0.000873114	0.000821946	0.0446715	0.000689707	0.000689707	0.000442847	0.000979158	0.000775523	0.000979158	0.0106255	0.000873114	0.00137485	0.000574143	0.00109704	0.104423	0.000923515	0.000821946	0.000821946	0.00103749	0.000689707	0.000689707	0.000574143	0.000648285	0.00103749	0.00122661	0.013491	0.00182679	0.846438	1	1	0.698321	0.0436529	0.161004
4	SNRNP200	0.013491	0.000197798	0.00182679	0.000197798	0.00408775	0.0378728	0.00879	0.00270969	0.0327671	0.0261658	0.0119546	0.0245698	0.0284904	0.0351834	0.0231173	0.0446715	0.00576086	0.00302741	0.0906808	0.843583	0.0106255	0.9427	0.91422	0.00993116	0.279031	0.809234	0.761703	0.018952	0.0261658	0.483766	0.883085	0.0284904	0.0305072	0.744264	0.0682778	0.0351834	0.0261658	0.0261658	0.0378728	0.0154712	0.00433453	0.408997	0.769811	0.953997	0.990738	0.998217	0.413647	0.731495
4	SRRM1	0.00827748	0.000197798	0.000979158	0.000197798	0.00650407	0.0622883	0.00827748	0.00256211	0.0176917	0.0327671	0.00737082	0.0127227	0.0446715	0.018952	0.545602	0.0284904	0.00542412	0.00322216	0.0446715	0.769261	0.00879	0.0215174	0.0164159	0.0112827	0.000610615	0.0305072	0.0378728	0.018952	0.0154712	0.500116	0.0261658	0.0305072	0.0284904	0.0261658	0.0415214	0.0415214	0.0245698	0.0154712	0.0202952	0.0119546	0.00513412	0.0119546	0.872676	0.976031	1	0.978427	0.460196	0.652993
4	SRRM2	0.890247	0.000197798	0.000384145	0.000197798	0.00122661	0.0106255	0.00286264	0.000472501	0.00650407	0.00460094	0.00611793	0.00433453	0.0078122	0.013491	0.0176917	0.0261658	0.000873114	0.00216015	0.0119546	0.0112827	0.0024203	0.00256211	0.0024203	0.00182679	0.000689707	0.00460094	0.00827748	0.00256211	0.0154712	0.13292	0.0024203	0.00302741	0.00363101	0.00322216	0.0112827	0.00363101	0.00302741	0.00322216	0.00692515	0.00385338	0.00993116	0.120204	0.710664	0.953997	0.961248	0.991124	0.194522	0.540015
4	SUMO1	0.00256211	0.000197798	0.000689707	0.000197798	0.00363101	0.00993116	0.0351834	0.27391	0.00827748	0.934715	0.296361	0.512609	0.0215174	0.00935457	0.242727	0.321065	0.00879	0.00341812	0.0202952	0.0106255	0.0305072	0.00827748	0.013491	0.611898	0.000574143	0.0078122	0.00879	0.0106255	0.013491	0.0164159	0.00650407	0.0231173	0.013491	0.0164159	0.018952	0.0176917	0.0119546	0.0378728	0.0144865	0.00737082	0.00122661	0.413647	0.00302741	0.00154233	0.00408775	0.0164159	0.422883	0.295769
4	TRA2A	0.0231173	0.000197798	6.75824e-05	0.000197798	0.000505568	0.00513412	0.00154233	4.90391e-05	0.0024203	0.00122661	0.00154233	0.00109704	0.00286264	0.00611793	0.00827748	0.0154712	9.18805e-05	0.00154233	0.00460094	0.00542412	0.00137485	0.000648285	0.000648285	0.000610615	9.18805e-05	0.0024203	0.00216015	0.0019326	0.00513412	0.0448353	0.000821946	0.00162866	0.00103749	0.00162866	0.00385338	0.00122661	0.000923515	0.000979158	0.00322216	0.00162866	0.00341812	0.000574143	0.907733	0.990738	1	0.873357	0.213993	0.460196
4	XRCC5	0.00993116	0.000197798	0.00103749	0.000197798	0.00737082	0.0284904	0.00935457	0.00827748	0.0622883	0.0305072	0.0202952	0.0154712	0.0351834	0.0682778	0.740039	0.0446715	0.0202952	0.00286264	0.101739	0.792108	0.0215174	0.0284904	0.0415214	0.0164159	0.000775523	0.0351834	0.0351834	0.052613	0.0284904	0.756516	0.0215174	0.11356	0.0484379	0.052613	0.0906808	0.0571874	0.0571874	0.0571874	0.0747722	0.0202952	0.00433453	0.018952	0.00542412	0.00879	0.00879	0.101739	0.0176917	0.76136
4	XRCC6	0.00385338	0.000197798	0.00993116	0.000197798	0.00542412	0.0164159	0.0112827	0.00827748	0.0176917	0.0284904	0.00993116	0.0119546	0.0202952	0.0154712	0.356808	0.0078122	0.0231173	0.00363101	0.0215174	0.0261658	0.00827748	0.018952	0.0202952	0.0305072	0.00116185	0.0164159	0.018952	0.00993116	0.00993116	0.0215174	0.0284904	0.0215174	0.0215174	0.731495	0.0231173	0.0202952	0.018952	0.0261658	0.0215174	0.0119546	0.00256211	0.0176917	0.00513412	0.00341812	0.0176917	0.0202952	0.277946	0.50073
5	DDX17	0.605219	0.000197798	0.000648285	0.000197798	0.00460094	0.00611793	0.00385338	0.00513412	0.0154712	0.00879	0.619323	0.00341812	0.0202952	0.0351834	0.86877	0.018952	0.00993116	0.0019326	0.0176917	0.776497	0.00341812	0.0078122	0.00363101	0.00576086	0.000648285	0.00935457	0.00611793	0.00611793	0.0176917	0.631084	0.00228982	0.0078122	0.00935457	0.326137	0.468099	0.00576086	0.00576086	0.0112827	0.660186	0.00513412	0.00270969	0.615551	0.38038	0.338336	0.460518	0.638764	0.289487	0.419871
5	DDX3X	0.00576086	0.000197798	9.18805e-05	0.000197798	0.000821946	0.0119546	0.00216015	0.000731439	0.00513412	0.00302741	0.00302741	0.00286264	0.00322216	0.0127227	0.0231173	0.00737082	0.000923515	0.0019326	0.00611793	0.00460094	0.00385338	0.00116185	0.00228982	0.000873114	0.000574143	0.00611793	0.00322216	0.00341812	0.00256211	0.00182679	0.00216015	0.00692515	0.00256211	0.213929	0.539989	0.00363101	0.00228982	0.00270969	0.0112827	0.0078122	0.00286264	0.00122661	0.00286264	0.0378728	0.00322216	0.0078122	0.00542412	0.0202952
5	ELAVL1	0.00256211	0.000197798	0.00216015	0.000197798	0.00879	0.883085	0.00611793	0.013491	0.052613	0.0747722	0.800231	0.0231173	0.0327671	0.0327671	0.644346	0.00993116	0.0261658	0.00256211	0.0622883	0.0305072	0.00935457	0.0747722	0.0378728	0.0327671	0.00137485	0.052613	0.052613	0.018952	0.0119546	0.0571874	0.0622883	0.0484379	0.0830613	0.773753	0.846419	0.0682778	0.0682778	0.0622883	0.868283	0.0164159	0.00408775	0.0378728	0.0024203	0.00460094	0.0144865	0.0484379	0.00486439	0.0176917
5	GNB2L1	0.00513412	0.000197798	0.000689707	0.000197798	0.00363101	0.0446715	0.00486439	0.00302741	0.527438	0.0327671	0.00460094	0.013491	0.0245698	0.0144865	0.00879	0.013491	0.00460094	0.285177	0.0245698	0.460196	0.0078122	0.0154712	0.505359	0.00993116	0.00216015	0.0231173	0.052613	0.0164159	0.289487	0.516957	0.0622883	0.0261658	0.0202952	0.819217	0.716785	0.0446715	0.0202952	0.0202952	0.714873	0.595126	0.00611793	0.013491	0.00286264	0.00827748	0.00576086	0.0261658	0.527438	0.617531
5	HNRNPA1	0.00993116	0.0182159	0.000923515	0.000197798	0.00611793	0.0305072	0.00322216	0.00322216	0.052613	0.0215174	0.0119546	0.0154712	0.0231173	0.0571874	0.804412	0.0747722	0.00576086	0.00182679	0.923362	0.786856	0.00433453	0.0164159	0.0215174	0.394738	0.00103749	0.0378728	0.0571874	0.0284904	0.498859	0.516957	0.0245698	0.0446715	0.0378728	0.802478	0.868283	0.052613	0.0415214	0.0164159	0.0484379	0.52905	0.0078122	0.423338	0.00460094	0.0231173	0.013491	0.11356	0.460196	0.0484379
5	HNRNPA2B1	0.00322216	0.000197798	0.00228982	0.000197798	0.00879	0.0144865	0.0144865	0.00879	0.0231173	0.0378728	0.0078122	0.018952	0.0351834	0.0164159	0.00879	0.0231173	0.0154712	0.00270969	0.0622883	0.0378728	0.00935457	0.013491	0.0284904	0.018952	0.000923515	0.0245698	0.0245698	0.018952	0.560947	0.671779	0.0327671	0.0682778	0.0446715	0.846419	0.824033	0.0571874	0.0378728	0.0378728	0.0351834	0.00692515	0.00270969	0.0154712	0.00827748	0.00385338	0.0106255	0.0622883	0.018952	0.0164159
5	HNRNPA3	0.018952	0.000197798	0.000574143	0.000197798	0.00513412	0.0215174	0.00486439	0.00322216	0.0351834	0.0164159	0.0154712	0.0106255	0.0202952	0.0484379	0.0378728	0.123127	0.00542412	0.0019326	0.101739	0.0378728	0.00611793	0.0112827	0.013491	0.00513412	0.00053939	0.0231173	0.0231173	0.0245698	0.0261658	0.0078122	0.0106255	0.0351834	0.0245698	0.696801	0.939801	0.0245698	0.0231173	0.013491	0.0484379	0.00650407	0.00611793	0.00737082	0.00737082	0.0164159	0.0078122	0.0747722	0.0112827	0.0446715
5	HNRNPC	0.00408775	0.0171031	0.0757475	0.000197798	0.00827748	0.0215174	0.0144865	0.00827748	0.0231173	0.0305072	0.00879	0.0154712	0.052613	0.0202952	0.00879	0.689376	0.0154712	0.0024203	0.052613	0.762323	0.0144865	0.689002	0.748722	0.0351834	0.0424518	0.0327671	0.0284904	0.0261658	0.659188	0.0284904	0.689002	0.879116	0.0484379	0.842147	0.830063	0.0622883	0.0446715	0.0747722	0.748722	0.00737082	0.00228982	0.0231173	0.00576086	0.00363101	0.0078122	0.0682778	0.573653	0.50073
5	HNRNPD	0.00737082	0.000197798	0.000923515	0.000197798	0.00935457	0.0305072	0.00692515	0.00611793	0.899896	0.0484379	0.715898	0.0245698	0.0415214	0.0830613	0.843583	0.0378728	0.0119546	0.00270969	0.135524	0.897097	0.351244	0.72062	0.699688	0.0164159	0.00122661	0.850491	0.804412	0.62835	0.563867	0.0245698	0.0284904	0.0484379	0.052613	0.748722	0.842147	0.838924	0.804412	0.0378728	0.996916	0.501793	0.00692515	0.799843	0.0078122	0.00993116	0.0127227	0.135524	0.435245	0.748722
5	HNRNPH1	0.00737082	0.000197798	0.000610615	0.000197798	0.00172627	0.0112827	0.00408775	0.00109704	0.0106255	0.0112827	0.00408775	0.00611793	0.0106255	0.783672	0.453715	0.727424	0.00182679	0.00122661	0.0261658	0.978025	0.00385338	0.31446	0.00460094	0.00433453	0.000384145	0.00935457	0.00879	0.00692515	0.351164	0.212127	0.00737082	0.00993116	0.00650407	0.516957	0.623535	0.00993116	0.00650407	0.484416	0.0112827	0.00408775	0.00216015	0.311634	0.605219	0.485315	0.592811	0.777221	0.523392	0.516957
5	HNRNPU	0.00650407	0.0171031	0.0019326	0.0192551	0.00611793	0.0327671	0.00486439	0.00827748	0.101739	0.0305072	0.0305072	0.0144865	0.702583	0.135524	0.957838	0.891821	0.0245698	0.161187	0.984483	0.973481	0.485755	0.689002	0.72062	0.438638	0.170653	0.826807	0.802478	0.0261658	0.0127227	0.0245698	0.594805	0.889135	0.0484379	0.777221	0.931058	0.814311	0.802478	0.746906	0.950247	0.0245698	0.341195	0.0144865	0.289434	0.0202952	0.0202952	0.0830613	0.413647	0.819239
5	ILF2	0.00204368	0.000197798	0.00302741	0.000197798	0.00993116	0.0284904	0.00692515	0.659279	0.998529	0.0446715	0.0351834	0.0415214	0.0261658	0.0571874	0.0378728	0.0176917	0.0284904	0.00145899	0.0906808	0.0446715	0.0127227	0.0571874	0.135524	0.0202952	0.00103749	0.0446715	0.0682778	0.0231173	0.0154712	0.0622883	0.0484379	0.11356	0.15618	0.983092	0.954409	0.15618	0.18069	0.0830613	0.0747722	0.0144865	0.00408775	0.0176917	0.0019326	0.00879	0.0305072	0.11356	0.00576086	0.0245698
5	NPM1	0.0019326	0.000197798	0.00137485	0.000197798	0.0164159	0.00650407	0.00576086	0.0231173	0.0245698	0.0622883	0.00935457	0.0078122	0.0351834	0.018952	0.00611793	0.00993116	0.0261658	0.0019326	0.0231173	0.689002	0.00433453	0.0284904	0.0202952	0.0231173	0.00109704	0.0119546	0.0327671	0.0351834	0.00363101	0.0484379	0.0284904	0.0378728	0.0571874	0.908775	0.595756	0.0622883	0.0351834	0.0484379	0.0305072	0.00513412	0.00204368	0.0682778	0.00302741	0.001303	0.00302741	0.0327671	0.018952	0.00692515
5	PABPC1	0.00385338	0.000197798	0.00228982	0.000197798	0.00302741	0.0164159	0.00270969	0.00204368	0.00542412	0.0202952	0.18536	0.00363101	0.013491	0.00737082	0.471356	0.00993116	0.00513412	0.00154233	0.00737082	0.500921	0.00486439	0.00486439	0.00827748	0.00542412	0.0452896	0.0127227	0.0144865	0.013491	0.00256211	0.192883	0.0164159	0.0176917	0.393823	0.629508	0.546038	0.0144865	0.00737082	0.00650407	0.936743	0.0112827	0.00182679	0.348238	0.410515	0.408997	0.203133	0.547215	0.573653	0.580211
5	PABPC4	0.00408775	0.000197798	0.00270969	0.000197798	0.0112827	0.0378728	0.0078122	0.00935457	0.0484379	0.0747722	0.018952	0.0327671	0.0622883	0.052613	0.0215174	0.0202952	0.0261658	0.00341812	0.0484379	0.783498	0.0078122	0.0484379	0.961555	0.809234	0.0019326	0.0351834	0.101739	0.0245698	0.608976	0.0378728	0.0484379	0.052613	0.0830613	0.857539	0.885898	0.0906808	0.0571874	0.868536	0.052613	0.0176917	0.00576086	0.0284904	0.00302741	0.00879	0.0154712	0.0571874	0.00692515	0.0231173
5	RBMX	0.471356	0.000197798	0.000821946	0.000197798	0.0106255	0.0351834	0.00737082	0.00879	0.0830613	0.0571874	0.809234	0.0215174	0.0682778	0.0571874	0.689376	0.0378728	0.018952	0.0019326	0.135524	0.0622883	0.0127227	0.0747722	0.0446715	0.0261658	0.000873114	0.0682778	0.0747722	0.052613	0.0164159	0.0378728	0.0484379	0.0906808	0.101739	0.861681	0.908227	0.135524	0.11356	0.0682778	0.889135	0.013491	0.00408775	0.0305072	0.00460094	0.00650407	0.0112827	0.123127	0.0119546	0.638716
5	SF3A3	0.0078122	0.000197798	0.000923515	0.000197798	0.00611793	0.0245698	0.00286264	0.00486439	0.052613	0.0202952	0.0202952	0.0112827	0.838268	0.0622883	0.0351834	0.0305072	0.00737082	0.00204368	0.0415214	0.0446715	0.0112827	0.0215174	0.018952	0.00576086	0.00109704	0.013491	0.0415214	0.0261658	0.0119546	0.0154712	0.483766	0.0261658	0.994043	0.945247	0.986673	0.0446715	0.0284904	0.0231173	0.0378728	0.0231173	0.00692515	0.688804	0.00256211	0.00993116	0.0127227	0.0378728	0.0078122	0.0305072
5	SF3A2	0.00145899	0.000197798	0.00162866	0.000197798	0.00302741	0.0144865	0.00182679	0.00408775	0.00737082	0.00827748	0.00204368	0.00433453	0.0119546	0.00486439	0.0019326	0.00341812	0.00611793	0.00109704	0.00650407	0.00935457	0.0106255	0.0245698	0.0119546	0.0127227	0.000574143	0.013491	0.0119546	0.0215174	0.00341812	0.00460094	0.018952	0.969968	0.00993116	0.0119546	0.00993116	0.0176917	0.0144865	0.00993116	0.00486439	0.0202952	0.000775523	0.424264	0.00137485	0.0024203	0.00460094	0.00576086	0.00228982	0.00486439
5	SF3B3	0.00322216	0.000197798	0.00116185	0.000197798	0.0127227	0.018952	0.00486439	0.0112827	0.052613	0.0327671	0.0215174	0.0231173	0.0231173	0.0284904	0.0245698	0.013491	0.013491	0.00270969	0.052613	0.0284904	0.00460094	0.0415214	0.0415214	0.687626	0.00204368	0.0305072	0.0378728	0.561892	0.893968	0.846419	0.0484379	0.0378728	0.11356	0.783498	0.832052	0.0830613	0.0906808	0.052613	0.052613	0.701166	0.00513412	0.820302	0.260921	0.710664	0.974164	0.927608	0.337586	0.554935
5	SFPQ	0.00486439	0.0192551	0.00109704	0.000197798	0.00611793	0.0415214	0.0112827	0.00433453	0.0484379	0.0261658	0.0164159	0.0261658	0.0351834	0.0378728	0.0415214	0.0415214	0.0078122	0.0024203	0.101739	0.879116	0.0106255	0.0215174	0.0351834	0.013491	0.0845268	0.0484379	0.0415214	0.0144865	0.0176917	0.0245698	0.0327671	0.0682778	0.0622883	0.760601	0.889135	0.0830613	0.0682778	0.0378728	0.0571874	0.00993116	0.00650407	0.00935457	0.00542412	0.018952	0.0378728	0.135524	0.0106255	0.0415214
5	SRPK1	0.00116185	0.0182159	0.168902	0.000197798	0.0231173	0.0106255	0.00542412	0.0106255	0.0127227	0.0378728	0.00542412	0.0231173	0.018952	0.00879	0.276883	0.00611793	0.0164159	0.00145899	0.0231173	0.610172	0.00513412	0.018952	0.0351834	0.0202952	0.000979158	0.013491	0.0127227	0.0144865	0.00879	0.961203	0.594805	0.761703	0.892235	0.673454	0.628125	0.0484379	0.770744	0.0415214	0.0176917	0.0106255	0.00137485	0.0154712	0.154843	0.155239	0.527794	0.714873	0.289487	0.295769
5	SRSF1	0.00935457	0.0171031	0.00122661	0.0182159	0.00827748	0.0284904	0.00611793	0.00576086	0.15618	0.0484379	0.0446715	0.0305072	0.0378728	0.135524	0.956233	0.0571874	0.0112827	0.00228982	0.18069	0.0682778	0.00576086	0.0284904	0.0284904	0.00879	0.00162866	0.0305072	0.0571874	0.0176917	0.0202952	0.702668	0.0215174	0.0446715	0.899896	0.769261	0.915085	0.0682778	0.052613	0.0378728	0.101739	0.0144865	0.00827748	0.013491	0.485315	0.013491	0.018952	0.18069	0.00993116	0.052613
5	SRSF10	0.00737082	0.000197798	0.00145899	0.000197798	0.00879	0.0144865	0.00302741	0.00879	0.215227	0.0327671	0.11356	0.0127227	0.018952	0.264498	0.15618	0.0484379	0.0154712	0.00172627	0.11356	0.846419	0.00341812	0.0305072	0.0215174	0.00650407	0.001303	0.0215174	0.0484379	0.018952	0.013491	0.934089	0.013491	0.0327671	0.0571874	0.701352	0.843583	0.0327671	0.0378728	0.0215174	0.11356	0.00935457	0.00993116	0.628125	0.55032	0.922763	0.978716	1	0.267498	0.791792
5	SRSF2	0.00650407	0.0182159	0.00137485	0.0205303	0.00576086	0.0327671	0.00692515	0.243378	0.0446715	0.0378728	0.018952	0.0231173	0.0305072	0.0351834	0.775896	0.0415214	0.00650407	0.0019326	0.0747722	0.883438	0.00935457	0.660186	0.0327671	0.0144865	0.000873114	0.0446715	0.0446715	0.0202952	0.0112827	0.531552	0.0484379	0.0484379	0.847627	0.865923	0.94587	0.0682778	0.052613	0.0305072	0.0415214	0.0127227	0.00513412	0.00879	0.00879	0.0154712	0.0154712	0.123127	0.445163	0.0351834
5	SRSF3	0.00486439	0.0182159	0.00122661	0.0205303	0.00737082	0.0215174	0.00408775	0.00879	0.0830613	0.0327671	0.812671	0.0164159	0.018952	0.0622883	0.988311	0.0215174	0.0231173	0.00122661	0.0682778	0.0351834	0.547215	0.0378728	0.0571874	0.0127227	0.000574143	0.0622883	0.796185	0.817425	0.0127227	0.82932	0.0327671	0.0830613	0.0622883	0.907573	0.972982	0.0622883	0.0830613	0.052613	0.872977	0.0127227	0.00286264	0.933945	0.278553	0.59927	0.738206	0.992236	0.342525	0.705313
5	SRSF4	0.0106255	0.0182159	0.000472501	0.0205303	0.00385338	0.0484379	0.00879	0.00204368	0.0202952	0.0245698	0.00993116	0.0176917	0.0351834	0.0231173	0.636193	0.0327671	0.00542412	0.00182679	0.052613	0.746906	0.018952	0.018952	0.0231173	0.0106255	0.000413878	0.0327671	0.0245698	0.0231173	0.0231173	0.00737082	0.0231173	0.777221	0.0245698	0.755406	0.94917	0.0351834	0.0245698	0.0261658	0.0231173	0.0154712	0.0024203	0.0078122	0.4249	0.0106255	0.0078122	0.052613	0.00935457	0.0202952
5	SRSF5	0.0284904	0.0205303	0.000413878	0.000197798	0.000923515	0.018952	0.00341812	0.000356121	0.00611793	0.00286264	0.607027	0.00433453	0.539989	0.0144865	0.579578	0.0446715	0.330933	0.0019326	0.0154712	0.00879	0.00486439	0.00172627	0.00322216	0.00122661	0.09103	0.588884	0.469039	0.00576086	0.0176917	0.00103749	0.00216015	0.00737082	0.00341812	0.662236	0.711352	0.393583	0.00341812	0.276911	0.00827748	0.00513412	0.00433453	0.0840256	0.00650407	0.0351834	0.00486439	0.0144865	0.00692515	0.0284904
5	SRSF6	0.00879	0.000197798	0.000472501	0.000197798	0.00116185	0.0261658	0.00322216	0.000472501	0.00935457	0.00363101	0.00433453	0.00737082	0.00576086	0.0144865	0.689376	0.0284904	0.00122661	0.00154233	0.018952	0.438638	0.00650407	0.00322216	0.00993116	0.209846	0.000472501	0.0154712	0.0106255	0.00650407	0.00935457	0.00204368	0.00692515	0.0176917	0.00611793	0.408997	0.79439	0.00993116	0.00993116	0.00385338	0.0112827	0.00576086	0.00513412	0.235902	0.446608	0.0747722	0.0106255	0.876251	0.00650407	0.0327671
5	SRSF7	0.0106255	0.000197798	0.000873114	0.000197798	0.00162866	0.0261658	0.00216015	0.000505568	0.0176917	0.00513412	0.00935457	0.00935457	0.00737082	0.0261658	0.814311	0.0446715	0.001303	0.00154233	0.0284904	0.0144865	0.00228982	0.00433453	0.00650407	0.001303	0.000923515	0.00879	0.0305072	0.00408775	0.00993116	0.00341812	0.00513412	0.00993116	0.00993116	0.424264	0.777221	0.0112827	0.00935457	0.00341812	0.0144865	0.00542412	0.0154712	0.120204	0.0024203	0.0378728	0.0215174	0.0305072	0.00363101	0.805783
5	SRSF8	0.00737082	0.000197798	6.75824e-05	0.000197798	0.00116185	0.00385338	0.00433453	0.000356121	0.00270969	0.00322216	0.00692515	0.00256211	0.00341812	0.00322216	0.00460094	0.00650407	0.000648285	0.00182679	0.00576086	0.00611793	0.00408775	0.00204368	0.00270969	0.00182679	0.000356121	0.00204368	0.00385338	0.00322216	0.00650407	0.00103749	0.0019326	0.00216015	0.00256211	0.254582	0.6622	0.00256211	0.00216015	0.00286264	0.00228982	0.00228982	0.00322216	0.00116185	0.00433453	0.00286264	0.00116185	0.00408775	0.00204368	0.00460094
5	THRAP3	0.00692515	0.000197798	0.000104491	0.000197798	0.00611793	0.00228982	0.00270969	0.00302741	0.00182679	0.00270969	0.00322216	0.00182679	0.00385338	0.00204368	0.00270969	0.00216015	0.001303	0.15618	0.00228982	0.00154233	0.000979158	0.00182679	0.00154233	0.00154233	0.013491	0.00182679	0.00385338	0.00116185	0.00228982	0.223981	0.0019326	0.00216015	0.00228982	0.204795	0.250136	0.0019326	0.00154233	0.00145899	0.00270969	0.00216015	0.0351834	0.00433453	0.878832	1	1	0.821941	0.12028	0.302102
5	TRA2B	0.00692515	0.000197798	0.00109704	0.000197798	0.00486439	0.0415214	0.00341812	0.00363101	0.0571874	0.0215174	0.0284904	0.0154712	0.0164159	0.0682778	0.0682778	0.0305072	0.00935457	0.00154233	0.0571874	0.0261658	0.0106255	0.0202952	0.0327671	0.00576086	0.000775523	0.052613	0.0415214	0.0351834	0.0119546	0.547215	0.0231173	0.052613	0.0351834	0.715898	0.923162	0.0378728	0.0378728	0.0202952	0.850491	0.0164159	0.00513412	0.00827748	0.771915	0.812671	0.700056	0.865346	0.278259	0.776441
5	YBX1	0.0840256	0.000197798	0.0119546	0.000197798	0.00433453	0.00256211	0.0024203	0.00408775	0.00576086	0.00993116	0.379219	0.00286264	0.266207	0.00433453	0.255114	0.00302741	0.0119546	0.000731439	0.00433453	0.546038	0.231756	0.312195	0.0127227	0.438638	0.0974974	0.277946	0.3024	0.328732	0.00182679	0.00513412	0.00737082	0.00737082	0.4249	0.500921	0.493931	0.410515	0.00692515	0.45405	0.407971	0.31446	0.000923515	0.328732	0.00363101	0.00122661	0.00363101	0.00692515	0.203971	0.00433453
6	ADAR	0.0215174	0.000197798	0.000472501	0.000197798	0.00182679	0.018952	0.00827748	0.00216015	0.00827748	0.00542412	0.00433453	0.00513412	0.0202952	0.0176917	0.453046	0.0215174	0.00385338	0.00433453	0.0202952	0.0127227	0.00879	0.00408775	0.00408775	0.00513412	0.000472501	0.0127227	0.00827748	0.0078122	0.0245698	0.00408775	0.00363101	0.0127227	0.00576086	0.0078122	0.0144865	0.00650407	0.00486439	0.0078122	0.013491	0.0106255	0.00302741	0.00513412	0.0106255	0.00692515	0.00433453	0.013491	0.0078122	0.0231173
6	CBX3	0.00542412	0.000197798	0.00137485	0.000197798	0.0112827	0.0202952	0.0202952	0.00737082	0.0415214	0.0446715	0.0202952	0.0378728	0.0906808	0.0284904	0.0176917	0.0305072	0.0127227	0.00408775	0.0747722	0.0446715	0.00993116	0.0245698	0.0327671	0.0215174	0.00363101	0.0202952	0.0305072	0.0164159	0.0327671	0.0231173	0.0305072	0.0378728	0.0747722	0.0351834	0.052613	0.0622883	0.0446715	0.0747722	0.0415214	0.0176917	0.00433453	0.0154712	0.00513412	0.00576086	0.0112827	0.0682778	0.0112827	0.018952
6	EIF2S2	0.00204368	0.000197798	0.000979158	0.000197798	0.0112827	0.0106255	0.0127227	0.438638	0.0144865	0.0622883	0.00737082	0.0144865	0.0327671	0.629806	0.00611793	0.746735	0.0127227	0.00302741	0.0154712	0.0144865	0.0112827	0.788427	0.0327671	0.0215174	0.0019326	0.0112827	0.0245698	0.0245698	0.441893	0.0202952	0.0446715	0.0378728	0.0378728	0.0571874	0.0215174	0.0622883	0.0351834	0.990035	0.018952	0.00993116	0.00204368	0.0245698	0.00270969	0.00270969	0.00341812	0.0261658	0.523392	0.0078122
6	ERH	0.0024203	0.000197798	0.00116185	0.000197798	0.00879	0.0164159	0.0231173	0.0078122	0.0127227	0.0245698	0.512678	0.0231173	0.0415214	0.00935457	0.00486439	0.590059	0.013491	0.00363101	0.0415214	0.0215174	0.0164159	0.0164159	0.0351834	0.0351834	0.000731439	0.0305072	0.0215174	0.0164159	0.983659	0.714261	0.773753	0.0622883	0.0446715	0.0571874	0.0378728	0.0571874	0.0446715	0.988449	0.0231173	0.00542412	0.00228982	0.628125	0.00408775	0.00256211	0.00879	0.0378728	0.013491	0.00879
6	ETF1	0.00109704	0.000197798	0.000821946	0.000197798	0.0119546	0.0202952	0.0164159	0.00650407	0.0164159	0.0261658	0.00879	0.0484379	0.0231173	0.0176917	0.0127227	0.00650407	0.0127227	0.00204368	0.0261658	0.0144865	0.018952	0.013491	0.0682778	0.0112827	0.00103749	0.0144865	0.0154712	0.013491	0.00993116	0.0446715	0.0154712	0.0446715	0.0682778	0.0245698	0.0415214	0.0747722	0.0446715	0.0906808	0.0351834	0.00879	0.00216015	0.00879	0.000731439	0.00650407	0.0112827	0.0378728	0.00827748	0.00611793
6	KPNA1	0.00270969	0.000197798	0.00322216	0.000197798	0.0164159	0.0078122	0.00650407	0.00879	0.0164159	0.0202952	0.0231173	0.0215174	0.00827748	0.0164159	0.0119546	0.00322216	0.0215174	0.00460094	0.013491	0.0106255	0.00460094	0.0154712	0.0378728	0.00737082	0.00182679	0.00650407	0.00879	0.00650407	0.00879	0.0245698	0.00650407	0.0119546	0.0284904	0.00935457	0.0164159	0.0144865	0.0154712	0.0284904	0.0176917	0.00935457	0.00302741	0.0106255	0.00145899	0.00256211	0.00879	0.0164159	0.132691	0.0078122
6	KPNA2	0.000505568	0.000197798	0.0327671	0.000197798	0.0024203	0.126538	0.00302741	0.365405	0.00486439	0.324177	0.210786	0.232636	0.242727	0.00270969	0.161187	0.0974881	0.00879	0.000873114	0.00341812	0.0078122	0.00204368	0.00341812	0.00650407	0.0112827	0.00162866	0.00270969	0.00228982	0.00216015	0.125478	0.00650407	0.00692515	0.00486439	0.00611793	0.0078122	0.00302741	0.00486439	0.00513412	0.00935457	0.00433453	0.00363101	0.000472501	0.00385338	0.00182679	0.000689707	0.00486439	0.00363101	0.00145899	0.128695
6	KPNB1	0.0019326	`	0.00182679	0.0171031	0.0119546	0.0112827	0.00542412	0.629508	0.0484379	0.8012	0.748722	0.485755	0.0245698	0.0378728	0.611898	0.513375	0.0245698	0.221378	0.748722	0.611898	0.321065	0.748503	0.576655	0.468722	0.145525	0.485755	0.702668	0.00935457	0.00879	0.0622883	0.498859	0.734585	0.052613	0.576655	0.595126	0.762323	0.72062	0.734585	0.77952	0.0202952	0.338392	0.0327671	0.00172627	0.00256211	0.0127227	0.0284904	0.342525	0.0202952
6	NCOR1	0.0415214	0.0158898	0.0629142	0.0158898	0.00341812	0.00460094	0.00122661	0.0019326	0.00650407	0.00363101	0.00542412	0.00137485	0.00460094	0.013491	0.398498	0.0164159	0.00216015	0.00486439	0.00827748	0.00737082	0.00122661	0.17331	0.00172627	0.00162866	0.00162866	0.00341812	0.00433453	0.289487	0.00827748	0.00172627	0.108633	0.00363101	0.00256211	0.239954	0.296361	0.150152	0.143202	0.165284	0.00737082	0.00433453	0.00692515	0.00363101	0.0112827	0.00433453	0.00137485	0.00692515	0.218779	0.0202952
6	NMD3	0.00154233	0.000197798	0.00109704	0.000197798	0.0112827	0.00935457	0.00542412	0.0127227	0.0261658	0.0284904	0.0202952	0.00935457	0.0119546	0.0351834	0.0215174	0.00486439	0.0261658	0.00302741	0.0154712	0.00879	0.00341812	0.018952	0.0154712	0.00827748	0.00182679	0.00827748	0.0154712	0.00827748	0.00460094	0.0830613	0.00650407	0.0176917	0.0284904	0.00993116	0.0127227	0.0202952	0.0164159	0.0284904	0.0571874	0.00650407	0.00385338	0.0231173	0.000731439	0.00460094	0.00827748	0.0215174	0.00322216	0.00879
6	NUDT21	0.151329	0.000197798	0.0202952	0.000197798	0.00993116	0.00433453	0.00204368	0.769261	0.0231173	0.0231173	0.018952	0.710664	0.00737082	0.0176917	0.0078122	0.0024203	0.0830613	0.000731439	0.00993116	0.013491	0.265598	0.0261658	0.0231173	0.0144865	0.000648285	0.0127227	0.454806	0.547215	0.242882	0.757445	0.00879	0.0154712	0.0245698	0.0127227	0.0106255	0.013491	0.0176917	0.699688	0.0215174	0.00993116	0.000731439	0.0231173	0.00154233	0.00145899	0.00737082	0.0106255	0.103462	0.326137
6	NUP153	0.00322216	0.000197798	0.00137485	0.000197798	0.0144865	0.858559	0.00408775	0.00611793	0.0622883	0.0305072	0.0351834	0.0327671	0.0215174	0.0378728	0.762323	0.0202952	0.0127227	0.001303	0.0747722	0.786856	0.0078122	0.0327671	0.0622883	0.00737082	0.000979158	0.0284904	0.0305072	0.0202952	0.018952	0.0261658	0.0202952	0.0415214	0.123127	0.0261658	0.0747722	0.0747722	0.0747722	0.0446715	0.0446715	0.0231173	0.00408775	0.00993116	0.0019326	0.00879	0.0176917	0.0682778	0.289038	0.0231173
6	NUP214	0.000731439	0.000197798	0.00216015	0.000197798	0.000384145	0.00322216	0.000384145	0.000384145	0.000731439	0.00053939	0.000356121	0.000873114	0.00116185	0.000923515	0.071623	0.000472501	0.00182679	0.000574143	0.000442847	0.0754749	0.00270969	0.000356121	0.00122661	0.000574143	0.000197798	0.00302741	0.000731439	0.000775523	0.000648285	0.000413878	0.000775523	0.00172627	0.00053939	0.000648285	0.00122661	0.000873114	0.000689707	0.000731439	0.000775523	0.00993116	0.000384145	7.92534e-05	0.000979158	0.00204368	0.00145899	0.000775523	0.0840256	0.126378
6	NUP50	0.00256211	0.000197798	0.00154233	0.000197798	0.00827748	0.975272	0.00137485	0.013491	0.0164159	0.0119546	0.0154712	0.00408775	0.00513412	0.018952	0.0112827	0.0024203	0.0164159	0.00228982	0.00827748	0.00650407	0.00270969	0.0127227	0.00737082	0.00486439	0.00137485	0.0106255	0.00433453	0.0078122	0.00322216	0.0106255	0.00385338	0.00993116	0.00935457	0.00460094	0.00650407	0.00611793	0.00692515	0.0106255	0.0154712	0.0261658	0.00162866	0.0154712	0.00286264	0.00216015	0.0024203	0.0078122	0.00204368	0.00993116
6	NUP62	0.00216015	0.000197798	0.00154233	0.000197798	0.00737082	0.38038	0.00204368	0.0245698	0.0484379	0.0215174	0.0484379	0.00460094	0.00993116	0.0622883	0.702668	0.00650407	0.0415214	0.001303	0.0215174	0.0112827	0.00408775	0.0305072	0.0112827	0.00737082	0.000923515	0.0144865	0.0112827	0.0127227	0.00513412	0.0415214	0.00650407	0.0215174	0.0231173	0.00737082	0.0119546	0.0119546	0.0164159	0.0154712	0.0571874	0.0078122	0.00228982	0.0351834	0.00182679	0.00322216	0.00486439	0.0144865	0.00228982	0.00993116
6	NUP98	0.00182679	0.000197798	0.00322216	0.000197798	0.00322216	0.84494	0.0024203	0.00286264	0.0446715	0.0112827	0.0484379	0.0119546	0.00692515	0.018952	0.786856	0.0106255	0.00542412	0.00162866	0.0284904	0.0144865	0.00216015	0.013491	0.013491	0.00341812	0.00216015	0.00827748	0.0327671	0.00286264	0.0078122	0.0164159	0.0106255	0.0127227	0.0305072	0.00827748	0.0245698	0.018952	0.0231173	0.00827748	0.018952	0.00879	0.0127227	0.00408775	0.00109704	0.00650407	0.0446715	0.0261658	0.00172627	0.701567
6	NXT1	0.00341812	0.000197798	0.0019326	0.000197798	0.00650407	0.013491	0.00322216	0.0106255	0.0202952	0.0202952	0.00611793	0.00513412	0.0202952	0.0154712	0.326644	0.0106255	0.0202952	0.00204368	0.0215174	0.0112827	0.00486439	0.0484379	0.0164159	0.0261658	0.001303	0.0415214	0.0305072	0.0484379	0.00542412	0.0127227	0.0622883	0.0378728	0.0176917	0.0378728	0.018952	0.0231173	0.0305072	0.013491	0.0176917	0.0078122	0.00182679	0.0378728	0.00363101	0.00322216	0.00385338	0.0164159	0.00341812	0.0106255
6	PHAX	0.000197798	0.000197798	0.000197798	0.000197798	0.000197798	0.000197798	0.000197798	0.000197798	0.000197798	0.000197798	0.000197798	0.000197798	0.000197798	0.000197798	0.000197798	0.000197798	0.000197798	0.000197798	0.000197798	0.000197798	0.000197798	0.000197798	0.000197798	0.000197798	0.000197798	0.000197798	0.000197798	0.000197798	0.000197798	0.000197798	0.000197798	0.000197798	0.000197798	0.000197798	0.000197798	0.000197798	0.000197798	0.000197798	0.000197798	0.000197798	0.000197798	0.000197798	0.000197798	0.000197798	0.000197798	0.000197798	0.000197798	0.000197798
6	RAN	0.00137485	0.000197798	0.00341812	0.000197798	0.0164159	0.423338	0.0119546	0.734585	0.0378728	0.0747722	0.645646	0.0176917	0.0351834	0.0231173	0.435245	0.00692515	0.0571874	0.00182679	0.0305072	0.76262	0.0106255	0.052613	0.0571874	0.0571874	0.000873114	0.0215174	0.0284904	0.0284904	0.00692515	0.880855	0.0351834	0.052613	0.101739	0.0747722	0.0284904	0.0830613	0.0747722	0.925095	0.0378728	0.00879	0.00145899	0.0571874	0.00286264	0.00145899	0.00879	0.0415214	0.395404	0.33627
6	RANBP2	0.00270969	0.000197798	0.00103749	0.000197798	0.00154233	0.291154	0.00341812	0.00137485	0.0024203	0.00172627	0.00256211	0.0019326	0.00322216	0.00408775	0.00256211	0.00542412	0.00204368	0.00154233	0.00341812	0.00486439	0.00162866	0.00122661	0.00162866	0.00182679	0.000574143	0.00103749	0.00154233	0.00122661	0.00692515	0.001303	0.000689707	0.00204368	0.0019326	0.00172627	0.00286264	0.00154233	0.00137485	0.00256211	0.00216015	0.00162866	0.00162866	0.00109704	0.00460094	0.00154233	0.00154233	0.00341812	0.00322216	0.00341812
6	RANGAP1	0.00256211	0.000197798	0.00256211	0.000197798	0.00611793	0.00256211	0.0078122	0.0078122	0.018952	0.0106255	0.0378728	0.0078122	0.00879	0.0112827	0.0112827	0.00363101	0.00993116	0.00228982	0.0106255	0.0144865	0.00302741	0.013491	0.0106255	0.00879	0.00154233	0.00460094	0.00486439	0.00363101	0.45343	0.0112827	0.00460094	0.00576086	0.0176917	0.00542412	0.00737082	0.00737082	0.0106255	0.0127227	0.00935457	0.00542412	0.00182679	0.00935457	0.00363101	0.00145899	0.00827748	0.00879	0.00103749	0.00433453
6	RNMT	0.00322216	0.000197798	0.000413878	0.000197798	0.00879	0.00162866	0.00486439	0.00611793	0.277946	0.00302741	0.00433453	0.0024203	0.00650407	0.00460094	0.00270969	0.00433453	0.00385338	0.00611793	0.00542412	0.00363101	0.00172627	0.00460094	0.00228982	0.00322216	0.00182679	0.00216015	0.00216015	0.00302741	0.00650407	0.00542412	0.00103749	0.00385338	0.00542412	0.17331	0.00216015	0.00286264	0.00363101	0.00363101	0.00486439	0.00145899	0.00302741	0.00576086	0.175865	0.00103749	0.00216015	0.00363101	0.120516	0.13539
6	RUVBL1	0.00122661	0.000197798	0.001303	0.000197798	0.0245698	0.00692515	0.00692515	0.590059	0.00993116	0.0571874	0.00513412	0.00827748	0.0305072	0.00576086	0.243378	0.00486439	0.0119546	0.00322216	0.0106255	0.0119546	0.00154233	0.0231173	0.0127227	0.0284904	0.00256211	0.00827748	0.018952	0.00827748	0.00302741	0.0305072	0.0305072	0.013491	0.0327671	0.0245698	0.00692515	0.0327671	0.0202952	0.723458	0.0127227	0.00322216	0.00270969	0.0484379	0.00228982	0.00109704	0.00408775	0.0154712	0.00542412	0.234678
6	SNUPN	0.00385338	0.000197798	0.00486439	0.000197798	0.00542412	0.976716	0.00460094	0.00650407	0.018952	0.0112827	0.0127227	0.00879	0.0144865	0.0176917	0.00993116	0.00737082	0.018952	0.00385338	0.0154712	0.00993116	0.00486439	0.0119546	0.00935457	0.0078122	0.00145899	0.0144865	0.0215174	0.00513412	0.00827748	0.0164159	0.00650407	0.0154712	0.0154712	0.00879	0.0144865	0.0112827	0.0119546	0.00692515	0.0164159	0.013491	0.00611793	0.00935457	0.423531	0.00363101	0.0245698	0.013491	0.00228982	0.0154712
6	TRIM24	0.000356121	0.000197798	0.00650407	0.000197798	0.00154233	0.0019326	0.000873114	0.000923515	0.00460094	0.00182679	0.00228982	0.00204368	0.00162866	0.00162866	0.00216015	0.00286264	0.00216015	0.000442847	0.00363101	0.00542412	0.000979158	0.00385338	0.00513412	0.00341812	0.000689707	0.00302741	0.00363101	0.00109704	0.00182679	0.00216015	0.00513412	0.00433453	0.00363101	0.00302741	0.00341812	0.00486439	0.0078122	0.00228982	0.00162866	0.00162866	0.00182679	0.00103749	0.00162866	0.00122661	0.0112827	0.00611793	0.000923515	0.00460094
6	UBE2I	0.0119546	0.000197798	6.75824e-05	0.000197798	0.000505568	0.00737082	0.00228982	0.00220946	0.00122661	0.127492	0.0751894	0.108633	0.00154233	0.00216015	0.168762	0.245416	0.000356121	0.00256211	0.00302741	0.001303	0.00216015	0.00109704	0.000979158	0.000731439	0.0341115	0.0019326	0.00385338	0.00216015	0.00542412	0.00053939	0.001303	0.00145899	0.000979158	0.001303	0.00341812	0.00116185	0.00109704	0.00053939	0.129955	0.00172627	0.00322216	0.000574143	0.000923515	0.00737082	0.00341812	0.00172627	0.0436529	0.348238
6	XPO1	0.00827748	0.000197798	0.00122661	0.000197798	0.00737082	0.0202952	0.0202952	0.00460094	0.0305072	0.0231173	0.013491	0.0202952	0.0622883	0.0305072	0.595126	0.0830613	0.00879	0.00322216	0.0906808	0.0622883	0.00879	0.0144865	0.0164159	0.0154712	0.00109704	0.0176917	0.0261658	0.0127227	0.052613	0.0144865	0.0127227	0.0327671	0.0378728	0.0245698	0.0446715	0.0327671	0.0261658	0.0305072	0.0327671	0.00827748	0.00486439	0.00993116	0.00935457	0.00737082	0.0154712	0.0747722	0.0127227	0.632163
7	MFAP1	0.117495	0.000197798	0.000979158	0.000197798	0.0154712	0.577631	0.0078122	0.00408775	0.00216015	0.00542412	0.00162866	0.00460094	0.00513412	0.0019326	0.000923515	0.00228982	0.00576086	0.00145899	0.00408775	0.00385338	0.00408775	0.00408775	0.00827748	0.539989	0.000574143	0.00270969	0.00172627	0.232636	0.00542412	0.468099	0.00322216	0.00611793	0.837119	0.00576086	0.00486439	0.00650407	0.00650407	0.0144865	0.00341812	0.00256211	0.000648285	0.00460094	0.159004	0.195532	0.720822	0.558082	0.267498	0.0799521
7	NKAP	0.000197798	0.000197798	0.000197798	0.000197798	0.000197798	0.0367602	0.000197798	0.000197798	0.000197798	0.000197798	0.000197798	0.000197798	0.000197798	0.000197798	0.000197798	0.000197798	0.000197798	0.000197798	0.000197798	0.000197798	0.000197798	0.000197798	0.000197798	0.000197798	0.000197798	0.000197798	0.000197798	0.000197798	0.000197798	0.000197798	0.000197798	0.000197798	0.0367602	0.000197798	0.000197798	0.000197798	0.000197798	0.000197798	0.000197798	0.000197798	0.000197798	0.0171031	0.000197798	0.000197798	0.000197798	0.000197798	0.000197798	0.000197798
7	RNF113A	0.0202952	0.000197798	0.00053939	0.000197798	0.00270969	0.987417	0.00145899	0.00182679	0.0078122	0.00692515	0.00433453	0.00322216	0.00576086	0.018952	0.424264	0.0164159	0.00460094	0.00154233	0.0154712	0.00363101	0.00542412	0.440318	0.38038	0.0019326	0.000472501	0.0106255	0.0119546	0.786856	0.013491	0.00286264	0.00513412	0.013491	0.00576086	0.00827748	0.0231173	0.00611793	0.00611793	0.00363101	0.0154712	0.00879	0.00228982	0.00513412	0.00162866	0.0154712	0.0019326	0.00737082	0.00286264	0.0215174
7	SLU7	0.000197798	0.000197798	0.000197798	0.000197798	0.000197798	0.218205	0.000197798	0.000197798	0.000197798	0.000197798	0.000197798	0.000197798	0.000197798	0.000197798	0.0182159	0.000197798	0.000197798	0.000197798	0.000197798	0.000197798	0.000197798	0.0205303	0.0192551	0.000197798	0.000197798	0.000197798	0.000197798	0.000197798	0.000197798	0.000197798	0.000197798	0.000197798	0.000197798	0.0192551	0.000197798	0.000197798	0.000197798	0.000197798	0.000197798	0.000197798	0.000197798	0.0526847	0.000197798	0.000197798	0.000197798	0.000197798	0.0145647	0.000197798
7	THOC1	0.00137485	0.000197798	0.000979158	0.000197798	0.00692515	0.00182679	0.000979158	0.00204368	0.00286264	0.00182679	0.00286264	0.773901	0.00270969	0.0024203	0.00363101	0.00433453	0.00154233	0.00341812	0.00228982	0.00286264	0.000648285	0.154843	0.919065	0.000689707	0.00433453	0.00145899	0.00322216	0.00122661	0.204487	0.161187	0.139545	0.00286264	0.00460094	0.146473	0.223981	0.35204	0.302424	0.00172627	0.00228982	0.00204368	0.00737082	0.103489	0.000731439	0.00302741	0.00433453	0.00385338	0.00162866	0.00363101
7	TTC14	0.000197798	0.000197798	0.000197798	0.000197798	0.000197798	0.000197798	0.000197798	0.000197798	0.000197798	0.000197798	0.000197798	0.000197798	0.000197798	0.000197798	0.000197798	0.000197798	0.000197798	0.000197798	0.000197798	0.000197798	0.000197798	0.0192551	0.0192551	0.000197798	0.000197798	0.000197798	0.000197798	0.000197798	0.000197798	0.000197798	0.000197798	0.000197798	0.000197798	0.000197798	0.000197798	0.000197798	0.000197798	0.000197798	0.000197798	0.000197798	0.000197798	0.000197798	0.000197798	0.000197798	0.000197798	0.0367602	0.000197798	0.000197798
7	XAB2	0.00460094	0.000197798	0.000775523	0.000197798	0.00827748	0.00460094	0.00650407	0.00408775	0.00433453	0.0154712	0.00322216	0.00322216	0.0164159	0.00433453	0.254934	0.00385338	0.00385338	0.0119546	0.00542412	0.00879	0.00256211	0.545602	0.277946	0.0119546	0.00341812	0.00363101	0.00542412	0.00486439	0.00385338	0.00385338	0.00692515	0.00513412	0.00542412	0.00433453	0.00341812	0.00611793	0.00460094	0.00513412	0.00433453	0.00460094	0.00385338	0.013491	0.00827748	0.00145899	0.00204368	0.00513412	0.00433453	0.00486439
7	ZNF830	0.000197798	0.000197798	0.000197798	0.000197798	0.000197798	0.000197798	0.000197798	0.000197798	0.000197798	0.000197798	0.000197798	0.134433	0.000197798	0.000197798	0.0367602	0.000197798	0.000197798	0.000197798	0.000197798	0.000197798	0.000197798	0.0192551	0.0818107	0.000197798	0.000197798	0.000197798	0.000197798	0.000197798	0.000197798	0.000197798	0.000197798	0.000197798	0.000197798	0.000197798	0.000197798	0.000197798	0.000197798	0.000197798	0.000197798	0.000197798	0.000197798	0.0182159	0.000197798	0.000197798	0.000197798	0.000197798	0.000197798	0.0145647
8	AQR	0.0164159	0.000197798	0.00122661	0.000197798	0.00460094	0.0106255	0.0019326	0.00576086	0.052613	0.0144865	0.0245698	0.00486439	0.0112827	0.123127	0.857539	0.0284904	0.0112827	0.00145899	0.0327671	0.769261	0.00341812	0.0119546	0.867593	0.00433453	0.000610615	0.0154712	0.0144865	0.0164159	0.483656	0.53224	0.338683	0.0176917	0.0154712	0.561768	0.723458	0.700056	0.657677	0.0112827	0.0484379	0.933999	0.00408775	0.515923	0.00650407	0.0106255	0.00611793	0.0415214	0.328447	0.0351834
8	BAG2	5.78156e-05	0.000197798	0.000413878	0.000197798	0.00172627	0.000775523	0.000873114	0.00154233	0.00109704	0.00204368	0.29394	0.00109704	0.00137485	0.00116185	0.000648285	0.000821946	0.001303	7.92534e-05	0.001303	0.00116185	0.000979158	0.00154233	0.23713	0.000979158	9.18805e-05	0.000610615	0.000873114	0.00103749	0.0573728	0.396882	0.071623	0.000821946	0.00137485	0.0934368	0.0681413	0.170299	0.104423	0.00154233	0.001303	0.000979158	0.000384145	0.00162866	0.000442847	7.92534e-05	0.000472501	0.00116185	0.00103749	0.000472501
8	DHX38	0.0484379	0.000197798	0.000413878	0.000197798	0.00109704	0.0106255	0.00137485	0.000689707	0.00460094	0.00322216	0.00286264	0.00182679	0.00256211	0.00935457	0.0127227	0.0176917	0.000979158	0.00302741	0.00879	0.00408775	0.00286264	0.00154233	0.00204368	0.000923515	0.000731439	0.00433453	0.00433453	0.00737082	0.00737082	0.00116185	0.00270969	0.00611793	0.896452	0.00363101	0.00935457	0.00302741	0.00256211	0.00154233	0.0106255	0.00433453	0.00542412	0.126638	0.00322216	0.0261658	0.00270969	0.758492	0.00385338	0.0378728
8	GPKOW	0.805152	0.000197798	0.000442847	0.000197798	0.00433453	0.00827748	0.00513412	0.00182679	0.0112827	0.00737082	0.0231173	0.0106255	0.00611793	0.013491	0.660186	0.00879	0.00322216	0.00286264	0.0144865	0.00737082	0.0078122	0.00611793	0.853023	0.00256211	0.00122661	0.00576086	0.00513412	0.00737082	0.952886	0.265598	0.277946	0.0078122	0.0106255	0.31446	0.699688	0.45343	0.513375	0.00935457	0.0112827	0.0106255	0.00341812	0.00286264	0.0024203	0.00879	0.00408775	0.762353	0.0019326	0.490506
8	IK	0.9427	0.000197798	0.0024203	0.000197798	0.00182679	0.0202952	0.00256211	0.170653	0.0112827	0.326644	0.469302	0.437829	0.00650407	0.018952	0.0176917	0.757445	0.00302741	0.115136	0.0176917	0.938985	0.00879	0.00408775	0.013491	0.589617	NA	0.00827748	0.0106255	0.544067	0.673454	0.153688	0.00408775	0.013491	0.00692515	0.554438	0.0378728	0.00827748	0.00827748	0.00513412	0.00935457	0.9427	0.00363101	0.127478	0.00542412	0.0245698	0.00737082	0.686991	0.300669	0.0415214
8	NHP2L1	0.00827748	0.000197798	0.00576086	0.000197798	0.00542412	0.0119546	0.0112827	0.00650407	0.0127227	0.0112827	0.00827748	0.00879	0.0202952	0.013491	0.00692515	0.00993116	0.0127227	0.00611793	0.0164159	0.018952	0.00692515	0.0154712	0.0154712	0.0215174	0.00162866	0.00935457	0.013491	0.00935457	0.018952	0.0164159	0.0119546	0.013491	0.0164159	0.0305072	0.0164159	0.013491	0.0127227	0.0215174	0.0154712	0.0078122	0.00363101	0.0119546	0.00408775	0.00385338	0.013491	0.853023	0.0024203	0.013491
8	PPIL1	0.000197798	0.000197798	0.000197798	0.000197798	0.000197798	0.000197798	0.000197798	0.000197798	0.000197798	0.000197798	0.000197798	0.171585	0.000197798	0.000197798	0.000197798	0.000197798	0.000197798	0.000197798	0.000197798	0.000197798	0.000197798	0.000197798	0.345598	0.000197798	0.000197798	0.000197798	0.000197798	0.000197798	0.0205303	0.0192551	0.0182159	0.134433	0.000197798	0.0192551	0.0205303	0.0286497	0.0229944	0.000197798	0.000197798	0.000197798	0.000197798	0.0182159	0.000197798	0.000197798	0.000197798	0.000197798	0.000197798	0.000197798
8	PQBP1	0.970216	0.000197798	0.000356121	0.000197798	0.00228982	0.00879	0.00513412	0.108637	0.00650407	0.00486439	0.00486439	0.00513412	0.0127227	0.00737082	0.453715	0.0144865	0.00145899	0.00692515	0.00993116	0.410515	0.00302741	0.203133	0.441893	0.00270969	0.00286264	0.00737082	0.00935457	0.00433453	0.769811	0.18536	0.493931	0.00576086	0.00576086	0.366003	0.453046	0.38038	0.31446	0.278553	0.0078122	0.00408775	0.00935457	0.20307	0.00827748	0.00935457	0.00433453	0.0078122	0.0024203	0.013491
8	PRPF19	0.00879	0.000197798	0.00109704	0.000197798	0.00692515	0.0245698	0.0078122	0.00692515	0.0830613	0.0245698	0.0571874	0.018952	0.0284904	0.0747722	0.838924	0.0245698	0.0144865	0.00322216	0.0906808	0.744264	0.00737082	0.811287	0.0261658	0.00879	0.001303	0.0327671	0.052613	0.660186	0.0245698	0.0284904	0.0164159	0.0351834	0.985825	0.0215174	0.0571874	0.0351834	0.0484379	0.0231173	0.0622883	0.0112827	0.00827748	0.628125	0.00302741	0.0119546	0.0231173	1	0.00302741	0.0378728
8	PRPF40A	0.302102	0.000197798	0.0758261	0.000197798	0.00692515	0.0484379	0.00650407	0.42155	0.0622883	0.824294	0.652993	0.652993	0.0261658	0.101739	0.857904	0.686606	0.0144865	0.00228982	0.0571874	0.638716	0.0112827	0.590703	0.701567	0.00576086	0.00137485	0.0305072	0.0415214	0.0231173	0.0164159	0.689002	0.554935	0.805783	0.805994	0.638716	0.0906808	0.0484379	0.0378728	0.0305072	0.101739	0.0202952	0.00650407	0.483766	0.139545	0.731495	0.595126	0.883438	0.4249	0.804412
8	PRPF8	0.0154712	0.0192551	0.127478	0.000197798	0.0024203	0.00935457	0.0154712	0.00270969	0.0119546	0.00737082	0.00935457	0.00611793	0.0261658	0.0154712	0.00935457	0.0284904	0.00408775	0.00460094	0.0261658	0.996569	0.00576086	0.408997	0.605229	0.0112827	0.000979158	0.00650407	0.00935457	0.00433453	0.052613	0.00737082	0.326137	0.688804	0.00993116	0.0106255	0.0154712	0.0078122	0.00737082	0.0154712	0.0127227	0.565098	0.00486439	0.542841	0.00993116	0.00363101	0.0078122	0.0202952	0.00692515	0.505359
8	RBM5	0.918991	0.000197798	0.000731439	0.000197798	0.000873114	0.0127227	0.00228982	0.000472501	0.00993116	0.00286264	0.00611793	0.00256211	0.00650407	0.0176917	0.644346	0.0747722	0.00122661	0.00154233	0.0176917	0.0144865	0.00270969	0.186569	0.550295	0.00116185	0.0974974	0.512678	0.560947	0.00408775	0.547313	0.13292	0.392163	0.00692515	0.00363101	0.710664	0.636193	0.393583	0.302424	0.00228982	0.0078122	0.00460094	0.0078122	0.00122661	0.00827748	0.0176917	0.00692515	0.0176917	0.00692515	0.0415214
8	SAP30BP	0.00993116	0.000197798	0.000442847	0.000197798	0.00137485	0.0231173	0.00286264	0.000731439	0.0078122	0.00486439	0.00692515	0.00513412	0.00433453	0.0202952	0.0215174	0.686665	0.00172627	0.00216015	0.0127227	0.00611793	0.00611793	0.00341812	0.633756	0.00228982	0.000731439	0.00692515	0.0112827	0.00737082	0.4249	0.635325	0.352082	0.00993116	0.00460094	0.393823	0.638764	0.437829	0.879235	0.00433453	0.0164159	0.676106	0.00611793	0.161113	0.0024203	0.0284904	0.00486439	0.674446	0.00216015	0.0261658
8	SF3A1	0.00879	0.000197798	0.001303	0.000197798	0.00302741	0.0351834	0.00408775	0.00162866	0.0119546	0.00993116	0.0106255	0.0119546	0.0119546	0.0164159	0.0127227	0.0106255	0.00408775	0.0024203	0.0202952	0.609296	0.0106255	0.0112827	0.575758	0.00542412	0.000821946	0.0154712	0.0127227	0.00993116	0.701352	0.565098	0.469662	0.0112827	0.0112827	0.438638	0.782099	0.590059	0.51521	0.0119546	0.013491	0.0284904	0.00270969	0.277946	0.00322216	0.0106255	0.0078122	0.975702	0.00286264	0.590703
8	SF3B2	0.013491	0.000197798	0.00341812	0.000197798	0.00256211	0.961203	0.0106255	0.00486439	0.0231173	0.0154712	0.0112827	0.00737082	0.86076	0.0245698	0.547313	0.018952	0.013491	0.00322216	0.0351834	0.983979	0.779153	0.594805	0.645646	0.641233	0.124492	0.835064	0.776497	0.86076	0.0202952	0.013491	0.629508	0.0351834	0.964607	0.824033	0.786856	0.853447	0.0202952	0.702583	0.0245698	0.98662	0.0024203	0.974161	0.00737082	0.00542412	0.0127227	0.0261658	0.438195	0.0327671
8	SF3B4	0.00322216	0.000197798	0.00256211	0.000197798	0.00542412	0.0261658	0.00363101	0.00879	0.0351834	0.0176917	0.0202952	0.018952	0.0119546	0.0327671	0.853447	0.00692515	0.0231173	0.00145899	0.0305072	0.546038	0.0144865	0.702668	0.946605	0.00993116	0.0841812	0.0378728	0.0119546	0.561888	0.563867	0.629508	0.613016	0.796185	0.0305072	0.453715	0.802478	0.689376	0.760601	0.0245698	0.792108	0.0351834	0.00172627	0.453715	0.00154233	0.00935457	0.0144865	0.869322	0.00228982	0.532433
8	SNRPC	0.00162866	0.000197798	0.00302741	0.000197798	0.0112827	0.0261658	0.00433453	0.00692515	0.0446715	0.0261658	0.0215174	0.0484379	0.0176917	0.0378728	0.789707	0.00935457	0.0202952	0.00172627	0.0351834	0.644346	0.0106255	0.0327671	0.961108	0.00993116	0.178794	0.0261658	0.052613	0.0127227	0.545602	0.924115	0.733354	0.900201	0.101739	0.733354	0.879116	0.913537	0.908227	0.0446715	0.796185	0.0176917	0.00513412	0.00935457	0.000775523	0.00935457	0.0261658	0.989162	0.00302741	0.0154712
8	SNW1	0.00433453	0.0526847	0.00270969	0.000197798	0.00576086	0.0024203	0.00182679	0.00650407	0.00879	0.409168	0.0144865	0.0024203	0.00513412	0.0078122	0.00513412	0.00460094	0.013491	0.00172627	0.00576086	0.53224	0.00486439	0.00513412	0.0119546	0.00408775	0.000505568	0.00542412	0.00513412	0.00993116	0.506038	0.00460094	0.262157	0.00879	0.00827748	0.0119546	0.0078122	0.00650407	0.00692515	0.00879	0.00611793	0.558082	0.00182679	0.362707	0.00650407	0.00116185	0.00145899	0.0078122	0.224199	0.00611793
8	TCERG1	0.0024203	0.000197798	0.000873114	0.000197798	0.0144865	0.018952	0.00935457	0.326137	0.0305072	0.883085	0.780031	0.740039	0.0446715	0.0202952	0.563867	0.786856	0.00737082	0.00154233	0.0682778	0.892235	0.00542412	0.689002	0.72062	0.0202952	0.000979158	0.0231173	0.0245698	0.0154712	0.742272	0.659188	0.0231173	0.0378728	0.0682778	0.0284904	0.0327671	0.0830613	0.0682778	0.0415214	0.0305072	0.00513412	0.00363101	0.941518	0.00286264	0.00611793	0.0154712	0.0906808	0.00737082	0.515546
8	TOE1	0.22173	0.000197798	0.00322216	0.000197798	0.00611793	0.018952	0.00172627	0.00385338	0.0351834	0.0119546	0.0215174	0.0106255	0.0112827	0.0261658	0.0231173	0.0144865	0.00879	0.00204368	0.0261658	0.013491	0.0024203	0.742272	0.918991	0.00363101	0.0019326	0.018952	0.872977	0.00879	0.509718	0.546038	0.594805	0.0202952	0.782099	0.594805	0.746906	0.883085	0.733354	0.00827748	0.0202952	0.0078122	0.0119546	0.00692515	0.13292	0.0106255	0.0215174	0.0245698	0.00228982	0.0261658
8	UBL5	0.00993116	0.000197798	0.000610615	0.000197798	0.0019326	0.018952	0.018952	0.00122661	0.00692515	0.00513412	0.00611793	0.0106255	0.0176917	0.00993116	0.0078122	0.0119546	0.00363101	0.00385338	0.013491	0.0127227	0.0284904	0.00576086	0.577225	0.00993116	0.00053939	0.0078122	0.00827748	0.00542412	0.0622883	0.00650407	0.00460094	0.0119546	0.00935457	0.00993116	0.0284904	0.00993116	0.00935457	0.0202952	0.00935457	0.0106255	0.00322216	0.00286264	0.00286264	0.00650407	0.00879	0.0154712	0.00460094	0.0127227
8	WBP11	0.353488	0.000197798	0.00341812	0.000197798	0.00513412	0.0164159	0.0144865	0.00576086	0.964607	0.609296	0.577225	0.0176917	0.0305072	0.0231173	0.531273	0.561184	0.0119546	0.00256211	0.0327671	0.733354	0.00935457	0.0164159	0.0144865	0.0215174	0.00116185	0.623535	0.0106255	0.423338	0.985068	0.0144865	0.483656	0.0154712	0.0215174	0.00935457	0.0245698	0.0144865	0.0144865	0.0261658	0.0245698	0.0112827	0.00204368	0.52905	0.00341812	0.00576086	0.0176917	0.685764	0.184909	0.0112827
8	ZCCHC10	0.00542412	0.0171031	0.0757475	0.0192551	0.0202952	0.561768	0.00408775	0.013491	0.018952	0.0202952	0.013491	0.013491	0.673454	0.0351834	0.0106255	0.00993116	0.714261	0.277397	0.0231173	0.00737082	0.00408775	0.800231	0.636193	0.00576086	0.00270969	0.579578	0.0127227	0.675471	0.715898	0.636193	0.324177	0.0154712	0.727424	0.00737082	0.0202952	0.0127227	0.561892	0.0176917	0.0305072	0.0119546	0.00256211	0.675471	0.001303	0.00513412	0.00322216	0.0127227	0.00256211	0.362845
8	ZNF207	0.00827748	0.000197798	0.00137485	0.000197798	0.00433453	0.0747722	0.0078122	0.00460094	0.0327671	0.0327671	0.0127227	0.0231173	0.0215174	0.052613	0.0327671	0.0284904	0.0106255	0.00256211	0.0747722	0.0231173	0.0261658	0.0154712	0.79439	0.00993116	0.000775523	0.0351834	0.0415214	0.0351834	0.755406	0.686991	0.770744	0.997198	0.0351834	0.8211	0.95897	0.944602	0.875536	0.0351834	0.101739	0.0231173	0.00433453	0.498859	0.00286264	0.0261658	0.013491	0.0571874	0.0106255	0.0622883
9	CIRBP	0.00692515	0.000197798	6.75824e-05	0.000197798	0.000384145	0.00228982	0.00611793	5.78156e-05	0.000731439	0.000775523	0.47778	0.000923515	0.00216015	0.00154233	0.66965	0.00408775	0.000356121	0.00286264	0.884574	0.154843	0.00256211	0.000648285	0.000610615	0.000873114	4.90391e-05	0.000731439	0.00116185	0.000873114	0.00692515	0.000610615	0.000413878	0.00109704	0.000610615	0.000873114	0.00182679	0.000648285	0.000505568	0.000775523	0.134359	0.000574143	0.0019326	0.000574143	0.00256211	0.00182679	0.001303	0.00137485	0.0024203	0.00204368
9	CPSF6	0.00341812	0.000197798	0.00154233	0.000197798	0.013491	0.0378728	0.00650407	0.53224	0.11356	0.0622883	0.0622883	0.0415214	0.0284904	0.0906808	0.0830613	0.0231173	0.0245698	0.00270969	0.123127	0.727256	0.00692515	0.0446715	0.0622883	0.0112827	0.00216015	0.0415214	0.0830613	0.0176917	0.0202952	0.0830613	0.0327671	0.0830613	0.15618	0.0284904	0.101739	0.0906808	0.0906808	0.0446715	0.215227	0.013491	0.00993116	0.0215174	0.00172627	0.0154712	0.0284904	0.101739	0.267498	0.802478
9	CPSF7	0.00363101	0.000197798	0.00122661	0.000197798	0.00103749	0.0119546	0.00542412	0.000775523	0.0078122	0.00302741	0.00433453	0.00576086	0.00935457	0.00486439	0.00542412	0.013491	0.001303	0.00322216	0.0164159	0.0106255	0.00216015	0.00385338	0.00322216	0.00385338	0.000923515	0.00576086	0.0164159	0.001303	0.00935457	0.00385338	0.00513412	0.00611793	0.00576086	0.00513412	0.00879	0.00692515	0.00611793	0.00286264	0.00433453	0.00341812	0.0106255	0.00182679	0.00408775	0.00322216	0.0231173	0.0119546	0.0024203	0.0154712
9	DDX1	0.0019326	0.000197798	0.000821946	0.000197798	0.00611793	0.00692515	0.0215174	0.00270969	0.0144865	0.0112827	0.957032	0.0284904	0.0231173	0.0119546	0.799755	0.0112827	0.00576086	0.00228982	0.0245698	0.665048	0.00993116	0.00993116	0.0261658	0.0078122	0.00116185	0.00486439	0.0144865	0.00486439	0.0215174	0.0144865	0.00576086	0.0154712	0.0351834	0.0119546	0.0215174	0.0284904	0.0245698	0.0284904	0.575832	0.00433453	0.00322216	0.00408775	0.00154233	0.00270969	0.0119546	0.0261658	0.00460094	0.289487
9	DDX5	0.714261	0.0171031	0.0452896	0.000197798	0.00103749	0.0261658	0.00486439	0.000574143	0.4249	0.00486439	0.25394	0.00460094	0.0078122	0.0164159	0.815414	0.0378728	0.00145899	0.00204368	0.018952	0.893968	0.00827748	0.00228982	0.00460094	0.00172627	NA	0.00935457	0.0078122	0.00935457	0.547215	0.00172627	0.265253	0.591654	0.00408775	0.00737082	0.0245698	0.00650407	0.00460094	0.00408775	0.561892	0.424264	0.00385338	0.00145899	0.00737082	0.0378728	0.00486439	0.657195	0.0127227	0.796185
9	FUS	0.0127227	0.000197798	0.000821946	0.000197798	0.00576086	0.0078122	0.00363101	0.00650407	0.0446715	0.0231173	0.0378728	0.00611793	0.0144865	0.101739	0.989162	0.018952	0.00879	0.00228982	0.854409	0.838268	0.00302741	0.0154712	0.395404	0.00576086	0.000979158	0.00935457	0.0176917	0.0112827	0.00650407	0.0164159	0.00576086	0.0119546	0.0176917	0.0112827	0.0144865	0.0119546	0.0112827	0.013491	0.0484379	0.00542412	0.00513412	0.629508	0.00650407	0.00486439	0.00433453	0.0284904	0.00576086	0.568603
9	HNRNPA0	0.00145899	0.000197798	0.000689707	0.000197798	0.00122661	0.00385338	0.00650407	0.00162866	0.00363101	0.00256211	0.33133	0.00341812	0.00385338	0.00322216	0.271945	0.00433453	0.00228982	0.00137485	0.00993116	0.338683	0.00363101	0.00408775	0.00270969	0.00433453	7.92534e-05	0.00322216	0.00363101	0.00145899	0.00542412	0.00433453	0.00256211	0.00363101	0.00341812	0.00228982	0.00385338	0.00341812	0.00363101	0.00363101	0.265598	0.00109704	0.00145899	0.00256211	0.00145899	0.000923515	0.00650407	0.00513412	0.00182679	0.0024203
9	HNRNPF	0.409545	0.000197798	0.0019326	0.000197798	0.00879	0.0446715	0.00486439	0.013491	0.0830613	0.0484379	0.0245698	0.0215174	0.0305072	0.0747722	0.8012	0.0202952	0.0415214	0.0024203	0.0830613	0.989175	0.0127227	0.0378728	0.052613	0.624754	0.114635	0.0747722	0.0571874	0.0571874	0.0164159	0.0484379	0.0415214	0.938425	0.0830613	0.052613	0.101739	0.0747722	0.0747722	0.0622883	0.945528	0.0327671	0.00408775	0.981288	0.00256211	0.0112827	0.013491	0.0682778	0.328447	0.834755
9	HNRNPH3	0.013491	0.000197798	0.00103749	0.000197798	0.00433453	0.052613	0.00542412	0.64797	0.782099	0.0164159	0.0164159	0.0231173	0.0215174	0.847627	0.897097	0.908227	0.00322216	0.185509	0.0682778	0.0305072	0.00611793	0.59927	0.659188	0.00363101	0.108637	0.0231173	0.0446715	0.0119546	0.838268	0.00611793	0.546038	0.769261	0.0261658	0.700849	0.0906808	0.0327671	0.0261658	0.772792	0.824294	0.0144865	0.0119546	0.00322216	0.00460094	0.0571874	0.0202952	0.0906808	0.398498	0.0830613
9	HNRNPK	0.0112827	0.0158898	0.0677212	0.000197798	0.00341812	0.052613	0.0144865	0.143202	0.0231173	0.0231173	0.0144865	0.0284904	0.0284904	0.0415214	0.898434	0.0305072	0.00513412	0.00385338	0.880855	0.737892	0.0176917	0.00993116	0.573653	0.0078122	0.0701499	0.0231173	0.0261658	0.0127227	0.746906	0.00935457	0.474763	0.748503	0.0215174	0.540015	0.890578	0.0261658	0.576655	0.0231173	0.814311	0.0176917	0.00513412	0.366212	0.00576086	0.018952	0.0112827	0.819249	0.46787	0.77952
9	HNRNPL	0.0164159	0.000197798	0.000610615	0.000197798	0.00122661	0.00611793	0.0019326	0.00122661	0.00513412	0.00256211	0.591957	0.00182679	0.00322216	0.013491	0.628125	0.0154712	0.00137485	0.00322216	0.0078122	0.00692515	0.00228982	0.00154233	0.00204368	0.00137485	0.000648285	0.00385338	0.00341812	0.00341812	0.00827748	0.00172627	0.00154233	0.00513412	0.00256211	0.00228982	0.00650407	0.0024203	0.00216015	0.00204368	0.53224	0.00228982	0.00650407	0.126538	0.00692515	0.0215174	0.00341812	0.00692515	0.00341812	0.0231173
9	HNRNPUL1	0.00737082	0.000197798	0.00103749	0.000197798	0.00611793	0.0446715	0.0106255	0.314332	0.0327671	0.0446715	0.0164159	0.0202952	0.0446715	0.740039	0.835064	0.59329	0.00993116	0.00486439	0.0571874	0.981288	0.0154712	0.854409	0.0245698	0.0176917	0.00182679	0.0446715	0.0327671	0.0176917	0.945868	0.0154712	0.830063	0.0446715	0.0351834	0.0231173	0.0622883	0.0446715	0.0415214	0.867285	0.0351834	0.783498	0.00433453	0.982493	0.00611793	0.00879	0.0112827	0.0415214	0.00993116	0.719745
9	KHDRBS1	0.0078122	0.0158898	0.086703	0.000197798	0.00737082	0.101739	0.0144865	0.00513412	0.830063	0.0571874	0.594805	0.0327671	0.0622883	0.052613	0.761703	0.0484379	0.0127227	0.00322216	0.950974	0.822709	0.0176917	0.0378728	0.0351834	0.0176917	0.000923515	0.052613	0.0906808	0.0284904	0.719745	0.705313	0.802478	0.897658	0.0682778	0.0446715	0.135524	0.101739	0.0622883	0.0415214	0.889135	0.0202952	0.00650407	0.0176917	0.00385338	0.0144865	0.0245698	0.123127	0.527438	0.805783
9	NXF1	0.0164159	0.0182159	0.0448106	0.000197798	0.000610615	0.0284904	0.0024203	0.00737842	0.00385338	0.0019326	0.00204368	0.00341812	0.00513412	0.00827748	0.0127227	0.0164159	0.0847405	0.168902	0.00737082	0.314332	0.00576086	0.001303	0.00270969	0.000979158	0.00053939	0.0106255	0.00513412	0.00385338	0.0112827	0.000923515	0.244275	0.872676	0.214474	0.192883	0.595756	0.25394	0.00270969	0.00204368	0.00737082	0.00737082	0.00408775	0.000648285	0.00286264	0.0830613	0.00650407	0.0078122	0.213993	0.0245698
9	PCBP1	0.00827748	0.000197798	0.000505568	0.000197798	0.00137485	0.796185	0.00216015	0.00154233	0.00879	0.00650407	0.366003	0.00650407	0.00737082	0.0106255	0.500116	0.366003	0.00322216	0.00322216	0.0119546	0.351244	0.013491	0.00692515	0.00879	0.00302741	0.057349	0.0176917	0.0119546	0.00935457	0.00827748	0.00385338	0.0112827	0.0127227	0.00692515	0.423338	0.0215174	0.00935457	0.39508	0.0078122	0.837118	0.773753	0.00341812	0.303073	0.00228982	0.00935457	0.00460094	0.00879	0.184909	0.0231173
9	PCBP2	0.00172627	0.000197798	2.49706e-05	0.000197798	0.000104491	0.00513412	0.000574143	2.49706e-05	0.000873114	0.000979158	0.0508655	0.00154233	0.00154233	0.001303	0.0837013	0.00109704	0.000574143	0.001303	0.00137485	0.000610615	0.00172627	0.0757475	0.719364	0.000731439	0.0607978	0.00363101	0.00204368	0.00109704	0.126538	0.0398927	0.0928131	0.00116185	0.000689707	0.0642375	0.194134	0.088644	0.0715139	0.000775523	0.634051	0.00228982	0.00103749	0.0453164	0.000979158	0.0024203	0.000775523	0.0940735	0.000979158	0.122594
9	PTBP1	0.00341812	0.000197798	0.0934368	0.000197798	0.00513412	0.0351834	0.00576086	0.00611793	0.88767	0.0571874	0.0231173	0.0202952	0.0327671	0.0415214	0.0284904	0.0154712	0.0112827	0.00216015	0.0682778	0.802478	0.013491	0.0484379	0.0327671	0.671779	0.121444	0.0415214	0.0622883	0.0215174	0.424767	0.0327671	0.0747722	0.0484379	0.0622883	0.0446715	0.0682778	0.101739	0.0682778	0.0622883	0.850491	0.696801	0.00460094	0.742272	0.255114	0.0078122	0.0144865	0.895422	0.00935457	0.658861
9	QKI	0.0840256	0.000197798	3.49289e-05	0.000197798	7.92534e-05	0.00385338	0.00122661	4.90391e-05	0.00053939	0.000356121	0.0367359	0.000923515	0.00103749	0.00103749	0.134053	0.000821946	0.00053939	0.00145899	0.0641026	0.0603296	0.00302741	4.12349e-05	0.0604864	9.18805e-05	0.000104491	0.0019326	0.000505568	0.000505568	0.0674716	0.0500675	0.0375061	0.0019326	0.000384145	0.00801726	0.0983591	0.0607929	0.0424518	0.000472501	0.088087	0.00433453	0.000821946	0.0042949	0.000821946	0.00486439	0.00162866	0.000873114	0.0932611	0.175865
9	RALY	0.00363101	0.000197798	0.000821946	0.000197798	0.000979158	0.00879	0.00256211	0.00172627	0.00486439	0.00576086	0.314404	0.0019326	0.00513412	0.00341812	0.753337	0.35204	0.00256211	0.0024203	0.00692515	0.00385338	0.00542412	0.00737082	0.00302741	0.0106255	0.17887	0.00993116	0.00542412	0.00692515	0.00256211	0.00322216	0.0245698	0.00993116	0.00302741	0.0078122	0.00576086	0.00542412	0.00650407	0.00433453	0.837119	0.0078122	0.001303	0.338392	0.00322216	0.00302741	0.00256211	0.00513412	0.00256211	0.398498
9	RBFOX2	0.000197798	0.000197798	0.000197798	0.000197798	0.000197798	0.000197798	0.000197798	0.000197798	0.000197798	0.000197798	0.0192551	0.000197798	0.000197798	0.000197798	0.0526847	0.000197798	0.000197798	0.000197798	0.000197798	0.0229944	0.000197798	0.000197798	0.000197798	0.000197798	0.000197798	0.000197798	0.000197798	0.000197798	0.000197798	0.0171031	0.000197798	0.000197798	0.000197798	0.000197798	0.000197798	0.000197798	0.000197798	0.000197798	0.0171031	0.000197798	0.000197798	0.0526847	0.000197798	0.000197798	0.000197798	0.000197798	0.0145647	0.0229944
9	RBM10	0.0154712	0.000197798	0.000979158	0.000197798	0.00385338	0.0415214	0.00513412	0.161113	0.0484379	0.0176917	0.641233	0.0164159	0.0284904	0.0446715	0.891821	0.0571874	0.00486439	0.00363101	0.0906808	0.983384	0.00513412	0.659188	0.013491	0.00611793	0.00172627	0.0245698	0.0830613	0.0127227	0.0231173	0.00993116	0.0202952	0.714261	0.740039	0.675471	0.830063	0.0284904	0.0284904	0.0119546	0.72062	0.0119546	0.013491	0.954583	0.00576086	0.0127227	0.0202952	0.868283	0.302102	0.830063
9	RBM4	0.0215174	0.0171031	0.0757475	0.000197798	0.00162866	0.052613	0.00879	0.00109704	0.0119546	0.00737082	0.393823	0.00879	0.0164159	0.0202952	0.714873	0.0351834	0.00256211	0.00460094	0.0261658	0.986652	0.0112827	0.00576086	0.00737082	0.00513412	0.000775523	0.018952	0.018952	0.00737082	0.0305072	0.289038	0.423338	0.876196	0.00879	0.0106255	0.0415214	0.0112827	0.00935457	0.00879	0.742272	0.0112827	0.00935457	0.890183	0.00433453	0.0378728	0.0202952	0.714261	0.00611793	0.819249
9	RBM42	0.00363101	0.000197798	0.000873114	0.000197798	0.00302741	0.00993116	0.00513412	0.00322216	0.00935457	0.00879	0.773635	0.00879	0.013491	0.0078122	0.490881	0.00341812	0.00486439	0.0078122	0.0106255	0.00576086	0.00935457	0.0112827	0.00650407	0.0078122	0.00611793	0.00692515	0.0106255	0.00611793	0.380394	0.00879	0.0127227	0.00827748	0.00879	0.00993116	0.0078122	0.00993116	0.00827748	0.0119546	0.500116	0.930995	0.00408775	0.379219	0.00172627	0.00204368	0.00385338	0.00611793	0.0024203	0.267498
9	SF1	0.0261658	0.000197798	0.000923515	0.000197798	0.0019326	0.0446715	0.00650407	0.000923515	0.0106255	0.0078122	0.314332	0.00692515	0.0215174	0.018952	0.713126	0.0327671	0.0024203	0.00460094	0.0231173	0.971325	0.00611793	0.00650407	0.380394	0.00385338	0.000923515	0.0144865	0.0215174	0.435245	0.613016	0.231756	0.391213	0.545602	0.0078122	0.485755	0.702668	0.484728	0.39508	0.00542412	0.546038	0.0106255	0.00650407	0.278553	0.00650407	0.701352	0.0112827	0.835064	0.00692515	0.748722
9	SNRPA	0.00385338	0.000197798	0.00154233	0.000197798	0.0106255	0.0231173	0.00692515	0.00737082	0.0446715	0.0906808	0.815414	0.018952	0.0571874	0.0231173	0.595756	0.0202952	0.0112827	0.00341812	0.0484379	0.0446715	0.00433453	0.0484379	0.0261658	0.0284904	0.0024203	0.0327671	0.11356	0.0176917	0.00611793	0.0261658	0.135524	0.942606	0.0682778	0.0682778	0.0327671	0.101739	0.88767	0.0327671	0.769261	0.00993116	0.00737082	0.0327671	0.00650407	0.00460094	0.0119546	0.0682778	0.00879	0.0202952
9	SRSF9	0.00302741	0.000197798	0.00154233	0.000197798	0.00363101	0.0305072	0.00993116	0.00576086	0.0112827	0.0415214	0.00433453	0.00935457	0.0245698	0.0106255	0.00576086	0.00650407	0.0112827	0.00433453	0.0202952	0.0154712	0.0112827	0.0144865	0.575758	0.0231173	0.000689707	0.0327671	0.0378728	0.0144865	0.00408775	0.0176917	0.052613	0.968654	0.0176917	0.0351834	0.0231173	0.0327671	0.018952	0.018952	0.0245698	0.00935457	0.00322216	0.0231173	0.00433453	0.00460094	0.00879	0.0202952	0.0106255	0.0154712
10	AGGF1	0.0106255	0.000197798	0.000413878	0.000197798	0.00460094	0.00576086	0.00513412	0.001303	0.0024203	0.0024203	0.00322216	0.00341812	0.00650407	0.00341812	0.00408775	0.00576086	0.001303	0.0415214	0.00460094	0.213929	0.00228982	0.00172627	0.00204368	0.423531	0.00692515	0.0024203	0.00542412	0.00137485	0.00993116	0.00216015	0.00145899	0.00341812	0.00270969	0.00204368	0.00408775	0.0024203	0.00216015	0.0019326	0.00363101	0.00363101	0.0284904	0.493664	0.00256211	0.00433453	0.00408775	0.00385338	0.00256211	0.445163
10	ARGLU1	0.0127227	0.000197798	0.000384145	0.000197798	0.00145899	0.00542412	0.00322216	0.000610615	0.00576086	0.00408775	0.00286264	0.0024203	0.647931	0.00935457	0.00692515	0.0571874	0.00103749	0.00103749	0.0154712	0.0119546	0.00145899	0.00204368	0.00172627	0.00145899	2.96393e-05	0.00341812	0.00542412	0.00408775	0.00542412	0.00145899	0.168902	0.00486439	0.00322216	0.843821	0.525402	0.00385338	0.00286264	0.00228982	0.00576086	0.00145899	0.00270969	0.161187	0.930177	0.00486439	0.00270969	0.0154712	0.428368	0.00879
10	CDK11A	0.0284904	0.000197798	0.000689707	0.000197798	0.0019326	0.00611793	0.00182679	0.000979158	0.00879	0.00650407	0.0119546	0.0024203	0.00460094	0.0176917	0.0215174	0.0176917	0.00162866	0.00182679	0.00993116	0.0164159	0.00302741	0.00256211	0.00322216	0.00216015	0.000442847	0.00460094	0.00513412	0.00611793	0.00486439	0.00162866	0.20307	0.00486439	0.00363101	0.00513412	0.00879	0.00385338	0.00302741	0.00341812	0.00879	0.00611793	0.00513412	0.0024203	0.987003	0.00827748	0.00172627	0.0112827	0.00460094	0.0215174
10	CHERP	0.00204368	0.000197798	0.00162866	0.000197798	0.00182679	0.00611793	0.00935457	0.00154233	0.00341812	0.00692515	0.00286264	0.00542412	0.0106255	0.00302741	0.0024203	0.00363101	0.00137485	0.00611793	0.00692515	0.468722	0.0019326	0.00433453	0.00154233	0.00993116	0.00182679	0.00322216	0.00542412	0.00116185	0.00385338	0.76316	0.00433453	0.00216015	0.315157	0.00341812	0.00302741	0.00385338	0.00228982	0.00408775	0.00363101	0.00302741	0.00363101	0.276883	0.289434	0.00122661	0.00692515	0.00408775	0.00162866	0.00322216
10	CTNNBL1	0.380394	0.000197798	0.00182679	0.000197798	0.00385338	0.858559	0.00286264	0.00322216	0.0622883	0.013491	0.761703	0.0119546	0.0176917	0.0484379	0.792108	0.0245698	0.0127227	0.00256211	0.0484379	0.0176917	0.00576086	0.0164159	0.0154712	0.00513412	0.00182679	0.0284904	0.0622883	0.00879	0.013491	0.0164159	0.013491	0.0351834	0.0284904	0.561892	0.0446715	0.0245698	0.0305072	0.00993116	0.796185	0.0154712	0.0127227	0.395404	0.204795	0.0144865	0.0305072	0.0446715	0.234678	0.0622883
10	DDX46	0.0127227	0.000197798	0.000689707	0.000197798	0.00286264	0.0571874	0.00256211	0.00103749	0.0154712	0.0078122	0.00576086	0.0144865	0.00737082	0.0245698	0.0327671	0.0284904	0.00270969	0.00182679	0.0305072	0.0078122	0.00692515	0.00692515	0.0164159	0.0019326	0.000979158	0.0245698	0.0164159	0.0154712	0.018952	0.00363101	0.0112827	0.0284904	0.013491	0.0078122	0.0622883	0.0176917	0.018952	0.00576086	0.0284904	0.0127227	0.00542412	0.00204368	0.830871	0.15618	0.0154712	0.0305072	0.00363101	0.0571874
10	DHX8	0.00650407	0.000197798	0.000731439	0.000197798	0.00408775	0.0245698	0.00216015	0.00513412	0.0231173	0.0106255	0.00879	0.00650407	0.0127227	0.0378728	0.0215174	0.00827748	0.0176917	0.0024203	0.0164159	0.00650407	0.00879	0.0106255	0.00935457	0.00363101	0.00103749	0.0378728	0.0106255	0.0144865	0.00827748	0.00993116	0.00611793	0.0284904	0.0119546	0.365086	0.0202952	0.0112827	0.0119546	0.00935457	0.0378728	0.883085	0.00270969	0.616868	0.00172627	0.0154712	0.00692515	0.763005	0.224199	0.0215174
10	FRA10AC1	0.000197798	0.000197798	0.000197798	0.000197798	0.000197798	0.0205303	0.000197798	0.000197798	0.000197798	0.000197798	0.000197798	0.000197798	0.000197798	0.000197798	0.000197798	0.000197798	0.000197798	0.000197798	0.000197798	0.0171031	0.000197798	0.0171031	0.0171031	0.000197798	0.000197798	0.000197798	0.000197798	0.000197798	0.000197798	0.000197798	0.000197798	0.000197798	0.0205303	0.0171031	0.000197798	0.000197798	0.000197798	0.000197798	0.000197798	0.0818107	0.000197798	0.0229944	0.000197798	0.000197798	0.000197798	0.0192551	0.0171031	0.0133184
10	LUC7L	0.0164159	0.000197798	0.000356121	0.000197798	0.00116185	0.00122661	0.00363101	0.000472501	0.00162866	0.00162866	0.00162866	0.000689707	0.00433453	0.00270969	0.00228982	0.0119546	0.000356121	0.00270969	0.00286264	0.00692515	0.000775523	0.000821946	0.000442847	0.00154233	0.000505568	0.000873114	0.00182679	0.00122661	0.26538	0.000472501	0.000731439	0.000873114	0.000923515	0.00182679	0.001303	0.000979158	0.000689707	0.000873114	0.00122661	0.000610615	0.00363101	0.00137485	0.0164159	0.00145899	0.00116185	0.00322216	0.245416	0.00341812
10	PPIL4	0.000197798	0.000197798	0.000197798	0.000197798	0.000197798	0.000197798	0.000197798	0.000197798	0.000197798	0.000197798	0.000197798	0.000197798	0.000197798	0.000197798	0.000197798	0.000197798	0.000197798	0.000197798	0.000197798	0.000197798	0.000197798	0.000197798	0.000197798	0.000197798	0.000197798	0.000197798	0.000197798	0.000197798	0.000197798	0.000197798	0.000197798	0.000197798	0.000197798	0.000197798	0.000197798	0.000197798	0.000197798	0.000197798	0.000197798	0.000197798	0.000197798	0.000197798	0.000197798	0.000197798	0.000197798	0.000197798	0.000197798	0.000197798
10	PRPF3	0.0164159	0.000197798	0.000505568	0.000197798	0.00103749	0.00542412	0.000923515	0.000413878	0.0078122	0.00256211	0.00341812	0.00182679	0.00385338	0.0119546	0.0119546	0.0261658	0.000689707	0.00109704	0.00827748	0.0127227	0.001303	0.161113	0.168762	0.000923515	0.000413878	0.00341812	0.00692515	0.00513412	0.277946	0.000923515	0.152628	0.00322216	0.00286264	0.326137	0.0078122	0.00363101	0.00286264	0.00204368	0.00433453	0.00256211	0.00433453	0.00109704	0.00650407	0.00879	0.0024203	0.53224	0.278259	0.482687
10	PRPF38A	0.000197798	0.000197798	0.000197798	0.000197798	0.000197798	0.000197798	0.000197798	0.000197798	0.000197798	0.000197798	0.000197798	0.000197798	0.000197798	0.000197798	0.0182159	0.000197798	0.000197798	0.000197798	0.000197798	0.000197798	0.000197798	0.000197798	0.000197798	0.000197798	0.000197798	0.000197798	0.000197798	0.000197798	0.000197798	0.000197798	0.000197798	0.000197798	0.0818107	0.0182159	0.000197798	0.000197798	0.000197798	0.000197798	0.000197798	0.000197798	0.000197798	0.000197798	0.345598	0.000197798	0.000197798	0.000197798	0.0145647	0.000197798
10	PRPF4	0.00286264	0.000197798	0.00154233	0.000197798	0.00993116	0.0164159	0.00542412	0.018952	0.0830613	0.0378728	0.0261658	0.0106255	0.0327671	0.0571874	0.018952	0.0119546	0.0378728	0.0024203	0.0484379	0.0215174	0.00542412	0.0571874	0.018952	0.018952	0.00216015	0.0231173	0.0351834	0.0231173	0.00935457	0.11356	0.0231173	0.0378728	0.995799	0.0351834	0.0261658	0.0415214	0.0415214	0.052613	0.0906808	0.0119546	0.00322216	0.834755	0.00204368	0.00385338	0.0106255	0.0351834	0.00433453	0.0154712
10	RBM39	0.0215174	0.000197798	0.000442847	0.000197798	0.00216015	0.777221	0.00611793	0.000821946	0.0127227	0.00993116	0.00513412	0.00692515	0.0202952	0.0215174	0.645646	0.0906808	0.00172627	0.0024203	0.0327671	0.766272	0.00542412	0.00486439	0.00611793	0.212374	0.000574143	0.0119546	0.0154712	0.0119546	0.0164159	0.175865	0.00692515	0.0164159	0.00827748	0.485755	0.0327671	0.0127227	0.00827748	0.00576086	0.0154712	0.0078122	0.00513412	0.254582	0.515923	0.0284904	0.00611793	0.796185	0.573653	0.0378728
10	RNPS1	0.00692515	0.000197798	0.00216015	0.000197798	0.00460094	0.018952	0.0202952	0.289434	0.0144865	0.0245698	0.00879	0.0127227	0.0245698	0.0127227	0.00737082	0.0112827	0.0078122	0.00460094	0.0327671	0.0284904	0.00993116	0.0176917	0.0112827	0.018952	0.000775523	0.0144865	0.0215174	0.00993116	0.0106255	0.547215	0.0176917	0.0154712	0.728636	0.0202952	0.0176917	0.018952	0.0144865	0.0144865	0.0154712	0.00827748	0.00408775	0.515546	0.858482	0.315157	0.739281	0.952886	0.231756	0.452209
10	SART1	0.0127227	0.000197798	0.00109704	0.000197798	0.00385338	0.0830613	0.00408775	0.00302741	0.0415214	0.0215174	0.013491	0.018952	0.0215174	0.0484379	0.0351834	0.0378728	0.00827748	0.00341812	0.0747722	0.018952	0.0127227	0.0154712	0.0231173	0.00513412	0.00162866	0.0415214	0.0682778	0.0305072	0.018952	0.0127227	0.0305072	0.0622883	0.0305072	0.727256	0.101739	0.0415214	0.0327671	0.0144865	0.0682778	0.0231173	0.00879	0.0078122	0.00302741	0.0351834	0.0164159	0.0446715	0.328447	0.0906808
10	SART3	0.0106255	0.000197798	0.00109704	0.000197798	0.0078122	0.994201	0.00286264	0.00692515	0.11356	0.0284904	0.0484379	0.0164159	0.018952	0.215227	0.0747722	0.0245698	0.0215174	0.00154233	0.0747722	0.0245698	0.00611793	0.0415214	0.0231173	0.00576086	0.00103749	0.0327671	0.0305072	0.0261658	0.0231173	0.0215174	0.515923	0.0305072	0.0446715	0.0144865	0.0622883	0.0245698	0.0327671	0.0231173	0.0906808	0.0164159	0.00408775	0.0154712	0.706126	0.0144865	0.0119546	0.052613	0.00363101	0.0305072
10	SNIP1	0.00650407	0.000197798	0.000648285	0.000197798	0.00513412	0.366003	0.00302741	0.00650407	0.0078122	0.924884	0.00737082	0.00322216	0.00650407	0.00827748	0.405188	0.00433453	0.00433453	0.018952	0.00737082	0.00363101	0.00182679	0.00650407	0.00322216	0.00256211	0.00385338	0.00611793	0.00827748	0.00363101	0.341193	0.00692515	0.00385338	0.00611793	0.00692515	0.229242	0.00542412	0.00460094	0.00486439	0.00341812	0.0112827	0.00513412	0.0112827	0.00935457	0.132016	0.00460094	0.00542412	0.00513412	0.146493	0.531273
10	SNRNP27	0.00935457	0.000197798	9.18805e-05	0.000197798	0.00204368	0.0202952	0.00827748	0.00053939	0.00228982	0.00302741	0.00228982	0.00650407	0.00650407	0.00542412	0.00385338	0.0112827	0.00137485	0.00385338	0.00993116	0.00216015	0.0119546	0.00256211	0.00542412	0.00182679	0.000979158	0.00408775	0.00650407	0.00879	0.0327671	0.00162866	0.00256211	0.00935457	0.00341812	0.00363101	0.0176917	0.00460094	0.00363101	0.00322216	0.00576086	0.00486439	0.00341812	0.001303	0.745657	0.0176917	0.00286264	0.00486439	0.00302741	0.0112827
10	SNRNP70	0.0176917	0.0171031	0.000505568	0.0182159	0.00145899	0.00827748	0.00576086	0.000648285	0.00692515	0.00486439	0.00408775	0.00385338	0.469662	0.0112827	0.469302	0.0351834	0.00116185	0.00286264	0.0176917	0.546038	0.00286264	0.00322216	0.00286264	0.00228982	0.000648285	0.00385338	0.00879	0.00433453	0.00935457	0.159951	0.278553	0.365086	0.00460094	0.437829	0.584684	0.00513412	0.00433453	0.00322216	0.00737082	0.00228982	0.00576086	0.378327	0.531552	0.00737082	0.00433453	0.0144865	0.348238	0.531273
10	SREK1	0.000197798	0.0192551	0.0158898	0.0205303	0.000197798	0.000197798	0.000197798	0.000197798	0.000197798	0.000197798	0.0158898	0.000197798	0.0192551	0.000197798	0.0367602	0.000197798	0.0205303	0.0205303	0.000197798	0.000197798	0.000197798	0.0158898	0.0182159	0.000197798	0.0158898	0.0158898	0.0158898	0.0182159	0.0158898	0.0229944	0.0182159	0.000197798	0.000197798	0.000197798	0.000197798	0.0158898	0.0192551	0.0158898	0.0526847	0.000197798	0.000197798	0.0182159	0.000197798	0.000197798	0.000197798	0.0158898	0.0133184	0.000197798
10	SRPK2	0.000873114	0.000197798	0.00228982	0.000197798	NA	0.000574143	0.001303	NA	0.000413878	6.75824e-05	9.18805e-05	0.000356121	9.18805e-05	0.000442847	9.18805e-05	0.000689707	0.000873114	0.000505568	0.000648285	0.000648285	0.00103749	0.000356121	0.000574143	0.000689707	5.83375e-06	0.000505568	9.18805e-05	0.000648285	0.0715139	0.0980785	9.18805e-05	0.000979158	0.0186454	0.000472501	0.000505568	7.92534e-05	0.000413878	4.12349e-05	0.000356121	0.000731439	4.90391e-05	7.92534e-05	0.17062	0.000648285	0.00154233	0.000472501	6.75824e-05	0.001303
10	SRSF11	0.0202952	0.000197798	7.92534e-05	0.000197798	0.000689707	0.00228982	0.000689707	5.78156e-05	0.00256211	0.00122661	0.00204368	0.000775523	0.00172627	0.00542412	0.00542412	0.783672	9.18805e-05	0.00116185	0.00385338	0.00542412	0.000648285	0.000775523	0.000505568	0.000610615	0.000356121	0.00137485	0.00270969	0.00172627	0.00256211	0.000413878	0.000731439	0.000979158	0.000873114	0.00204368	0.00228982	0.000979158	0.109244	0.000775523	0.0019326	0.00116185	0.00486439	0.000689707	0.867593	0.00341812	0.000873114	0.00385338	0.00228982	0.00650407
10	SRSF2IP	0.0284904	0.000197798	0.000442847	0.000197798	0.00162866	0.0245698	0.00137485	0.000821946	0.0078122	0.00486439	0.00486439	0.00341812	0.00576086	0.0231173	0.644346	0.0351834	0.0019326	0.00172627	0.013491	0.00542412	0.00486439	0.00302741	0.00513412	0.000979158	0.00053939	0.00827748	0.0119546	0.0127227	0.0119546	0.146473	0.00363101	0.0112827	0.00433453	0.00611793	0.0261658	0.00576086	0.00486439	0.00286264	0.013491	0.0106255	0.00611793	0.00182679	0.00302741	0.0446715	0.00256211	0.0127227	0.00611793	0.0446715
10	U2AF1	0.00341812	0.000197798	0.00145899	0.000197798	0.00322216	0.0571874	0.00737082	0.00182679	0.0245698	0.0231173	0.00993116	0.0446715	0.788427	0.018952	0.699688	0.0144865	0.00433453	0.00286264	0.052613	0.0215174	0.00993116	0.580211	0.777221	0.469662	0.00172627	0.0351834	0.052613	0.0078122	0.0119546	0.515546	0.0484379	0.0305072	0.0327671	0.675471	0.0622883	0.0484379	0.0378728	0.0215174	0.702668	0.0164159	0.00737082	0.289038	0.378327	0.0164159	0.0351834	0.934682	0.245416	0.0284904
10	ZRSR2	0.00935457	0.000197798	5.78156e-05	0.000197798	0.000873114	0.00513412	0.00103749	0.000104491	0.00154233	0.00116185	0.000821946	0.000873114	0.00216015	0.00385338	0.00286264	0.00692515	0.000384145	0.00341812	0.0024203	0.00204368	0.00145899	0.000923515	0.000775523	0.000413878	0.000574143	0.00216015	0.00302741	0.00433453	0.00216015	NA	0.000979158	0.00172627	1	0.00182679	0.00302741	0.00116185	0.000775523	0.000574143	0.00182679	0.00182679	0.00341812	0.000873114	0.00363101	0.0106255	0.000821946	0.00172627	0.00204368	0.00576086
	A2BP1	0.00221435	0.0182159	1.46889e-05	0.000197798	1.46889e-05	3.44137e-06	0.00053939	8.52101e-06	1.0369e-05	2.47078e-06	2.09461e-05	2.49706e-05	7.10084e-06	1.0369e-05	1.25018e-05	4.06881e-06	1.25018e-05	6.75824e-05	8.52101e-06	4.79856e-06	2.49706e-05	7.10084e-06	3.44137e-06	1.0369e-05	1.7722e-05	4.06881e-06	5.83375e-06	5.83375e-06	1.0369e-05	1.7722e-05	1.24935e-06	4.79856e-06	5.83375e-06	2.47078e-06	1.24935e-06	2.89427e-06	5.83375e-06	1.24935e-06	5.83375e-06	2.10371e-06	1.7722e-05	0.000748907	0.000197798	1.46889e-05	NA	2.89427e-06	2.75896e-07	0.000421879
	BAT1	0.0164159	0.000197798	0.000821946	0.000197798	0.00433453	0.0261658	0.0127227	0.00322216	0.0284904	0.0215174	0.00993116	0.0112827	0.052613	0.0378728	0.0202952	0.0682778	0.00650407	0.00363101	0.0622883	0.0622883	0.0112827	0.0119546	0.0144865	0.0144865	0.000689707	0.0231173	0.0261658	0.0176917	0.0245698	0.0106255	0.0164159	0.0351834	0.0231173	0.0351834	0.0484379	0.0327671	0.0231173	0.0284904	0.0327671	0.00935457	0.00486439	0.0106255	0.0176917	0.00879	0.00879	0.0906808	0.0327671	0.0351834
	BCAS2	0.0106255	0.000197798	0.000505568	0.000197798	0.00408775	0.0078122	0.0202952	0.00162866	0.00576086	0.00542412	0.00576086	0.0144865	0.0176917	0.0106255	0.395404	0.0154712	0.00270969	0.00408775	0.0202952	0.881139	0.00611793	0.00433453	0.00611793	0.00486439	0.00116185	0.00433453	0.00486439	0.00460094	0.885898	0.00363101	0.0019326	0.00737082	0.0078122	0.00363101	0.013491	0.00576086	0.00542412	0.00879	0.00935457	0.00385338	0.00286264	0.446608	0.00286264	0.00542412	0.00486439	0.0119546	0.00322216	0.356808
	BUB3	0.00827748	0.0205303	0.00182679	0.000197798	0.0112827	0.0284904	0.00513412	0.0112827	0.0622883	0.0622883	0.018952	0.018952	0.0261658	0.0571874	0.0215174	0.0305072	0.0215174	0.00204368	0.101739	0.0327671	0.00993116	0.0351834	0.0415214	0.0176917	0.00116185	0.0327671	0.052613	0.0830613	0.624754	0.0305072	0.0415214	0.0830613	0.0747722	0.0906808	0.0830613	0.0747722	0.0622883	0.0484379	0.0906808	0.0154712	0.00363101	0.727256	0.00385338	0.00737082	0.0078122	0.97326	0.00935457	0.0351834
	BUD13	0.000197798	0.000197798	0.000197798	0.000197798	0.000197798	0.000197798	0.000197798	0.000197798	0.000197798	0.000197798	0.000197798	0.000197798	0.000197798	0.000197798	0.000197798	0.000197798	0.000197798	0.000197798	0.000197798	0.000197798	0.000197798	0.000197798	0.000197798	0.000197798	0.000197798	0.000197798	0.000197798	0.000197798	0.000197798	0.000197798	0.000197798	0.000197798	0.000197798	0.000197798	0.000197798	0.000197798	0.000197798	0.000197798	0.000197798	0.000197798	0.000197798	0.0205303	0.000197798	0.000197798	0.000197798	0.000197798	0.000197798	0.000197798
	BUD31	0.00460094	0.000197798	0.00228982	0.000197798	0.00322216	0.0164159	0.00935457	0.00256211	0.00576086	0.018952	0.00286264	0.00879	0.0202952	0.00611793	0.00341812	0.00486439	0.00542412	0.00513412	0.0078122	0.00611793	0.00935457	0.00650407	0.00935457	0.00879	0.00433453	0.0078122	0.0127227	0.0112827	0.485315	0.00486439	0.0231173	0.013491	0.00879	0.0164159	0.0127227	0.013491	0.0078122	0.0106255	0.00935457	0.0202952	0.0019326	0.00650407	0.00256211	0.00576086	0.00408775	0.00737082	0.00650407	0.00993116
	C17orf85	0.00576086	0.000197798	0.000731439	0.000197798	0.00172627	0.0327671	0.00408775	0.00116185	0.0119546	0.00576086	0.00993116	0.00692515	0.00827748	0.0202952	0.0415214	0.0231173	0.00216015	0.00433453	0.0202952	0.00737082	0.00486439	0.00385338	0.00650407	0.00204368	0.00154233	0.0106255	0.0202952	0.00385338	0.0119546	0.00611793	0.00611793	0.0176917	0.00827748	0.00486439	0.0231173	0.00993116	0.00827748	0.00385338	0.0245698	0.00650407	0.0202952	0.00228982	0.00182679	0.0682778	0.0202952	0.0164159	0.00322216	0.0682778
	C19orf43	0.000197798	0.000197798	0.000197798	0.000197798	0.000197798	0.000197798	0.000197798	0.000197798	0.000197798	0.000197798	0.000197798	0.000197798	0.000197798	0.000197798	0.000197798	0.000197798	0.000197798	0.000197798	0.000197798	0.000197798	0.000197798	0.000197798	0.000197798	0.000197798	0.000197798	0.000197798	0.000197798	0.000197798	0.000197798	0.000197798	0.000197798	0.000197798	0.000197798	0.000197798	0.000197798	0.000197798	0.000197798	0.000197798	0.000197798	0.000197798	0.000197798	0.000197798	0.000197798	0.000197798	0.000197798	0.000197798	0.000197798	0.000197798
	C9orf78	0.018952	0.000197798	0.000356121	0.000197798	0.00162866	0.0164159	0.00204368	0.000384145	0.00737082	0.00363101	0.00692515	0.00576086	0.00460094	0.00935457	0.0127227	0.0202952	0.00103749	0.00145899	0.013491	0.00737082	0.0078122	0.00363101	0.00827748	0.001303	0.00053939	0.00611793	0.0078122	0.0112827	0.018952	0.109966	0.00385338	0.0078122	0.00513412	0.00513412	0.0284904	0.00611793	0.00650407	0.00363101	0.00542412	0.0127227	0.00433453	0.000923515	0.00286264	0.018952	0.00302741	0.0106255	0.00256211	0.0231173
	CASC3	0.00460094	0.000197798	0.000979158	0.000197798	9.18805e-05	0.00216015	0.00433453	0.000413878	0.000821946	0.000472501	0.000821946	0.000821946	0.0019326	0.00116185	0.0715139	0.00256211	0.000731439	0.00182679	0.0019326	0.0024203	0.00322216	0.000648285	0.000873114	0.00145899	1.25018e-05	0.00116185	0.000731439	0.000689707	0.00576086	0.000574143	0.000505568	0.00154233	0.000648285	0.000923515	0.00154233	0.000648285	0.000689707	0.000873114	0.000821946	0.00216015	0.000731439	0.000505568	0.00513412	0.00103749	0.0024203	0.00145899	0.00172627	0.00302741
	CCAR1	0.000197798	0.000197798	0.000197798	0.000197798	0.000197798	0.000197798	0.000197798	0.000197798	0.000197798	0.000197798	0.0818107	0.000197798	0.000197798	0.000197798	0.0182159	0.000197798	0.000197798	0.000197798	0.000197798	0.0205303	0.000197798	0.000197798	0.000197798	0.000197798	0.000197798	0.000197798	0.000197798	0.000197798	0.000197798	0.000197798	0.000197798	0.000197798	0.000197798	0.000197798	0.000197798	0.000197798	0.000197798	0.000197798	0.0205303	0.000197798	0.000197798	0.000197798	0.000197798	0.000197798	0.000197798	0.0818107	0.0145647	0.000197798
	CCDC12	0.000197798	0.000197798	0.000197798	0.000197798	0.000197798	0.000197798	0.000197798	0.000197798	0.000197798	0.000197798	0.000197798	0.000197798	0.000197798	0.000197798	0.000197798	0.000197798	0.000197798	0.000197798	0.000197798	0.000197798	0.000197798	0.000197798	0.000197798	0.000197798	0.000197798	0.000197798	0.000197798	0.000197798	0.000197798	0.000197798	0.000197798	0.000197798	0.000197798	0.000197798	0.000197798	0.000197798	0.000197798	0.000197798	0.000197798	0.000197798	0.000197798	0.000197798	0.000197798	0.000197798	0.000197798	0.000197798	0.000197798	0.000197798
	CCDC130	0.018952	0.000197798	7.92534e-05	0.000197798	0.000442847	0.00145899	0.000472501	7.92534e-05	0.00256211	0.00109704	0.00172627	0.000472501	0.00154233	0.00486439	0.00408775	0.0078122	0.000384145	0.000821946	0.0024203	0.00542412	0.000821946	0.0759816	0.0508349	0.000689707	3.49289e-05	0.001303	0.00182679	0.00228982	0.00122661	0.000356121	0.000775523	0.000923515	0.000731439	0.00228982	0.00172627	0.000923515	0.000731439	0.000873114	0.00162866	0.001303	0.0019326	0.000821946	0.00935457	0.00204368	0.00053939	0.00322216	0.2016	0.262157
	CCDC55	0.000197798	0.000197798	0.000197798	0.000197798	0.000197798	0.000197798	0.000197798	0.000197798	0.000197798	0.000197798	0.000197798	0.000197798	0.000197798	0.000197798	0.000197798	0.000197798	0.000197798	0.000197798	0.000197798	0.000197798	0.000197798	0.000197798	0.000197798	0.000197798	0.000197798	0.000197798	0.000197798	0.000197798	0.0367602	0.000197798	0.000197798	0.000197798	0.000197798	0.000197798	0.000197798	0.000197798	0.000197798	0.000197798	0.000197798	0.000197798	0.000197798	0.000197798	0.000197798	0.000197798	0.000197798	0.000197798	0.000197798	0.000197798
	CDC40	0.00827748	0.000197798	0.000442847	0.000197798	0.00408775	0.0261658	0.00341812	0.0024203	0.0144865	0.00879	0.00993116	0.00650407	0.0154712	0.0415214	0.018952	0.0202952	0.00611793	0.00270969	0.0215174	0.00611793	0.00611793	0.0112827	0.00879	0.0024203	0.000821946	0.018952	0.0215174	0.0202952	0.0106255	0.00576086	0.00542412	0.0202952	0.00993116	0.0078122	0.0261658	0.0106255	0.00935457	0.00542412	0.0215174	0.00935457	0.00460094	0.00737082	0.00256211	0.0245698	0.00460094	0.013491	0.203971	0.0202952
	CDC5L	0.27775	0.000197798	0.000413878	0.000197798	0.0078122	0.000979158	0.00103749	0.0106255	0.00460094	0.00322216	0.00737082	0.00103749	0.00322216	0.00611793	0.00341812	0.00182679	0.00576086	0.00486439	0.00286264	0.0024203	0.000775523	0.00460094	0.00182679	0.00204368	0.00286264	0.00172627	0.00172627	0.00228982	0.446608	0.338392	0.000873114	0.00182679	0.00341812	0.00137485	0.00145899	0.00162866	0.0019326	0.00322216	0.00513412	0.00216015	0.00302741	0.468722	0.155239	0.0881844	0.179103	0.195898	0.0612844	0.139214
	CDK10	0.00513412	0.000197798	2.96393e-05	0.000197798	0.00137485	0.00154233	0.00270969	0.000472501	0.000731439	0.0024203	0.000731439	0.000923515	0.00385338	0.000979158	0.00109704	0.00341812	5.78156e-05	0.0112827	0.00137485	0.00204368	0.000442847	0.000775523	0.000413878	0.00122661	0.00228982	0.000648285	0.00162866	0.000610615	0.00116185	0.000505568	0.00116185	0.000648285	0.000731439	0.000979158	0.000775523	0.000923515	0.000472501	0.000574143	0.000979158	0.000689707	0.00576086	0.00172627	0.00827748	0.00116185	0.000821946	0.00122661	0.00216015	0.00216015
	CDK13	0.00650407	0.000197798	6.75824e-05	0.000197798	0.00385338	0.00145899	0.00256211	0.00182679	0.000775523	0.00162866	0.00154233	0.00137485	0.0024203	0.000979158	0.00137485	0.00137485	0.000648285	0.123127	0.00122661	0.000923515	0.000979158	0.000731439	0.000979158	0.000979158	0.0106255	0.00103749	0.0019326	0.000689707	0.0019326	0.000923515	0.00116185	0.001303	0.00116185	0.001303	0.00116185	0.00103749	0.000821946	0.000979158	0.00137485	0.00154233	0.0202952	0.0019326	0.00286264	0.00137485	0.000923515	0.000979158	0.0019326	0.00341812
	CEBPD	0.000731439	0.000197798	4.12349e-05	0.000197798	6.75824e-05	0.0019326	0.000442847	4.90391e-05	0.000505568	NA	5.78156e-05	0.000574143	0.000873114	0.000689707	0.0841812	0.000442847	0.000610615	0.000873114	0.000104491	0.000197798	0.00109704	6.75824e-05	0.000442847	0.000104491	0.000472501	0.00286264	0.000648285	0.000505568	0.000384145	0.000104491	0.000648285	0.000923515	0.000356121	0.000356121	0.000873114	0.000574143	0.000505568	0.000442847	0.000775523	0.0019326	0.000505568	7.92534e-05	NA	0.00322216	0.00109704	0.000648285	0.000731439	0.0612844
	CELF1	0.0261658	0.000197798	0.000413878	0.000197798	0.00154233	0.0078122	0.00408775	0.00103749	0.00879	0.00363101	0.00692515	0.00322216	0.00692515	0.0144865	0.59329	0.0261658	0.00162866	0.00286264	0.0154712	0.0154712	0.00322216	0.00270969	0.00256211	0.00204368	0.000442847	0.00692515	0.00611793	0.00385338	0.0119546	0.0019326	0.00216015	0.00433453	0.00408775	0.00408775	0.00993116	0.00363101	0.00341812	0.00363101	0.0078122	0.00363101	0.00542412	0.00204368	0.0112827	0.00879	0.00460094	0.013491	0.00408775	0.0164159
	CELF2	0.0119546	0.000197798	0.000442847	0.000197798	0.00109704	0.0164159	0.00137485	0.000442847	0.0078122	0.00256211	0.00341812	0.00302741	0.00408775	0.0119546	0.0144865	0.0215174	0.000979158	0.00154233	0.0112827	0.00650407	0.00286264	0.00204368	0.00204368	0.000689707	0.000574143	0.00486439	0.00827748	0.00433453	0.00611793	0.00145899	0.00172627	0.00611793	0.00341812	0.00322216	0.0106255	0.00433453	0.00341812	0.00162866	0.525402	0.00935457	0.00650407	0.000923515	0.00256211	0.018952	0.00650407	0.00993116	0.00460094	0.716785
	CELF3	0.000574143	0.000197798	1.0369e-05	0.000197798	6.75824e-05	8.61741e-07	0.000104491	0.00997575	4.79856e-06	5.6303e-07	2.96393e-05	4.06881e-06	2.96393e-05	7.10084e-06	1.0369e-05	0.0285386	1.0369e-05	0.000442847	7.10084e-06	5.83375e-06	7.10084e-06	0.000306552	2.89427e-06	5.83375e-06	0.00053939	1.84796e-06	2.10371e-06	3.44137e-06	0.0990724	4.79856e-06	2.7379e-05	2.47078e-06	5.83375e-06	8.61741e-07	2.89427e-06	8.61741e-07	4.06881e-06	0.00893814	2.89427e-06	1.52638e-06	0.000356121	4.79856e-06	5.78156e-05	2.09461e-05	1.25018e-05	2.89427e-06	0.000257032	0.000845557
	CLASRP	0.000197798	0.000197798	0.000197798	0.000197798	0.000197798	0.000197798	0.000197798	0.000197798	0.000197798	0.000197798	0.000197798	0.000197798	0.000197798	0.000197798	0.000197798	0.000197798	0.000197798	0.000197798	0.000197798	0.000197798	0.000197798	0.000197798	0.000197798	0.000197798	0.000197798	0.000197798	0.000197798	0.000197798	0.000197798	0.000197798	0.000197798	0.000197798	0.000197798	0.000197798	0.000197798	0.000197798	0.000197798	0.000197798	0.000197798	0.000197798	0.000197798	0.000197798	0.000197798	0.000197798	0.000197798	0.000197798	0.000197798	0.0145647
	COIL	0.00335423	0.0182159	0.62835	0.0192551	0.000442847	0.0351379	9.18805e-05	0.000689707	0.00053939	0.0421878	0.000648285	0.0158898	0.00548583	0.000442847	0.0420245	NA	0.129955	0.0020744	0.0109506	0.10902	0.0282536	0.0347867	0.0740673	0.0665732	0.00203387	0.0326879	0.034897	0.00774664	0.000356121	0.0326879	0.0387558	0.039646	0.000472501	0.057349	0.0539354	0.0326879	0.034897	0.0282536	0.0282536	0.000821946	0.00361384	0.00588645	0.000689707	0.000472501	0.00182679	0.000413878	0.00642718	0.000821946
	CPSF1	0.00542412	0.0205303	0.00286264	0.000197798	0.00322216	0.0144865	0.0024203	0.00216015	0.0484379	0.0112827	0.0154712	0.0112827	0.0106255	0.0284904	0.733354	0.0245698	0.00542412	0.00109704	0.0351834	0.0571874	0.00433453	0.018952	0.0215174	0.00993116	0.000821946	0.0202952	0.0245698	0.0106255	0.00879	0.00692515	0.0215174	0.0202952	0.0215174	0.018952	0.0327671	0.0245698	0.0351834	0.0119546	0.0164159	0.0106255	0.00460094	0.00433453	0.00513412	0.00993116	0.0215174	0.052613	0.00302741	0.0305072
	CPSF2	0.000197798	0.000197798	0.000197798	0.000197798	0.000197798	0.000197798	0.000197798	0.000197798	0.000197798	0.000197798	0.000197798	0.000197798	0.000197798	0.000197798	0.0192551	0.000197798	0.000197798	0.000197798	0.000197798	0.000197798	0.000197798	0.000197798	0.000197798	0.000197798	0.000197798	0.000197798	0.000197798	0.000197798	0.000197798	0.000197798	0.000197798	0.000197798	0.000197798	0.000197798	0.000197798	0.000197798	0.000197798	0.000197798	0.000197798	0.000197798	0.000197798	0.000197798	0.000197798	0.000197798	0.000197798	0.000197798	0.000197798	0.000197798
	CPSF3	0.000197798	0.000197798	0.000197798	0.000197798	0.000197798	0.000197798	0.000197798	0.000197798	0.000197798	0.000197798	0.000197798	0.000197798	0.000197798	0.000197798	0.0192551	0.000197798	0.000197798	0.000197798	0.000197798	0.000197798	0.000197798	0.000197798	0.000197798	0.000197798	0.000197798	0.000197798	0.000197798	0.000197798	0.000197798	0.0205303	0.000197798	0.000197798	0.000197798	0.000197798	0.000197798	0.000197798	0.000197798	0.000197798	0.000197798	0.000197798	0.000197798	0.000197798	0.218205	0.573856	1	0.218205	0.0145647	0.0145647
	CPSF3L	0.00993116	0.000197798	0.00286264	0.000197798	0.00270969	0.00692515	0.00302741	0.00154233	0.00460094	0.0112827	0.00270969	0.0019326	0.0106255	0.00513412	0.00408775	0.00827748	0.00256211	0.00486439	0.00513412	0.944658	0.00145899	0.00363101	0.00228982	0.00486439	0.00162866	0.00433453	0.00737082	0.00322216	0.00256211	0.00182679	0.00737082	0.00408775	0.00322216	0.00692515	0.00433453	0.00433453	0.00256211	0.0024203	0.00433453	0.00576086	0.00460094	0.00542412	0.0164159	0.00385338	0.00341812	0.00611793	0.00576086	0.527438
	CRNKL1	0.00256211	0.000197798	0.000104491	0.000197798	0.000873114	0.00286264	0.00542412	0.000574143	0.000923515	0.000873114	0.00122661	0.0019326	0.00341812	0.00122661	0.00103749	0.00286264	0.00053939	0.00408775	0.0024203	0.00172627	0.214474	0.000775523	0.000979158	0.00172627	0.000923515	0.000923515	0.00109704	0.000505568	0.0106255	0.000979158	0.000648285	0.00162866	0.00103749	0.000923515	0.00172627	0.00103749	0.000873114	0.00182679	0.00109704	0.00433453	0.0024203	0.000775523	0.00286264	0.000923515	0.00122661	0.00182679	0.00216015	0.00363101
	CSDA	0.000356121	0.000197798	0.00363101	0.000197798	0.000979158	7.92534e-05	6.75824e-05	0.000775523	0.000356121	0.000775523	0.000775523	0.000384145	7.92534e-05	6.75824e-05	0.000413878	2.96393e-05	0.000873114	0.00053939	2.96393e-05	0.000610615	6.75824e-05	0.000413878	0.000979158	0.000574143	0.00053939	9.18805e-05	0.000356121	5.78156e-05	4.12349e-05	0.000384145	0.00053939	6.75824e-05	0.000413878	0.000472501	0.000356121	0.000197798	0.000197798	0.000413878	7.92534e-05	0.000731439	0.000731439	0.0421155	0.000821946	9.18805e-05	0.000505568	0.000104491	1.25018e-05	0.000384145
	CSTF1	0.00408775	0.000197798	0.00182679	0.000197798	0.018952	0.00611793	0.00286264	0.739281	0.018952	0.0127227	0.0231173	0.00542412	0.0112827	0.0144865	0.86877	0.00650407	0.00993116	0.0284904	0.0127227	0.00737082	0.00137485	0.013491	0.00692515	0.00576086	0.018952	0.00827748	0.0176917	0.00385338	0.00542412	0.018952	0.00827748	0.0112827	0.0154712	0.00692515	0.00737082	0.00935457	0.0112827	0.00692515	0.018952	0.00650407	0.0378728	0.018952	0.00270969	0.00322216	0.00935457	0.0106255	0.0024203	0.590703
	CSTF3	0.00182679	0.000197798	0.0019326	0.000197798	0.0231173	0.00363101	0.00286264	0.0484379	0.0446715	0.0305072	0.0305072	0.00486439	0.0154712	0.0484379	0.0127227	0.00576086	0.0747722	0.00172627	0.0176917	0.0176917	0.0024203	0.0415214	0.0112827	0.0119546	0.00145899	0.00879	0.0106255	0.0154712	0.00460094	0.0622883	0.00513412	0.013491	0.0327671	0.0112827	0.0078122	0.0144865	0.0164159	0.0284904	0.0378728	0.00611793	0.00172627	0.0682778	0.00172627	0.00116185	0.00408775	0.0164159	0.00302741	0.00486439
	CWC15	0.000197798	0.000197798	0.000197798	0.000197798	0.000197798	0.000197798	0.000197798	0.000197798	0.000197798	0.000197798	0.000197798	0.000197798	0.000197798	0.000197798	0.000197798	0.000197798	0.000197798	0.000197798	0.000197798	0.000197798	0.000197798	0.000197798	0.000197798	0.000197798	0.000197798	0.000197798	0.000197798	0.000197798	0.0367602	0.000197798	0.000197798	0.000197798	0.000197798	0.000197798	0.000197798	0.000197798	0.000197798	0.000197798	0.000197798	0.000197798	0.000197798	0.000197798	0.000197798	0.000197798	0.000197798	0.345598	0.000197798	0.000197798
	CWC22	0.000197798	0.000197798	0.000197798	0.000197798	0.000197798	0.000197798	0.000197798	0.000197798	0.000197798	0.000197798	0.000197798	0.000197798	0.000197798	0.000197798	0.000197798	0.000197798	0.000197798	0.000197798	0.000197798	0.000197798	0.0229944	0.000197798	0.000197798	0.000197798	0.000197798	0.000197798	0.0367602	0.000197798	0.000197798	0.000197798	0.000197798	0.000197798	0.000197798	0.000197798	0.000197798	0.000197798	0.000197798	0.000197798	0.000197798	0.000197798	0.000197798	0.000197798	0.000197798	0.000197798	0.000197798	0.000197798	0.000197798	0.000197798
	CWC25	0.00993116	0.000197798	0.000731439	0.000197798	0.00145899	0.00692515	0.00460094	0.00103749	0.0019326	0.00182679	0.00162866	0.00182679	0.00576086	0.00322216	0.00385338	0.00692515	0.000923515	0.0112827	0.00322216	0.00576086	0.00302741	0.00103749	0.00137485	0.00228982	0.00122661	0.00341812	0.00216015	0.00145899	0.00737082	0.00116185	0.00154233	0.00302741	0.00162866	0.00256211	0.00408775	0.00182679	0.001303	0.0024203	0.00302741	0.00542412	0.00513412	0.00154233	0.00692515	0.00611793	0.00302741	0.00363101	0.00542412	0.0106255
	CWC27	0.000197798	0.000197798	0.000197798	0.000197798	0.000197798	0.000197798	0.000197798	0.000197798	0.000197798	0.000197798	0.000197798	0.000197798	0.000197798	0.000197798	0.000197798	0.000197798	0.000197798	0.000197798	0.000197798	0.000197798	0.000197798	0.000197798	0.000197798	0.000197798	0.000197798	0.000197798	0.000197798	0.000197798	0.000197798	0.000197798	0.000197798	0.000197798	0.000197798	0.000197798	0.000197798	0.000197798	0.000197798	0.000197798	0.000197798	0.000197798	0.000197798	0.000197798	0.000197798	0.000197798	0.000197798	0.000197798	0.000197798	0.000197798
	CXorf56	0.00827748	0.000197798	0.000413878	0.000197798	0.0112827	0.00576086	0.00270969	0.00408775	0.00341812	0.00433453	0.00322216	0.00692515	0.00611793	0.00460094	0.265598	0.00270969	0.00385338	0.0245698	0.00486439	0.00162866	0.00256211	0.00322216	0.00460094	0.0019326	0.0119546	0.00542412	0.00363101	0.00385338	0.00827748	0.00302741	0.00286264	0.00513412	0.00513412	0.00204368	0.00513412	0.00341812	0.00385338	0.00341812	0.00650407	0.00611793	0.00692515	0.00385338	0.00145899	0.00408775	0.00216015	0.00302741	0.001303	0.00542412
	DDX19A	0.0106255	0.000197798	0.000472501	0.000197798	0.00460094	0.0327671	0.00650407	0.00182679	0.0106255	0.00827748	0.00513412	0.0245698	0.013491	0.0164159	0.0154712	0.0127227	0.00385338	0.00513412	0.0215174	0.469039	0.00993116	0.00737082	0.013491	0.00408775	0.0024203	0.018952	0.0106255	0.00827748	0.0415214	0.00513412	0.0078122	0.0154712	0.013491	0.00513412	0.0305072	0.0127227	0.013491	0.0106255	0.0202952	0.0119546	0.00486439	0.00302741	0.00116185	0.0245698	0.0127227	0.0176917	0.00256211	0.554935
	DDX19B	0.00576086	0.000197798	0.0106255	0.000197798	0.00433453	0.0106255	0.00216015	0.0078122	0.0119546	0.0112827	0.0078122	0.00513412	0.00486439	0.013491	0.00879	0.00486439	0.0164159	0.00286264	0.0106255	0.0078122	0.00408775	0.00879	0.0106255	0.00460094	0.00137485	0.00935457	0.00737082	0.0106255	0.00737082	0.00935457	0.00692515	0.0127227	0.0112827	0.00827748	0.0144865	0.0078122	0.0078122	0.00692515	0.0215174	0.013491	0.00216015	0.00737082	0.00137485	0.00692515	0.0112827	0.00692515	0.00154233	0.018952
	DDX21	0.00204368	0.000197798	0.00109704	0.000197798	0.00993116	0.0351834	0.00542412	0.00611793	0.0305072	0.0351834	0.00935457	0.0231173	0.0261658	0.0415214	0.0305072	0.013491	0.013491	0.00172627	0.0261658	0.018952	0.0078122	0.0176917	0.0415214	0.0078122	0.00116185	0.0284904	0.0378728	0.0284904	0.00692515	0.0351834	0.0202952	0.0484379	0.0622883	0.0305072	0.052613	0.0906808	0.0415214	0.0446715	0.0682778	0.0119546	0.00322216	0.0106255	0.000923515	0.0231173	0.013491	0.0484379	0.00737082	0.0164159
	DDX27	0.0119546	0.000197798	0.000731439	0.000197798	0.00154233	0.0484379	0.00228982	0.000689707	0.00879	0.00513412	0.00542412	0.00650407	0.00650407	0.0202952	0.0231173	0.0305072	0.00172627	0.00228982	0.0202952	0.00542412	0.00486439	0.00433453	0.00737082	0.00137485	0.00103749	0.0112827	0.0245698	0.0112827	0.013491	0.00286264	0.00692515	0.0154712	0.00692515	0.00737082	0.0351834	0.00935457	0.0078122	0.00302741	0.0176917	0.0078122	0.00935457	0.00182679	0.00145899	0.123127	0.00935457	0.013491	0.00302741	0.0571874
	DDX39	0.00109704	0.000197798	0.0261658	0.000197798	0.00385338	0.00385338	0.00122661	0.00935457	0.0112827	0.0112827	0.00486439	0.00286264	0.00576086	0.00611793	0.00341812	0.00363101	0.0164159	0.000442847	0.00650407	0.0245698	0.00228982	0.0112827	0.0127227	0.0154712	NA	0.0127227	0.00827748	0.0112827	0.00182679	0.00737082	0.0176917	0.0106255	0.0119546	0.0215174	0.0078122	0.0119546	0.0127227	0.00993116	0.00737082	0.00542412	0.000610615	0.00879	0.00433453	0.00137485	0.00692515	0.00827748	0.00182679	0.00542412
	DDX3Y	0.00692515	0.000197798	0.00154233	0.000197798	0.00162866	0.0154712	0.00302741	0.000472501	0.00460094	0.00460094	0.00286264	0.00385338	0.00611793	0.00542412	0.0144865	0.0154712	0.00103749	0.0024203	0.0078122	0.00879	0.00145899	0.00145899	0.00341812	0.00145899	0.00103749	0.00576086	0.00827748	0.00162866	0.00542412	0.00182679	0.00460094	0.00692515	0.00486439	0.00385338	0.0106255	0.00650407	0.00460094	0.0019326	0.00737082	0.00363101	0.00935457	0.00109704	0.00322216	0.0327671	0.018952	0.013491	0.289487	0.0351834
	DDX41	0.00692515	0.000197798	0.000979158	0.000197798	0.00611793	0.0446715	0.00935457	0.00486439	0.0305072	0.0284904	0.0119546	0.0176917	0.0415214	0.0327671	0.0202952	0.018952	0.013491	0.00576086	0.0378728	0.0231173	0.0144865	0.0164159	0.0202952	0.013491	0.00172627	0.0378728	0.052613	0.0164159	0.00935457	0.0215174	0.0327671	0.052613	0.0305072	0.0327671	0.0378728	0.0446715	0.0284904	0.0215174	0.0415214	0.0245698	0.0078122	0.0164159	0.00542412	0.00935457	0.0154712	0.993572	0.00827748	0.0351834
	DDX42	0.0112827	0.000197798	0.00103749	0.000197798	0.0024203	0.0215174	0.00408775	0.00137485	0.018952	0.00611793	0.00935457	0.00993116	0.00879	0.0284904	0.0261658	0.0351834	0.00286264	0.00433453	0.0378728	0.922763	0.00408775	0.00486439	0.0078122	0.00172627	0.0019326	0.00935457	0.0245698	0.00650407	0.013491	0.00542412	0.00542412	0.0176917	0.0112827	0.0078122	0.0261658	0.0112827	0.00993116	0.00433453	0.0231173	0.00611793	0.0144865	0.817503	0.00322216	0.0245698	0.0176917	0.0245698	0.00433453	0.791792
	DDX50	0.0112827	0.000197798	0.00116185	0.000197798	0.00692515	0.0571874	0.0106255	0.00228982	0.0231173	0.0231173	0.00993116	0.0215174	0.052613	0.0327671	0.0154712	0.0906808	0.00692515	0.00270969	0.0830613	0.0305072	0.0127227	0.018952	0.0245698	0.00993116	0.00109704	0.018952	0.0571874	0.0284904	0.0747722	0.00993116	0.0164159	0.0415214	0.0351834	0.0327671	0.11356	0.0446715	0.0327671	0.0231173	0.0284904	0.0144865	0.00692515	0.00737082	0.00363101	0.0164159	0.0112827	0.0571874	0.0119546	0.0378728
	DDX56	0.00879	0.000197798	0.00145899	0.000197798	0.00286264	0.00256211	0.00216015	0.00542412	0.00879	0.858482	0.00486439	0.00182679	0.00692515	0.00993116	0.31446	0.00935457	0.00542412	0.00408775	0.00692515	0.0112827	0.00154233	0.315157	0.00322216	0.00576086	0.00154233	0.00363101	0.00542412	0.00935457	0.00363101	0.00576086	0.00542412	0.00433453	0.00542412	0.0144865	0.00460094	0.00460094	0.00385338	0.00737082	0.0106255	0.00270969	0.00216015	0.0106255	0.00692515	0.00154233	0.00162866	0.00650407	0.00363101	0.00737082
	DDX6	0.000574143	0.000197798	2.09461e-05	0.000197798	0.001303	4.06881e-06	1.84796e-06	0.00053939	7.10084e-06	8.52101e-06	6.75824e-05	7.10084e-06	4.79856e-06	8.52101e-06	3.49289e-05	4.79856e-06	2.09461e-05	0.00302741	1.84796e-06	1.01676e-06	8.61741e-07	1.0369e-05	1.46889e-05	2.89427e-06	0.00513412	7.10084e-06	1.46889e-05	5.83375e-06	1.0369e-05	1.46889e-05	8.52101e-06	4.06881e-06	1.0369e-05	4.06881e-06	1.84796e-06	3.44137e-06	5.83375e-06	2.10371e-06	8.52101e-06	3.49289e-05	0.00270969	7.92534e-05	2.49706e-05	4.12349e-05	4.79856e-06	2.10371e-06	5.83375e-06	3.49289e-05
	DEK	0.00322216	0.000197798	0.000923515	0.000197798	0.0112827	0.0305072	0.00486439	0.00408775	0.0378728	0.0284904	0.0176917	0.0446715	0.018952	0.0245698	0.0261658	0.0154712	0.00879	0.00172627	0.052613	0.018952	0.00827748	0.018952	0.052613	0.00576086	0.00172627	0.0351834	0.0231173	0.0176917	0.0127227	0.0164159	0.0284904	0.0415214	0.0682778	0.018952	0.0747722	0.0571874	0.0622883	0.0327671	0.0415214	0.018952	0.00363101	0.00650407	0.00182679	0.0127227	0.0119546	0.0571874	0.00486439	0.0176917
	DGCR14	0.00216015	0.000197798	0.0106255	0.000197798	0.00122661	0.00204368	0.00116185	0.00182679	0.00103749	0.00137485	0.00109704	0.000821946	0.00172627	0.00109704	0.0934368	0.000923515	0.001303	0.00341812	0.000821946	0.00322216	0.00216015	0.00116185	0.00145899	0.00256211	0.000821946	0.00137485	0.00172627	0.00122661	0.00103749	0.00103749	0.00145899	0.00116185	0.00116185	0.00216015	0.00109704	0.001303	0.000923515	0.00137485	0.00103749	0.00692515	0.00182679	0.00116185	0.00204368	0.000979158	0.00270969	0.000873114	0.000775523	0.0024203
	DHX16	0.0127227	0.000197798	0.00216015	0.000197798	0.000979158	0.0078122	0.00154233	0.000731439	0.00513412	0.00204368	0.00302741	0.00172627	0.00460094	0.0106255	0.0106255	0.013491	0.0024203	0.00122661	0.00460094	0.547313	0.00322216	0.109718	0.212374	0.00162866	0.000197798	0.00576086	0.00322216	0.00363101	0.00692515	0.00103749	0.13292	0.00433453	0.00204368	0.00302741	0.0078122	0.0024203	0.00204368	0.00228982	0.00542412	0.00611793	0.00216015	0.088644	0.00611793	0.0154712	0.00408775	0.00650407	0.00341812	0.0154712
	DHX30	0.00154233	0.0818107	0.0119546	0.000197798	0.00103749	0.00103749	0.00204368	0.00154233	0.00137485	0.00145899	0.00116185	0.000648285	0.00162866	0.000923515	0.000689707	0.000923515	0.00228982	0.00172627	0.00103749	0.00460094	0.000731439	0.0019326	0.00116185	0.00542412	0.000472501	0.00137485	0.00145899	0.000873114	0.000873114	0.00137485	0.00228982	0.000979158	0.00109704	0.0024203	0.000731439	0.000979158	0.00109704	0.000979158	0.000873114	0.00103749	0.000873114	0.00228982	0.00322216	0.000472501	0.00460094	0.000979158	6.75824e-05	0.00154233
	DHX34	0.000873114	0.000197798	2.49706e-05	0.000197798	0.00228982	1.46889e-05	2.89427e-06	0.00109704	2.49706e-05	6.75824e-05	0.000472501	4.12349e-05	4.12349e-05	2.96393e-05	NA	1.46889e-05	5.78156e-05	0.00576086	4.79856e-06	3.44137e-06	1.52638e-06	5.78156e-05	4.90391e-05	1.25018e-05	0.0112827	3.49289e-05	7.92534e-05	2.09461e-05	5.78156e-05	3.49289e-05	4.90391e-05	1.25018e-05	4.90391e-05	1.7722e-05	1.0369e-05	1.7722e-05	2.96393e-05	1.25018e-05	3.49289e-05	0.000356121	0.00433453	0.00053939	5.78156e-05	0.000356121	7.10084e-06	7.10084e-06	1.0369e-05	0.000384145
	DNAJC6	9.18805e-05	0.000197798	1.25018e-05	0.000197798	3.49289e-05	4.79856e-06	0.0019326	1.25018e-05	1.25018e-05	2.47078e-06	2.96393e-05	0.000197798	3.49289e-05	1.46889e-05	1.46889e-05	2.96393e-05	1.0369e-05	0.000505568	4.90391e-05	1.7722e-05	9.18805e-05	8.52101e-06	8.52101e-06	2.96393e-05	1.46889e-05	2.89427e-06	5.83375e-06	4.06881e-06	0.000104491	2.09461e-05	7.51077e-07	1.0369e-05	1.25018e-05	2.89427e-06	2.89427e-06	4.06881e-06	8.52101e-06	3.44137e-06	4.79856e-06	1.84796e-06	3.49289e-05	0.00102796	7.92534e-05	1.25018e-05	0.000648285	1.0369e-05	1.24935e-06	5.83375e-06
	DPF2	0.0119546	0.000197798	0.00204368	0.000197798	0.00216015	0.0446715	0.00408775	0.0019326	0.0164159	0.00737082	0.0119546	0.0078122	0.0106255	0.0215174	0.0176917	0.0305072	0.00460094	0.00286264	0.0351834	0.0112827	0.0078122	0.00993116	0.0106255	0.00486439	0.000979158	0.013491	0.0284904	0.00827748	0.0378728	0.00737082	0.00879	0.0231173	0.0127227	0.0106255	0.0415214	0.0127227	0.013491	0.00692515	0.0215174	0.0202952	0.00993116	0.00363101	0.00256211	0.018952	0.0215174	0.0202952	0.00322216	0.0906808
	EFTUD2	0.000197798	0.000197798	0.000197798	0.000197798	0.000197798	0.000197798	0.000197798	0.000197798	0.000197798	0.000197798	0.000197798	0.000197798	0.000197798	0.000197798	0.000197798	0.000197798	0.000197798	0.0526847	0.000197798	0.134433	0.000197798	0.0205303	0.0192551	0.000197798	0.0367602	0.0367602	0.0229944	0.000197798	0.000197798	0.000197798	0.0182159	0.000197798	0.000197798	0.0818107	0.0205303	0.000197798	0.000197798	0.000197798	0.000197798	0.000197798	0.000197798	0.0526847	0.000197798	0.000197798	0.000197798	0.000197798	0.000197798	0.0145647
	EIF1	0.0127227	0.000197798	4.90391e-05	0.000197798	0.000505568	0.00460094	0.00486439	0.000104491	0.001303	0.000821946	0.000873114	0.00122661	0.00363101	0.0024203	0.00302741	0.00433453	0.000413878	0.00513412	0.00216015	0.00256211	0.311634	0.000731439	0.00103749	0.000923515	0.000442847	0.00228982	0.00204368	0.00162866	0.00302741	0.000610615	0.000923515	0.00204368	0.00103749	0.00137485	0.00228982	0.001303	0.000923515	0.000821946	0.0019326	0.00162866	0.0024203	0.000731439	0.00270969	0.00993116	0.00460094	0.0019326	0.00182679	0.00513412
	EIF2B1	0.013491	0.000197798	0.00122661	0.000197798	0.00542412	0.101739	0.00542412	0.00341812	0.0378728	0.0261658	0.013491	0.0261658	0.0231173	0.0622883	0.0415214	0.0446715	0.00879	0.00302741	0.0906808	0.0231173	0.0154712	0.018952	0.0378728	0.00650407	0.000873114	0.0484379	0.0747722	0.0415214	0.0215174	0.013491	0.0261658	0.0747722	0.0415214	0.0327671	0.135524	0.0571874	0.0446715	0.018952	0.0747722	0.018952	0.00737082	0.00827748	0.00270969	0.0446715	0.0202952	0.0682778	0.0078122	0.857904
	EIF2B2	0.00256211	0.000197798	0.00204368	0.000197798	0.00228982	0.00363101	0.00935457	0.00172627	0.000979158	0.00385338	0.000821946	0.00302741	0.00460094	0.00116185	0.00053939	0.00154233	0.00286264	0.00341812	0.0024203	0.00216015	0.00513412	0.0024203	0.00408775	0.0078122	0.000923515	0.001303	0.00182679	0.00286264	0.00879	0.00341812	0.0024203	0.00270969	0.00256211	0.00302741	0.00385338	0.00270969	0.00228982	0.00576086	0.00256211	0.00204368	0.000648285	0.00270969	0.00103749	0.000821946	0.00204368	0.00216015	0.00182679	0.00172627
	EIF2B3	0.000775523	0.000197798	0.00256211	0.000197798	0.00692515	0.00172627	0.00204368	0.0106255	0.00341812	0.00460094	0.00256211	0.00216015	0.00486439	0.00228982	0.00154233	0.00162866	0.00737082	0.760717	0.0024203	0.00737082	0.00204368	0.00408775	0.00576086	0.0078122	0.0019326	0.00385338	0.00385338	0.00460094	0.134359	0.00513412	0.00513412	0.00486439	0.00650407	0.00650407	0.00256211	0.00650407	0.00513412	0.00542412	0.00363101	0.00270969	0.00162866	0.00611793	0.00162866	0.000775523	0.00341812	0.00270969	0.00182679	0.00204368
	EIF2B4	0.00486439	0.000197798	0.00692515	0.000197798	0.000689707	0.00256211	0.00145899	0.001303	0.00204368	0.00145899	0.0019326	0.000923515	0.00154233	0.00302741	0.00256211	0.00216015	0.00182679	0.00137485	0.00162866	0.00513412	0.00182679	0.00109704	0.00172627	0.00385338	0.000197798	0.00154233	0.0019326	0.00172627	0.00137485	0.0019326	0.00145899	0.00154233	0.00122661	0.00408775	0.00204368	0.001303	0.00103749	0.0019326	0.00216015	0.00322216	0.00154233	0.00122661	0.00302741	0.00162866	0.00286264	0.0019326	0.000923515	0.00385338
	EIF2B5	0.0305072	0.000197798	0.000775523	0.000197798	0.00286264	0.013491	0.00182679	0.00122661	0.0176917	0.0078122	0.00827748	0.00576086	0.0078122	0.0231173	0.0231173	0.0378728	0.00228982	0.00216015	0.0261658	0.013491	0.00182679	0.00650407	0.00692515	0.00216015	0.00103749	0.0106255	0.0231173	0.00993116	0.483656	0.00385338	0.00879	0.0112827	0.0119546	0.0154712	0.0215174	0.0119546	0.0119546	0.00460094	0.0154712	0.00460094	0.0106255	0.00408775	0.00460094	0.0127227	0.0078122	0.0284904	0.00486439	0.0378728
	EIF2S1	0.000873114	0.000197798	0.00162866	0.000197798	0.00302741	0.00228982	0.00341812	0.00322216	0.00692515	0.00611793	0.00650407	0.00341812	0.00286264	0.00486439	0.00408775	0.00216015	0.00827748	0.00162866	0.00433453	0.277946	0.00322216	0.00341812	0.00935457	0.00286264	0.000610615	0.00270969	0.00650407	0.00322216	0.103282	0.00879	0.00408775	0.00993116	0.0078122	0.00879	0.00576086	0.0078122	0.0078122	0.00576086	0.00576086	0.00286264	0.00216015	0.00385338	0.121444	0.001303	0.00385338	0.00827748	0.289434	0.250102
	EIF2S3	0.00385338	0.000197798	0.00122661	0.000197798	0.0164159	0.0119546	0.0024203	0.0231173	0.052613	0.0378728	0.0215174	0.00576086	0.0284904	0.052613	0.013491	0.0144865	0.0415214	0.00154233	0.0351834	0.665048	0.00363101	0.0571874	0.0144865	0.0112827	0.00109704	0.0245698	0.0327671	0.0484379	0.00650407	0.0378728	0.0154712	0.0327671	0.0446715	0.0284904	0.018952	0.0305072	0.0305072	0.0215174	0.052613	0.00993116	0.00270969	0.0747722	0.0024203	0.00302741	0.00408775	0.0231173	0.00513412	0.474763
	EIF3A	0.00408775	0.000197798	0.00109704	0.000197798	0.0078122	0.052613	0.00879	0.00385338	0.0446715	0.0327671	0.0154712	0.0622883	0.0284904	0.0484379	0.052613	0.0215174	0.00935457	0.00302741	0.0571874	0.018952	0.0112827	0.0164159	0.0571874	0.00542412	0.00228982	0.0327671	0.052613	0.579578	0.0144865	0.0215174	0.0284904	0.0682778	0.0747722	0.0261658	0.101739	0.0906808	0.0622883	0.0327671	0.0682778	0.0202952	0.00737082	0.00737082	0.00154233	0.0327671	0.0261658	0.0830613	0.00879	0.0351834
	EIF3B	0.00322216	0.000197798	0.00204368	0.000197798	0.00879	0.0202952	0.0119546	0.00542412	0.0154712	0.0682778	0.00827748	0.0261658	0.0415214	0.0127227	0.00993116	0.00879	0.0078122	0.00486439	0.0202952	0.0261658	0.0078122	0.0154712	0.0261658	0.018952	0.00302741	0.0127227	0.0446715	0.561892	0.00576086	0.0164159	0.052613	0.0215174	0.0446715	0.0446715	0.0245698	0.0622883	0.0245698	0.0351834	0.0202952	0.0127227	0.00486439	0.0144865	0.00322216	0.00513412	0.00935457	0.0245698	0.00827748	0.0119546
	EIF3C	0.00204368	0.000197798	0.00137485	0.000197798	0.00286264	0.00513412	0.0112827	0.00433453	0.00650407	0.0154712	0.00460094	0.00460094	0.0127227	0.00513412	0.00270969	0.00302741	0.00611793	0.00460094	0.00827748	0.0112827	0.00513412	0.00879	0.00408775	0.018952	0.00116185	0.00513412	0.00879	0.00385338	0.0024203	0.0119546	0.0106255	0.00576086	0.0078122	0.0119546	0.00486439	0.00827748	0.00576086	0.0106255	0.0078122	0.00408775	0.00256211	0.0112827	0.00363101	0.000979158	0.00460094	0.00650407	0.00322216	0.00302741
	EIF3D	0.0119546	0.000197798	0.001303	0.000197798	0.00576086	0.0906808	0.00576086	0.00302741	0.052613	0.0415214	0.0176917	0.0215174	0.0378728	0.0830613	0.0446715	0.052613	0.00993116	0.00286264	0.0906808	0.0305072	0.0106255	0.0245698	0.0327671	0.0078122	0.00122661	0.0415214	0.123127	0.0351834	0.0176917	0.0164159	0.0327671	0.0682778	0.0446715	0.052613	0.15618	0.0682778	0.0415214	0.0245698	0.0622883	0.0245698	0.00879	0.0112827	0.00408775	0.0284904	0.0154712	0.101739	0.0127227	0.0830613
	EIF3E	0.00650407	0.0182159	0.000731439	0.000197798	0.00879	0.0261658	0.00692515	0.00341812	0.0144865	0.0484379	0.00576086	0.00935457	0.0622883	0.0215174	0.0106255	0.0351834	0.00692515	0.00256211	0.0245698	0.660186	0.00542412	0.013491	0.013491	0.0078122	0.000979158	0.0164159	0.0446715	0.0261658	0.0078122	0.00827748	0.0202952	0.0327671	0.0245698	0.0327671	0.0284904	0.0446715	0.018952	0.59329	0.0202952	0.00993116	0.00433453	0.0164159	0.00576086	0.00879	0.00385338	0.0378728	0.0351834	0.611898
	EIF3F	0.0078122	0.000197798	0.00116185	0.000197798	0.00408775	0.0415214	0.00737082	0.00228982	0.00935457	0.0415214	0.00460094	0.00993116	0.0327671	0.0127227	0.0078122	0.0127227	0.00486439	0.00611793	0.0176917	0.0127227	0.00650407	0.0119546	0.498859	0.0112827	0.00162866	0.0202952	0.0484379	0.0144865	0.00542412	0.00650407	0.0415214	0.0215174	0.0127227	0.0305072	0.0261658	0.0261658	0.0119546	0.0112827	0.0154712	0.0144865	0.00576086	0.0144865	0.00650407	0.00879	0.00513412	0.0202952	0.505359	0.0245698
	EIF3G	0.0176917	0.000197798	0.000873114	0.000197798	0.001303	0.0202952	0.00182679	0.000923515	0.00408775	0.0078122	0.0019326	0.00228982	0.469039	0.00650407	0.00408775	0.00827748	0.00172627	0.00341812	0.00611793	0.00737082	0.00611793	0.00486439	0.00302741	0.00385338	0.000574143	0.0078122	0.0112827	0.0106255	0.00385338	0.00162866	0.00879	0.00611793	0.00322216	0.0106255	0.00993116	0.00611793	0.00363101	0.00341812	0.00576086	0.0127227	0.00385338	0.00385338	0.00433453	0.0078122	0.00256211	0.00611793	0.00486439	0.0164159
	EIF3H	0.0078122	0.000197798	0.00145899	0.000197798	0.00513412	0.0446715	0.00486439	0.00270969	0.0176917	0.0231173	0.00513412	0.0119546	0.0327671	0.0245698	0.0119546	0.0378728	0.00827748	0.00216015	0.0305072	0.0231173	0.00879	0.0127227	0.0245698	0.0078122	0.000731439	0.0415214	0.0682778	0.0378728	0.00879	0.00692515	0.0327671	0.0571874	0.0215174	0.0622883	0.0622883	0.0446715	0.0284904	0.0144865	0.0215174	0.0154712	0.00460094	0.00935457	0.00542412	0.0154712	0.0078122	0.0484379	0.0164159	0.0327671
	EIF3I	0.00228982	0.000197798	0.000648285	0.000197798	0.0106255	0.0106255	0.00993116	0.0176917	0.0164159	0.0327671	0.00692515	0.00993116	0.0351834	0.0164159	0.00486439	0.00692515	0.0215174	0.00385338	0.0202952	0.0164159	0.686991	0.0305072	0.0261658	0.0261658	0.000923515	0.0144865	0.761703	0.826807	0.00650407	0.0446715	0.0215174	0.0415214	0.0446715	0.0682778	0.0231173	0.0622883	0.0351834	0.0747722	0.0284904	0.0078122	0.00204368	0.0446715	0.00182679	0.00172627	0.00341812	0.018952	0.0127227	0.00611793
	EIF3J	0.00172627	0.000197798	0.00053939	0.000197798	0.00385338	0.00302741	0.00228982	0.00137485	0.0024203	0.00363101	0.00216015	0.00341812	0.00486439	0.00162866	0.00322216	0.00204368	0.000610615	0.713126	0.00228982	0.00228982	0.000873114	0.00154233	0.00182679	0.00145899	0.0305072	0.001303	0.00542412	0.000873114	0.001303	0.0024203	0.00408775	0.00216015	0.00433453	0.00270969	0.00216015	0.00460094	0.00270969	0.00228982	0.00270969	0.00322216	0.0144865	0.00162866	0.136953	0.00270969	0.00341812	0.00256211	0.00286264	0.00460094
	EIF4A2	0.00145899	0.000197798	1.25018e-05	0.000197798	5.78156e-05	9.18805e-05	0.00341812	1.25018e-05	5.78156e-05	2.96393e-05	7.92534e-05	0.000413878	0.000648285	0.000384145	9.18805e-05	0.00116185	1.7722e-05	0.00103749	0.000775523	0.000442847	0.000505568	0.0024857	0.00155388	5.78156e-05	1.46889e-05	0.0192267	9.18805e-05	3.49289e-05	0.00103749	0.00413825	0.000341403	7.92534e-05	1	0.00368716	0.0110304	2.09461e-05	0.0058539	1.25018e-05	7.92534e-05	4.79856e-06	0.00053939	4.12349e-05	0.00162866	0.000413878	0.000731439	0.000413878	0.000197798	0.000384145
	EIF4A3	0.00145899	0.000197798	0.00216015	0.000197798	0.00286264	0.00879	0.00542412	0.00542412	0.00650407	0.018952	0.00486439	0.00460094	0.0127227	0.00486439	0.00460094	0.00513412	0.00513412	0.00286264	0.00935457	0.0112827	0.00385338	0.00692515	0.0078122	0.013491	0.000979158	0.00827748	0.0127227	0.266207	0.00256211	0.53224	0.0261658	0.0144865	0.0106255	0.0144865	0.0078122	0.0154712	0.00935457	0.0106255	0.00993116	0.00363101	0.00433453	0.531059	0.00486439	0.0024203	0.00542412	0.0106255	0.00879	0.00879
	EIF4B	0.0106255	0.000197798	0.000610615	0.000197798	0.00408775	0.0144865	0.00204368	0.0024203	0.0154712	0.0119546	0.00513412	0.00460094	0.0112827	0.0245698	0.0144865	0.0305072	0.00460094	0.00162866	0.0215174	0.0154712	0.00408775	0.00650407	0.0106255	0.00322216	0.000442847	0.0164159	0.0245698	0.0284904	0.00460094	0.00611793	0.0127227	0.0245698	0.013491	0.0378728	0.0245698	0.0215174	0.013491	0.00935457	0.686991	0.00486439	0.00460094	0.0078122	0.710664	0.00993116	0.00286264	0.0305072	0.573653	0.0231173
	EIF4E	0.00116185	0.000197798	0.000197798	0.000197798	0.00737082	0.00154233	0.0154712	0.00363101	0.271945	0.00302741	0.0019326	0.00408775	0.00827748	0.00182679	0.000923515	0.00216015	0.00408775	0.00341812	0.00363101	0.00322216	0.00216015	0.00302741	0.00322216	0.0119546	0.00109704	0.00182679	0.0019326	0.0019326	0.468099	0.00737082	0.00145899	0.00302741	0.00460094	0.00363101	0.0024203	0.00341812	0.00363101	0.00993116	0.00270969	0.0983901	0.001303	0.00542412	0.00116185	0.000104491	0.00137485	0.00385338	0.00145899	0.0645966
	EIF4EBP1	0.000356121	0.000197798	9.18805e-05	0.000197798	0.00122661	0.001303	0.00109704	0.001303	0.000979158	0.00182679	0.000648285	0.00182679	0.00145899	0.000873114	0.000610615	9.18805e-05	0.00162866	0.00270969	0.000689707	0.000731439	0.0024203	0.00145899	0.0024203	0.00302741	0.00154233	0.00109704	0.0019326	0.00172627	0.0373796	0.00302741	0.00256211	0.00154233	0.00182679	0.00408775	0.001303	0.00270969	0.0019326	0.00486439	0.00137485	0.00204368	0.00103749	0.00216015	1.7722e-05	0.000356121	0.000610615	0.00109704	0.000775523	0.000648285
	EIF4G1	0.00216015	0.000197798	0.000731439	0.000197798	0.00204368	0.00256211	0.00611793	0.00286264	0.00302741	0.00993116	0.00363101	0.00286264	0.365086	0.00286264	0.00228982	0.00137485	0.00216015	0.0106255	0.00385338	0.00460094	0.20307	0.00385338	0.00182679	0.00650407	0.00286264	0.00216015	0.00385338	0.00154233	0.00154233	0.00513412	0.00611793	0.0024203	0.00341812	0.00486439	0.0024203	0.00363101	0.0024203	0.00576086	0.289913	0.00270969	0.00408775	0.0078122	0.00302741	0.000775523	0.00182679	0.00286264	0.00270969	0.00256211
	EIF5	0.00162866	0.000197798	0.00116185	0.000197798	0.00103749	0.00363101	0.00737082	0.000979158	0.00433453	0.00408775	0.00692515	0.00486439	0.00270969	0.00542412	0.00650407	0.00302741	0.00256211	0.00109704	0.00650407	0.00542412	0.013491	0.00182679	0.00650407	0.00216015	2.96393e-05	0.00270969	0.00256211	0.00322216	0.278553	0.00216015	0.0019326	0.0078122	0.00385338	0.00322216	0.00935457	0.00433453	0.00363101	0.00460094	0.00513412	0.00433453	0.000979158	0.00122661	0.00256211	0.00385338	0.00341812	0.00576086	0.00286264	0.00576086
	EIF5B	0.00162866	0.000197798	0.00103749	0.000197798	0.0202952	0.00162866	0.00216015	0.00408775	0.00286264	0.00486439	0.00408775	0.00460094	0.00341812	0.00322216	0.00385338	0.00204368	0.00341812	0.00650407	0.00286264	0.00228982	0.00109704	0.00204368	0.00611793	0.001303	0.00650407	0.00162866	0.00286264	0.00182679	0.00256211	0.00385338	0.00216015	0.00408775	0.00737082	0.00341812	0.00341812	0.00486439	0.00460094	0.00408775	0.00408775	0.00216015	0.00692515	0.00270969	0.001303	0.00216015	0.00172627	0.00385338	0.00302741	0.00322216
	ELAVL3	2.49706e-05	0.000197798	1.46889e-05	0.000197798	7.92534e-05	1.10329e-07	4.85726e-07	0.000413878	7.10084e-06	6.40363e-07	4.12349e-05	7.51077e-07	1.01676e-06	4.06881e-06	1.25018e-05	2.47078e-06	1.25018e-05	2.96393e-05	7.51077e-07	8.61741e-07	3.64208e-07	3.44137e-06	2.10371e-06	3.64208e-07	0.000979158	1.01676e-06	1.52638e-06	4.06881e-06	3.44137e-06	3.44137e-06	5.6303e-07	1.01676e-06	5.83375e-06	6.40363e-07	6.40363e-07	7.51077e-07	4.06881e-06	6.40363e-07	2.10371e-06	6.40363e-07	7.92534e-05	4.79856e-06	2.47078e-06	8.52101e-06	2.10371e-06	6.95697e-07	6.95697e-07	2.10371e-06
	ELAVL4	4.12349e-05	0.000197798	2.49706e-05	0.000197798	3.49289e-05	7.10084e-06	0.000731439	2.09461e-05	1.7722e-05	5.83375e-06	3.49289e-05	3.49289e-05	1.46889e-05	1.7722e-05	1.7722e-05	1.7722e-05	2.09461e-05	0.000472501	2.49706e-05	1.46889e-05	6.75824e-05	1.46889e-05	8.52101e-06	2.09461e-05	4.12349e-05	1.0369e-05	1.0369e-05	1.0369e-05	2.09461e-05	2.49706e-05	2.89427e-06	1.7722e-05	1.25018e-05	8.52101e-06	3.44137e-06	7.10084e-06	1.25018e-05	3.44137e-06	1.25018e-05	4.79856e-06	4.90391e-05	1.46889e-05	0.000775523	2.49706e-05	0.000197798	1.0369e-05	2.47078e-06	1.46889e-05
	FAM32A	0.00935457	0.000197798	0.000472501	0.000197798	0.00145899	0.0830613	0.00341812	0.000505568	0.00650407	0.00486439	0.00286264	0.0144865	0.00737082	0.0112827	0.0106255	0.0127227	0.0024203	0.0024203	0.013491	0.00341812	0.0164159	0.00363101	0.0119546	0.00162866	0.000873114	0.018952	0.0154712	0.00879	0.0154712	0.00228982	0.00737082	0.0202952	0.00611793	0.00576086	0.0415214	0.0106255	0.00879	0.00408775	0.0106255	0.0245698	0.00486439	0.00122661	0.00109704	0.0484379	0.00935457	0.0127227	0.00302741	0.0305072
	FAM50B	0.000610615	0.000197798	NA	0.000197798	9.18805e-05	0.000648285	0.00256211	4.12349e-05	6.75824e-05	7.92534e-05	0.000104491	0.000610615	0.000648285	6.75824e-05	6.75824e-05	9.18805e-05	4.90391e-05	0.00103749	0.000356121	0.000610615	0.000574143	0.000197798	6.75824e-05	0.000923515	0.000356121	9.18805e-05	0.000384145	2.49706e-05	0.000648285	0.000505568	7.92534e-05	4.12349e-05	7.92534e-05	6.75824e-05	6.75824e-05	7.92534e-05	5.78156e-05	7.92534e-05	9.18805e-05	6.75824e-05	0.000505568	0.000442847	0.000384145	6.75824e-05	0.00204368	6.75824e-05	1.25018e-05	9.18805e-05
	FAM58A	0.000197798	0.000197798	0.000197798	0.000197798	0.000197798	0.000197798	0.000197798	0.0526847	0.000197798	0.000197798	0.000197798	0.000197798	0.000197798	0.000197798	0.000197798	0.000197798	0.000197798	0.000197798	0.000197798	0.000197798	0.000197798	0.000197798	0.000197798	0.000197798	0.000197798	0.000197798	0.000197798	0.000197798	0.000197798	0.000197798	0.000197798	0.000197798	0.000197798	0.000197798	0.000197798	0.000197798	0.000197798	0.000197798	0.000197798	0.000197798	0.000197798	0.000197798	0.000197798	0.000197798	0.000197798	0.000197798	0.000197798	0.000197798
	FBN2	5.78156e-05	0.000197798	7.92534e-05	0.000197798	3.49289e-05	0.000731439	0.000472501	0.000104491	0.000104491	0.000104491	9.18805e-05	0.000610615	7.92534e-05	0.000104491	0.000197798	3.49289e-05	0.000197798	0.000442847	0.000413878	9.18805e-05	0.000821946	0.000104491	0.000472501	0.000197798	4.90391e-05	0.000442847	9.18805e-05	9.18805e-05	NA	0.000442847	0.000472501	0.000413878	0.000104491	7.92534e-05	0.000384145	0.000104491	9.18805e-05	0.000472501	0.000413878	9.18805e-05	6.75824e-05	0.000104491	6.75824e-05	0.000413878	0.000610615	0.000197798	0.0259245	0.000197798
	FRG1	0.0078122	0.000197798	0.000731439	0.000197798	0.00737082	0.0484379	0.00286264	0.00172627	0.0176917	0.0119546	0.0106255	0.0231173	0.0112827	0.0215174	0.0164159	0.0176917	0.00611793	0.0019326	0.0284904	0.00611793	0.00827748	0.0176917	0.0305072	0.00270969	0.00162866	0.0231173	0.0261658	0.0261658	0.0284904	0.00486439	0.0112827	0.0245698	0.0215174	0.00935457	0.0830613	0.0215174	0.0245698	0.00935457	0.0176917	0.0202952	0.00460094	0.00363101	0.000979158	0.0305072	0.0078122	0.0215174	0.00228982	0.0231173
	FUBP3	5.78156e-05	0.000197798	2.96393e-05	0.000197798	0.000413878	0.000505568	0.00270969	6.75824e-05	4.12349e-05	0.00109704	4.90391e-05	0.00172627	0.000979158	5.78156e-05	2.96393e-05	6.75824e-05	2.96393e-05	0.00154233	0.000821946	0.000505568	0.000689707	5.78156e-05	3.49289e-05	0.00137485	0.00122661	9.18805e-05	0.000356121	4.12349e-05	0.000574143	0.000413878	0.000197798	6.75824e-05	NA	7.92534e-05	0.000356121	0.000442847	2.96393e-05	0.000775523	0.000472501	5.78156e-05	0.000472501	0.0205303	0.000873114	2.09461e-05	6.75824e-05	0.000384145	0.000610615	2.49706e-05
	GPATCH8	0.0231173	0.000197798	0.000413878	0.000197798	0.00109704	0.00827748	0.00216015	0.000505568	0.00182679	0.0019326	0.001303	0.00228982	0.00256211	0.00341812	0.00286264	0.0112827	0.000923515	0.0019326	0.00650407	0.0019326	0.00322216	0.00154233	0.00204368	0.000979158	0.000574143	0.00228982	0.00256211	0.00650407	0.0305072	0.000731439	0.00145899	0.00363101	0.00204368	0.0019326	0.00935457	0.0019326	0.00204368	0.00145899	0.00433453	0.00302741	0.0019326	0.000873114	0.00109704	0.0112827	0.00182679	0.00322216	0.0019326	0.0112827
	HAS1	0.0119546	0.000197798	NA	0.000197798	0.00542412	0.00460094	0.00879	0.0024203	0.00204368	0.00433453	0.00286264	0.00322216	0.00737082	0.00270969	0.00286264	0.00322216	0.00145899	0.411344	0.00408775	0.00256211	0.00270969	0.00216015	0.00204368	0.00256211	0.00737082	0.00270969	0.00486439	0.00172627	0.00433453	0.00270969	0.00256211	0.00363101	0.00270969	0.00322216	0.00302741	0.00270969	0.0019326	0.00228982	0.00385338	0.00302741	0.0261658	0.00486439	0.00486439	0.00270969	0.00270969	0.00286264	0.00341812	0.0078122
	HNRNPH2	0.00204368	0.000197798	2.49706e-05	0.000197798	0.000472501	0.00322216	0.00737082	7.92534e-05	0.000574143	0.00103749	0.00053939	0.00322216	0.00302741	0.00109704	0.616212	0.0019326	0.000413878	0.0024203	0.00286264	0.246416	0.00341812	0.000413878	0.057349	0.00162866	0.000472501	0.00122661	0.000821946	0.000610615	0.0078122	0.000610615	0.000356121	0.17887	0.000689707	0.000574143	0.0019326	0.000873114	0.000505568	0.00145899	0.00137485	0.00182679	0.000923515	0.541847	0.00216015	0.001303	0.000979158	0.155239	0.114408	0.136467
	HNRPDL	0.0106255	0.000197798	0.000413878	0.000197798	0.00228982	0.00611793	0.00827748	0.00145899	0.00993116	0.00650407	0.00513412	0.00460094	0.0119546	0.0154712	0.00935457	0.0446715	0.00216015	0.00172627	0.0284904	0.0164159	0.00270969	0.00408775	0.00286264	0.00286264	6.75824e-05	0.00486439	0.00692515	0.00542412	0.00827748	0.00363101	0.00270969	0.00879	0.00611793	0.00611793	0.00879	0.00611793	0.00513412	0.00408775	0.0112827	0.00172627	0.00322216	0.00385338	0.00827748	0.00460094	0.00513412	0.0231173	0.00737082	0.00993116
	HNRPLL	0.000197798	0.000197798	0.000197798	0.000197798	0.000197798	0.000197798	0.000197798	0.000197798	0.000197798	0.000197798	0.000197798	0.000197798	0.000197798	0.000197798	0.000197798	0.000197798	0.000197798	0.000197798	0.000197798	0.000197798	0.000197798	0.000197798	0.000197798	0.000197798	0.000197798	0.000197798	0.000197798	0.000197798	0.000197798	0.000197798	0.000197798	0.000197798	0.000197798	0.000197798	0.000197798	0.000197798	0.000197798	0.000197798	0.000197798	0.000197798	0.000197798	0.000197798	0.000197798	0.000197798	0.000197798	0.000197798	0.000197798	0.0145647
	HSPA2	8.52101e-06	0.000197798	0.00408775	0.000197798	4.06881e-06	2.89427e-06	0.00053939	3.49289e-05	4.06881e-06	1.84796e-06	1.46889e-05	8.52101e-06	2.47078e-06	2.89427e-06	2.89427e-06	7.51077e-07	7.92534e-05	5.78156e-05	2.47078e-06	2.96393e-05	4.90391e-05	3.44137e-06	1.46889e-05	7.92534e-05	2.10371e-06	2.47078e-06	2.10371e-06	1.52638e-06	4.06881e-06	1.25018e-05	1.24935e-06	4.06881e-06	2.47078e-06	4.06881e-06	1.24935e-06	1.01676e-06	2.10371e-06	1.52638e-06	1.84796e-06	5.83375e-06	2.10371e-06	4.79856e-06	0.000197798	3.44137e-06	0.00109704	1.52638e-06	7.51077e-07	5.83375e-06
	HSPA8	0.00692515	0.000197798	0.0326879	0.000197798	0.00270969	0.00576086	0.0202952	0.0962354	0.00542412	0.00408775	0.00341812	0.468722	0.0112827	0.00576086	0.00385338	0.0106255	0.00216015	0.0024203	0.0144865	0.00827748	0.467096	0.239954	0.00935457	0.00460094	0.00053939	0.00302741	0.00542412	0.00433453	0.0176917	0.578794	0.00302741	0.00827748	0.00993116	0.00827748	0.0106255	0.00879	0.405188	0.0106255	0.00576086	0.00302741	0.00182679	0.18536	0.143202	0.175865	0.365405	0.496848	0.27391	0.260411
	HSPB1	0.000356121	0.000197798	1.7722e-05	0.000197798	2.96393e-05	6.75824e-05	NA	7.92534e-05	1.25018e-05	NA	2.49706e-05	0.000104491	2.49706e-05	1.0369e-05	1.25018e-05	8.52101e-06	1.0369e-05	0.00122661	3.49289e-05	2.96393e-05	0.000384145	7.92534e-05	0.00091118	0.000384145	0.000610615	1.7722e-05	4.90391e-05	0.000579201	0.00361384	0.000104491	7.92534e-05	4.79856e-06	1.46889e-05	5.78156e-05	1.7722e-05	1.7722e-05	8.52101e-06	0.000104491	2.96393e-05	3.49289e-05	0.000979158	6.75824e-05	6.75824e-05	8.52101e-06	2.09461e-05	1.7722e-05	2.09461e-05	1.46889e-05
	HTATSF1	0.00172627	0.000197798	0.000384145	0.000197798	0.000821946	0.00122661	0.00692515	0.0567596	0.000979158	0.000775523	0.000979158	0.0019326	0.00172627	0.00103749	0.166904	0.0019326	0.000574143	0.00204368	0.00270969	0.00122661	0.001303	0.000821946	0.00103749	0.000775523	0.000610615	0.000775523	0.000873114	0.000505568	0.00322216	0.282418	0.000574143	0.00145899	0.00116185	0.000821946	0.00145899	0.000979158	0.00103749	0.000979158	0.00103749	0.000574143	0.00116185	0.000648285	0.00109704	0.00103749	0.00286264	0.00172627	0.00154233	0.001303
	IGF2BP3	0.000775523	0.000197798	0.00103749	0.000197798	0.00827748	0.00154233	0.00137485	0.0446715	0.018952	0.013491	0.0154712	0.00216015	0.00692515	0.0154712	0.00513412	0.00162866	0.0327671	0.00103749	0.00650407	0.00576086	0.00204368	0.0261658	0.00460094	0.00576086	0.000979158	0.00433453	0.00408775	0.00879	0.00182679	0.0261658	0.00286264	0.00611793	0.0144865	0.00408775	0.00302741	0.00650407	0.00737082	0.0127227	0.0154712	0.00363101	0.000648285	0.0415214	0.000731439	0.000472501	0.00182679	0.00460094	0.00172627	0.00182679
	INTS12	0.00385338	0.000197798	0.000689707	0.000197798	0.00408775	0.0144865	0.00302741	0.00408775	0.0164159	0.0112827	0.0176917	0.00692515	0.00827748	0.0351834	0.0245698	0.0176917	0.00692515	0.00204368	0.0245698	0.00827748	0.00737082	0.00935457	0.0154712	0.00433453	0.000821946	0.013491	0.0176917	0.0144865	0.00879	0.0112827	0.00935457	0.0284904	0.0127227	0.00935457	0.0231173	0.013491	0.0127227	0.00879	0.0327671	0.00611793	0.00611793	0.0078122	0.00256211	0.0144865	0.00385338	0.0154712	0.00286264	0.0231173
	INTS3	0.0164159	0.000197798	0.00103749	0.000197798	0.0019326	0.0154712	0.00408775	0.000979158	0.0154712	0.00460094	0.00993116	0.00542412	0.0119546	0.0284904	0.0327671	0.052613	0.0024203	0.00256211	0.0215174	0.0215174	0.00286264	0.00363101	0.00433453	0.00204368	0.000731439	0.0078122	0.013491	0.00302741	0.018952	0.00363101	0.00256211	0.0078122	0.00737082	0.00513412	0.0164159	0.00650407	0.00576086	0.00433453	0.0127227	0.00542412	0.0112827	0.0019326	0.00611793	0.018952	0.0154712	0.0245698	0.00513412	0.0351834
	INTS8	0.00692515	0.000197798	0.00137485	0.000197798	0.00302741	0.0682778	0.00302741	0.000923515	0.013491	0.00993116	0.00611793	0.0164159	0.013491	0.018952	0.0284904	0.0231173	0.00341812	0.00228982	0.0202952	0.00993116	0.00576086	0.00576086	0.018952	0.00216015	0.00137485	0.0245698	0.0351834	0.00827748	0.0112827	0.00408775	0.0127227	0.0261658	0.0154712	0.00993116	0.052613	0.0231173	0.0164159	0.00576086	0.018952	0.0154712	0.00935457	0.00204368	0.00182679	0.101739	0.0245698	0.0284904	0.00460094	0.0571874
	ISY1	0.000197798	0.000197798	0.000197798	0.000197798	0.000197798	0.000197798	0.000197798	0.000197798	0.000197798	0.000197798	0.000197798	0.000197798	0.000197798	0.000197798	0.000197798	0.000197798	0.000197798	0.000197798	0.000197798	0.0229944	0.000197798	0.000197798	0.000197798	0.000197798	0.000197798	0.000197798	0.000197798	0.000197798	0.000197798	0.000197798	0.000197798	0.000197798	0.000197798	0.000197798	0.000197798	0.000197798	0.000197798	0.000197798	0.000197798	0.000197798	0.000197798	0.000197798	0.000197798	0.000197798	0.000197798	0.000197798	0.000197798	0.000197798
	JUP	2.49706e-05	0.000197798	0.000104491	0.000197798	NA	0.000731439	0.00154233	0.000413878	NA	0.00116185	4.12349e-05	0.00122661	0.000574143	0.000356121	3.49289e-05	1.46889e-05	0.000689707	0.000731439	0.000442847	NA	0.000821946	0.000442847	0.000689707	0.00172627	0.000689707	7.92534e-05	0.000610615	0.00053939	6.75824e-05	0.00162866	0.000873114	0.000384145	0.000505568	0.00109704	0.000505568	0.000689707	0.000384145	0.00216015	0.000731439	0.000384145	3.49289e-05	0.000610615	2.49706e-05	2.09461e-05	6.75824e-05	0.000574143	0.0158898	2.09461e-05
	KHDRBS3	0.0006177	0.000197798	0.0305072	0.000197798	4.12349e-05	4.79856e-06	5.78156e-05	0.000356121	1.7722e-05	2.09461e-05	0.00434997	7.10084e-06	4.06881e-06	1.0369e-05	0.00464825	7.10084e-06	0.000923515	5.83375e-06	0.000483812	0.0942895	2.09461e-05	0.000798501	9.18805e-05	0.000384145	4.06881e-06	1.0369e-05	5.83375e-06	5.83375e-06	8.52101e-06	2.09461e-05	1.25018e-05	1.7722e-05	1.0369e-05	4.12349e-05	7.10084e-06	4.79856e-06	8.52101e-06	7.10084e-06	0.000546814	5.78156e-05	2.89427e-06	0.00091118	0.000873114	1.25018e-05	0.00103749	8.52101e-06	4.79856e-06	0.00469671
	KHSRP	0.00137485	0.000197798	0.00486439	0.000197798	0.00935457	0.0106255	0.00486439	0.0119546	0.0484379	0.0284904	0.0261658	0.0164159	0.018952	0.0231173	0.0144865	0.00650407	0.0284904	0.00162866	0.0245698	0.0351834	0.00650407	0.052613	0.0351834	0.0176917	0.00122661	0.0176917	0.0202952	0.00993116	0.00737082	0.0261658	0.0202952	0.0215174	0.052613	0.0144865	0.0231173	0.0351834	0.0446715	0.0284904	0.723458	0.0164159	0.0024203	0.0144865	0.0019326	0.00322216	0.0245698	0.0245698	0.00228982	0.00935457
	KIAA1967	0.00256211	0.000197798	3.49289e-05	0.000197798	0.00216015	0.000413878	0.000413878	0.00116185	0.000197798	0.00053939	0.493339	0.000413878	0.124492	0.000356121	0.000610615	NA	0.000356121	0.018952	7.92534e-05	4.90391e-05	5.78156e-05	0.000505568	0.000413878	0.000472501	0.00993116	0.000356121	0.000648285	0.000104491	0.000472501	0.000472501	0.0539354	0.000356121	0.000442847	0.0540861	0.0116785	0.000197798	0.000384145	0.000197798	0.000442847	0.000648285	0.00879	0.318682	0.000574143	0.000574143	9.18805e-05	5.78156e-05	0.000197798	0.00109704
	LIN9	0.000197798	0.000197798	0.000197798	0.000197798	0.000197798	0.000197798	0.000197798	0.000197798	0.000197798	0.000197798	0.000197798	0.000197798	0.000197798	0.000197798	0.000197798	0.000197798	0.000197798	0.000197798	0.000197798	0.000197798	0.000197798	0.000197798	0.000197798	0.000197798	0.000197798	0.000197798	0.000197798	0.000197798	0.0229944	0.000197798	0.0192551	0.000197798	0.000197798	0.000197798	0.000197798	0.000197798	0.000197798	0.000197798	0.000197798	0.000197798	0.000197798	0.000197798	0.000197798	0.000197798	0.000197798	0.000197798	0.000197798	0.0145647
	MAGOH	0.00486439	0.000197798	0.00109704	0.000197798	0.00692515	0.0747722	0.00486439	0.00363101	0.052613	0.0261658	0.0215174	0.0484379	0.0202952	0.0682778	0.883438	0.0215174	0.00993116	0.00270969	0.0747722	0.0154712	0.00935457	0.0245698	0.0446715	0.00576086	0.00216015	0.0484379	0.052613	0.0176917	0.0231173	0.671779	0.0202952	0.0571874	0.0571874	0.0144865	0.135524	0.0571874	0.0571874	0.0231173	0.0830613	0.0231173	0.0078122	0.393823	0.00109704	0.052613	0.0351834	0.0682778	0.00385338	0.0571874
	MATR3	0.00611793	0.000197798	0.000413878	0.000197798	0.00341812	0.00433453	0.018952	0.00145899	0.00433453	0.00433453	0.81075	0.00486439	0.0112827	0.00611793	0.25394	0.018952	0.00204368	0.00286264	0.0154712	0.00827748	0.00433453	0.00302741	0.00302741	0.00286264	0.000413878	0.00256211	0.00433453	0.00408775	0.0112827	0.00302741	0.00162866	0.00737082	0.00513412	0.00433453	0.00576086	0.00486439	0.00408775	0.00385338	0.393497	0.00182679	0.00228982	0.00302741	0.00513412	0.00256211	0.00385338	0.00993116	0.00576086	0.278259
	MBNL1	0.0231173	0.000197798	0.000472501	0.000197798	0.0019326	0.0245698	0.00116185	0.000821946	0.0127227	0.00692515	0.00611793	0.00611793	0.00513412	0.0305072	0.0261658	0.0261658	0.00216015	0.00109704	0.0202952	0.00827748	0.00433453	0.00385338	0.00542412	0.00109704	0.000413878	0.0119546	0.0112827	0.0144865	0.00827748	0.0019326	0.00385338	0.0112827	0.00611793	0.00692515	0.0261658	0.00737082	0.00611793	0.00363101	0.0164159	0.013491	0.00408775	0.0019326	0.00363101	0.0284904	0.00322216	0.0202952	0.00513412	0.0415214
	MLST8	0.00216015	0.000197798	0.000821946	0.000197798	0.00302741	0.00286264	0.00993116	0.0019326	0.0019326	0.00737082	0.00216015	0.00204368	0.00993116	0.00154233	0.00145899	0.00182679	0.00145899	0.0119546	0.00270969	0.00486439	0.00103749	0.00433453	0.00116185	0.0078122	0.00228982	0.00182679	0.00408775	0.000821946	0.00216015	0.00363101	0.00363101	0.00162866	0.00302741	0.00270969	0.001303	0.00286264	0.0019326	0.00228982	0.00204368	0.00137485	0.00486439	0.0078122	0.00486439	0.000775523	0.00433453	0.0024203	0.00182679	0.0024203
	NCBP1	0.00216015	0.000197798	0.00182679	0.000197798	0.018952	0.00256211	0.00204368	0.0830613	0.0351834	0.0231173	0.0284904	0.00385338	0.0106255	0.0305072	0.516957	0.00322216	0.0747722	0.00322216	0.0119546	0.00879	0.00216015	0.0351834	0.00993116	0.00935457	0.00270969	0.00935457	0.00827748	0.013491	0.00341812	0.0446715	0.00611793	0.805152	0.0245698	0.00935457	0.00650407	0.0106255	0.608976	0.018952	0.0351834	0.00611793	0.00228982	0.0830613	0.00162866	0.00109704	0.00302741	0.00935457	0.00228982	0.00542412
	NCBP2	0.00737082	0.000197798	0.000775523	0.000197798	0.00879	0.0078122	0.0164159	0.00879	0.018952	0.0144865	0.0106255	0.00737082	0.0446715	0.0261658	0.00827748	0.0245698	0.0127227	0.00408775	0.0327671	0.0176917	0.00650407	0.0127227	0.00737082	0.013491	0.00154233	0.0078122	0.0112827	0.00993116	0.0378728	0.0202952	0.00460094	0.0164159	0.0202952	0.0144865	0.0164159	0.0127227	0.0127227	0.0284904	0.0261658	0.00486439	0.00341812	0.0176917	0.00385338	0.0024203	0.00433453	0.0245698	0.0112827	0.00879
	NONO	0.00692515	0.000197798	0.000873114	0.000197798	0.00322216	0.00827748	0.00341812	0.00827748	0.0415214	0.0164159	0.0106255	0.00486439	0.0164159	0.0327671	0.579578	0.0154712	0.0078122	0.0024203	0.0351834	0.0202952	0.00486439	0.0176917	0.00737082	0.0112827	0.00216015	0.0154712	0.0154712	0.018952	0.00513412	0.0176917	0.0245698	0.0231173	0.018952	0.0327671	0.0154712	0.0202952	0.018952	0.0231173	0.0415214	0.0078122	0.00270969	0.0202952	0.00542412	0.00385338	0.00408775	0.0245698	0.00827748	0.0176917
	NUMA1	0.0176917	0.000197798	0.000104491	0.000197798	0.000873114	0.00408775	0.00137485	0.000731439	0.00341812	0.00270969	0.00385338	0.000979158	0.187227	0.0078122	0.00879	0.00692515	0.000731439	0.00385338	0.00542412	0.00486439	0.0019326	0.00122661	0.000923515	0.00103749	0.000775523	0.00216015	0.00302741	0.00256211	0.00270969	0.00162866	0.00145899	0.00228982	0.00145899	0.0019326	0.00286264	0.00154233	0.00122661	0.001303	0.00650407	0.00172627	0.0078122	0.00154233	0.00542412	0.00611793	0.00137485	0.00341812	0.00228982	0.00993116
	NUP107	0.00162866	0.000197798	0.00172627	0.000197798	0.00879	0.013491	0.00286264	0.00513412	0.0622883	0.0231173	0.0231173	0.0261658	0.0164159	0.0245698	0.0261658	0.0164159	0.00827748	0.000979158	0.0446715	0.0415214	0.00576086	0.0327671	0.0571874	0.00935457	0.00137485	0.0154712	0.0415214	0.0144865	0.00935457	0.0231173	0.0261658	0.0305072	0.11356	0.0284904	0.0415214	0.101739	0.11356	0.0351834	0.0245698	0.0106255	0.00460094	0.00692515	0.001303	0.00542412	0.0231173	0.0622883	0.00341812	0.0154712
	NUP133	0.00270969	0.000197798	0.00122661	0.000197798	0.00576086	0.0164159	0.00737082	0.00228982	0.0245698	0.0119546	0.0164159	0.0351834	0.018952	0.018952	0.0202952	0.0202952	0.00486439	0.00216015	0.0446715	0.018952	0.00460094	0.013491	0.0215174	0.00542412	0.00216015	0.00827748	0.0231173	0.00363101	0.0415214	0.0144865	0.00827748	0.0154712	0.0415214	0.0078122	0.0327671	0.0261658	0.0284904	0.0176917	0.018952	0.00692515	0.00827748	0.00341812	0.00116185	0.00692515	0.0305072	0.0378728	0.00286264	0.0154712
	NUP155	1.46889e-05	0.000197798	0.0484379	0.000197798	0.000413878	3.49289e-05	4.12349e-05	0.000505568	9.18805e-05	0.000413878	0.000197798	3.49289e-05	2.49706e-05	6.75824e-05	6.75824e-05	2.96393e-05	0.00137485	8.52101e-06	2.49706e-05	0.000821946	5.78156e-05	6.75824e-05	0.000775523	0.000505568	2.09461e-05	4.90391e-05	4.12349e-05	6.75824e-05	4.12349e-05	7.92534e-05	9.18805e-05	NA	7.92534e-05	0.000472501	6.75824e-05	6.75824e-05	6.75824e-05	0.000104491	4.90391e-05	0.000505568	8.52101e-06	4.90391e-05	0.00103749	6.75824e-05	0.00103749	6.75824e-05	4.12349e-05	0.000505568
	NUP205	0.00154233	0.000197798	0.00162866	0.000197798	0.013491	0.00692515	0.00270969	0.0305072	0.11356	0.0305072	0.0305072	0.00879	0.0215174	0.0327671	0.0164159	0.0106255	0.0378728	0.00216015	0.0378728	0.0284904	0.00341812	0.0906808	0.0245698	0.0231173	0.00204368	0.0245698	0.0415214	0.0202952	0.00576086	0.0830613	0.0261658	0.0415214	0.0830613	0.0305072	0.0176917	0.052613	0.0906808	0.0351834	0.0446715	0.00692515	0.00460094	0.052613	0.00182679	0.00182679	0.0127227	0.0415214	0.00322216	0.0127227
	NUP210	0.0176917	0.000197798	0.000873114	0.000197798	0.00460094	0.0112827	0.0019326	0.00286264	0.0351834	0.018952	0.0245698	0.00576086	0.0119546	0.0682778	0.0622883	0.0327671	0.00408775	0.0019326	0.0305072	0.761703	0.00172627	0.0106255	0.00737082	0.00322216	0.534842	0.00993116	0.0231173	0.00879	0.00611793	0.0078122	0.00827748	0.0112827	0.0164159	0.0119546	0.0176917	0.0144865	0.0112827	0.00737082	0.0305072	0.00576086	0.00935457	0.00879	0.00737082	0.0112827	0.00611793	0.0351834	0.00576086	0.0415214
	NUP37	0.000821946	0.000197798	0.00109704	0.000197798	0.0176917	0.00692515	0.00341812	0.0112827	0.0245698	0.0245698	0.0119546	0.0378728	0.013491	0.0202952	0.00935457	0.00341812	0.0202952	0.000821946	0.0176917	0.0106255	0.00542412	0.0378728	0.0622883	0.00935457	0.00162866	0.00993116	0.0106255	0.0154712	0.00692515	0.0327671	0.0112827	0.0154712	0.0747722	0.0119546	0.0176917	0.0446715	0.0446715	0.0622883	0.0231173	0.00827748	0.000873114	0.0119546	0.000413878	0.00228982	0.00576086	0.018952	0.00162866	0.00256211
	NUP43	0.00408775	0.000197798	0.000979158	0.000197798	0.0119546	0.0176917	0.00486439	0.00513412	0.0682778	0.0415214	0.0245698	0.0446715	0.0327671	0.0571874	0.0305072	0.0215174	0.00993116	0.00204368	0.0830613	0.0446715	0.00513412	0.0351834	0.0351834	0.0112827	0.00204368	0.0215174	0.0415214	0.013491	0.0127227	0.0231173	0.0202952	0.0261658	0.0747722	0.0245698	0.0446715	0.0682778	0.052613	0.0446715	0.0378728	0.0106255	0.00542412	0.0119546	0.00363101	0.00486439	0.0106255	0.0906808	0.00611793	0.013491
	NUP54	0.00154233	0.000197798	0.00109704	0.000197798	0.00576086	0.0144865	0.00513412	0.00145899	0.0119546	0.0154712	0.00576086	0.0484379	0.00993116	0.00993116	0.00935457	0.0078122	0.00341812	0.00145899	0.0245698	0.00993116	0.00363101	0.00879	0.0215174	0.00408775	0.00216015	0.00827748	0.013491	0.00408775	0.00737082	0.00827748	0.0127227	0.0112827	0.0215174	0.00737082	0.0215174	0.0231173	0.0202952	0.0144865	0.013491	0.00542412	0.00322216	0.00256211	0.00122661	0.00542412	0.00935457	0.0284904	0.176599	0.00611793
	NUP88	0.000689707	0.000197798	0.0127227	0.000197798	0.00302741	0.00216015	0.000979158	0.00228982	0.00270969	0.00408775	0.0024203	0.00228982	0.00216015	0.0024203	0.00145899	0.00162866	0.00827748	0.000472501	0.00216015	0.00363101	0.001303	0.00322216	0.00827748	0.00228982	0.000505568	0.00322216	0.00408775	0.00542412	0.00162866	0.00182679	0.00460094	0.00385338	0.00385338	0.00611793	0.00486439	0.00341812	0.00341812	0.00286264	0.00216015	0.0024203	0.000505568	0.0024203	0.00154233	0.00162866	0.00182679	0.00216015	0.000873114	0.0024203
	NUPL1	0.000873114	0.000197798	4.12349e-05	0.000197798	0.00286264	0.000923515	0.00228982	0.000610615	0.000873114	0.000923515	0.000648285	0.00341812	0.00137485	0.000923515	0.000821946	0.0019326	0.000574143	0.00154233	0.00182679	0.000923515	0.000648285	0.00109704	0.00172627	0.000775523	0.00137485	0.00103749	0.000689707	0.000731439	0.00182679	0.000689707	0.000873114	0.001303	0.00137485	0.000775523	0.00116185	0.001303	0.00162866	0.00122661	0.000821946	0.000775523	0.00116185	0.000689707	0.000689707	0.000979158	0.00116185	0.00172627	0.000775523	0.000648285
	NUPL2	0.00433453	0.000197798	0.000775523	0.000197798	0.00341812	0.00737082	0.00486439	0.00256211	0.00486439	0.0106255	0.00385338	0.00460094	0.0154712	0.00542412	0.00302741	0.00611793	0.00322216	0.00993116	0.00737082	0.00363101	0.00228982	0.00460094	0.00341812	0.00408775	0.00879	0.00486439	0.0144865	0.00611793	0.00302741	0.00341812	0.0112827	0.00650407	0.00513412	0.00935457	0.00611793	0.00611793	0.00363101	0.00385338	0.00650407	0.00460094	0.00542412	0.00737082	0.00460094	0.00302741	0.00154233	0.00408775	0.00408775	0.00650407
	NXF2B	0.00611793	0.000197798	0.00513412	0.000197798	0.00408775	0.00270969	0.00408775	0.00256211	0.001303	0.00286264	0.00228982	0.00162866	0.00322216	0.00162866	0.00172627	0.00172627	0.0019326	0.0484379	0.00182679	0.00270969	0.00162866	0.001303	0.0019326	0.00256211	0.00433453	0.00182679	0.00256211	0.00109704	0.0024203	0.00172627	0.0019326	0.64308	0.00162866	0.00256211	0.00182679	0.00154233	0.00122661	0.00145899	0.00216015	0.00341812	0.00993116	0.00286264	0.00513412	0.00182679	0.00363101	0.00162866	0.0019326	0.00611793
	NXT2	0.00216015	0.000197798	0.0024203	0.000197798	0.00408775	0.00576086	0.00182679	0.00650407	0.0106255	0.00879	0.0144865	0.00408775	0.00322216	0.013491	0.515923	0.00433453	0.0176917	0.00109704	0.00879	0.00611793	0.00433453	0.00692515	0.0112827	0.00363101	0.000574143	0.00576086	0.00460094	0.00692515	0.00611793	0.00692515	0.00433453	0.0119546	0.00879	0.00385338	0.0119546	0.00611793	0.00737082	0.00576086	0.0154712	0.00737082	0.00145899	0.00513412	0.001303	0.00542412	0.00460094	0.00650407	0.00154233	0.0106255
	PABPN1	0.00460094	0.000197798	0.000731439	0.000197798	0.00122661	0.0106255	0.0106255	0.000775523	0.00513412	0.00270969	0.00385338	0.00542412	0.0112827	0.00576086	0.351164	0.0164159	0.00162866	0.00256211	0.0144865	0.0119546	0.00513412	0.00363101	0.00363101	0.00576086	0.000648285	0.00486439	0.00576086	0.00216015	0.0351834	0.00302741	0.00302741	0.00611793	0.00513412	0.00363101	0.0106255	0.00513412	0.00513412	0.00486439	0.00542412	0.00286264	0.00363101	0.00145899	0.00611793	0.00611793	0.00993116	0.00993116	0.00256211	0.0112827
	PAIP1	0.000979158	0.000197798	0.000574143	0.000197798	0.0019326	0.00216015	0.00993116	0.000505568	0.000979158	0.00204368	0.00122661	0.00385338	0.00228982	0.001303	0.00122661	0.00302741	0.000731439	0.00322216	0.00322216	0.0019326	0.00228982	0.000821946	0.00162866	0.00154233	0.00116185	0.000731439	0.0019326	0.000689707	0.00216015	0.00172627	0.000923515	0.0019326	0.00137485	0.00122661	0.0019326	0.00172627	0.00116185	0.00154233	0.195628	0.000923515	0.00302741	0.000731439	0.00162866	0.00122661	0.00256211	0.00228982	0.00182679	0.00145899
	PCBP3	0.00204368	0.000197798	6.75824e-05	0.000197798	0.000472501	0.00053939	0.00385338	9.18805e-05	6.75824e-05	6.75824e-05	0.000384145	0.00053939	0.00228982	0.000356121	7.92534e-05	0.00182679	6.75824e-05	0.00182679	0.000775523	0.00122661	0.000873114	0.000104491	6.75824e-05	0.00145899	0.000610615	6.75824e-05	7.92534e-05	4.90391e-05	0.0106255	NA	1.7722e-05	7.92534e-05	0.000356121	0.000104491	0.000574143	7.92534e-05	6.75824e-05	0.000923515	0.000104491	NA	0.000731439	0.000356121	0.00154233	0.000104491	0.000505568	0.000574143	0.00103749	0.000505568
	PCBP4	0.00162866	0.000197798	3.49289e-05	0.000197798	0.000104491	0.000104491	0.00322216	4.90391e-05	2.96393e-05	2.09461e-05	7.92534e-05	0.000384145	0.00162866	7.92534e-05	3.49289e-05	0.00154233	3.49289e-05	0.00122661	0.00053939	0.000821946	0.000648285	4.12349e-05	2.49706e-05	0.00103749	0.000442847	2.49706e-05	2.96393e-05	1.7722e-05	0.00879	4.90391e-05	4.06881e-06	2.96393e-05	6.75824e-05	3.49289e-05	0.000356121	2.09461e-05	2.49706e-05	0.000648285	4.12349e-05	4.12349e-05	0.000505568	0.00570517	0.00122661	5.78156e-05	0.000384145	0.000413878	0.0462232	0.00845679
	PDCD7	0.000197798	0.000197798	0.000197798	0.000197798	0.000197798	0.000197798	0.000197798	0.0526847	0.000197798	0.000197798	0.000197798	0.000197798	0.000197798	0.000197798	0.000197798	0.000197798	0.000197798	0.000197798	0.000197798	0.000197798	0.000197798	0.000197798	0.000197798	0.000197798	0.000197798	0.000197798	0.000197798	0.000197798	0.000197798	0.000197798	0.000197798	0.000197798	0.000197798	0.000197798	0.000197798	0.000197798	0.000197798	0.000197798	0.000197798	0.000197798	0.000197798	0.000197798	0.000197798	0.000197798	0.000197798	0.000197798	0.000197798	0.000197798
	PHF5A	0.000197798	0.000197798	0.000197798	0.000197798	0.000197798	0.000197798	0.000197798	0.000197798	0.000197798	0.000197798	0.000197798	0.000197798	0.000197798	0.000197798	0.000197798	0.000197798	0.000197798	0.000197798	0.000197798	0.000197798	0.000197798	0.000197798	0.000197798	0.000197798	0.000197798	0.000197798	0.000197798	0.000197798	0.000197798	0.000197798	0.000197798	0.000197798	0.000197798	0.000197798	0.000197798	0.000197798	0.000197798	0.000197798	0.000197798	0.000197798	0.000197798	0.000197798	0.000197798	0.000197798	0.000197798	0.000197798	0.000197798	0.000197798
	PLRG1	0.000197798	0.000197798	0.000197798	0.000197798	0.000197798	0.000197798	0.000197798	0.000197798	0.000197798	0.000197798	0.000197798	0.000197798	0.000197798	0.000197798	0.000197798	0.000197798	0.000197798	0.000197798	0.000197798	0.000197798	0.000197798	0.000197798	0.000197798	0.000197798	0.000197798	0.000197798	0.000197798	0.000197798	0.381368	0.000197798	0.000197798	0.000197798	0.000197798	0.000197798	0.000197798	0.000197798	0.000197798	0.000197798	0.000197798	0.000197798	0.000197798	0.000197798	0.000197798	0.000197798	0.000197798	0.000197798	0.000197798	0.000197798
	POMZP3	6.75824e-05	0.000197798	0.00341812	0.000197798	7.92534e-05	5.78156e-05	0.000689707	0.000574143	7.92534e-05	0.000356121	0.000104491	6.75824e-05	0.000384145	7.92534e-05	4.12349e-05	NA	0.001303	7.92534e-05	4.90391e-05	0.0933797	0.000413878	4.12349e-05	0.000442847	0.00122661	4.90391e-05	4.90391e-05	4.90391e-05	4.12349e-05	0.000574143	0.000104491	9.18805e-05	9.18805e-05	6.75824e-05	0.000413878	NA	5.78156e-05	4.12349e-05	0.000472501	5.78156e-05	0.000472501	2.09461e-05	5.78156e-05	0.00109704	4.90391e-05	0.000689707	7.92534e-05	0.000384145	0.0300045
	POP4	0.00576086	0.000197798	0.0019326	0.000197798	0.00256211	0.0351834	0.00611793	0.00256211	0.00935457	0.0112827	0.00576086	0.0078122	0.00993116	0.0215174	0.0119546	0.00879	0.0106255	0.00228982	0.0144865	0.00737082	0.0164159	0.00576086	0.0127227	0.00737082	0.00053939	0.0154712	0.013491	0.013491	0.0119546	0.0106255	0.00650407	0.0245698	0.0078122	0.00935457	0.0284904	0.0106255	0.00827748	0.0112827	0.0305072	0.013491	0.00286264	0.00486439	0.0019326	0.0164159	0.00650407	0.013491	0.00341812	0.0202952
	POP5	0.00879	0.000197798	0.000731439	0.000197798	0.00650407	0.0327671	0.00302741	0.00408775	0.0327671	0.0215174	0.0127227	0.00692515	0.0164159	0.0571874	0.0215174	0.0305072	0.00993116	0.00154233	0.052613	0.0164159	0.00542412	0.0245698	0.0112827	0.00611793	0.00053939	0.0215174	0.0327671	0.0305072	0.0144865	0.0164159	0.0106255	0.0261658	0.0231173	0.0215174	0.0415214	0.0215174	0.0202952	0.013491	0.0484379	0.00692515	0.00433453	0.0154712	0.00256211	0.0112827	0.00611793	0.0305072	0.00611793	0.0231173
	PPIE	0.00576086	0.000197798	0.00302741	0.000197798	0.00486439	0.00692515	0.00363101	0.00827748	0.0112827	0.0164159	0.00542412	0.00385338	0.0106255	0.013491	0.00513412	0.00542412	0.0119546	0.00216015	0.00879	0.723458	0.00935457	0.0119546	0.00993116	0.013491	0.00053939	0.00542412	0.00993116	0.0284904	0.00513412	0.590059	0.00576086	0.00879	0.0127227	0.0215174	0.00935457	0.013491	0.0078122	0.0202952	0.0144865	0.00935457	0.00154233	0.0106255	0.00204368	0.00228982	0.00385338	0.0078122	0.194522	0.00611793
	PPIH	0.00103749	0.000197798	0.00137485	0.000197798	0.00935457	0.0154712	0.00256211	0.00650407	0.052613	0.0176917	0.0164159	0.0164159	0.0176917	0.0215174	0.0127227	0.00879	0.013491	0.00122661	0.0305072	0.0176917	0.00513412	0.0747722	0.0446715	0.0106255	0.00137485	0.0215174	0.0571874	0.0164159	0.00650407	0.0327671	0.0245698	0.0284904	0.0830613	0.0261658	0.0327671	0.0747722	0.101739	0.0284904	0.018952	0.00993116	0.00408775	0.545602	0.000731439	0.00363101	0.018952	0.0351834	0.00228982	0.00935457
	PPIL2	0.0106255	0.000197798	0.000384145	0.000197798	0.00228982	0.00302741	0.00103749	0.00172627	0.00650407	0.00341812	0.00302741	0.00137485	0.00576086	0.0078122	0.00611793	0.0127227	0.00122661	0.00172627	0.00576086	0.638764	0.289788	0.27775	0.00302741	0.00256211	0.000574143	0.00341812	0.00576086	0.013491	0.00182679	0.00172627	0.00302741	0.00433453	0.00433453	0.00879	0.00408775	0.00650407	0.00433453	0.00408775	0.00460094	0.876739	0.00341812	0.00270969	0.00542412	0.00286264	0.00154233	0.00650407	0.00542412	0.00692515
	PPIL3	0.000197798	0.000197798	0.000197798	0.000197798	0.000197798	0.000197798	0.000197798	0.000197798	0.000197798	0.000197798	0.000197798	0.000197798	0.000197798	0.000197798	0.000197798	0.000197798	0.000197798	0.000197798	0.000197798	0.000197798	0.000197798	0.000197798	0.000197798	0.000197798	0.000197798	0.000197798	0.000197798	0.000197798	0.000197798	0.000197798	0.000197798	0.000197798	0.000197798	0.000197798	0.000197798	0.000197798	0.000197798	0.000197798	0.000197798	0.000197798	0.000197798	0.000197798	0.000197798	0.000197798	0.000197798	0.000197798	0.000197798	0.0145647
	PPP2R3A	0.000505568	0.000197798	0.000384145	0.000197798	0.00204368	3.44137e-06	1.0369e-05	0.000610615	4.79856e-06	1.25018e-05	7.92534e-05	7.10084e-06	7.10084e-06	4.79856e-06	2.49706e-05	1.0369e-05	4.90391e-05	0.00513412	2.10371e-06	3.44137e-06	6.95697e-07	7.10084e-06	7.10084e-06	4.06881e-06	0.00542412	3.44137e-06	1.25018e-05	2.47078e-06	1.0369e-05	1.46889e-05	7.10084e-06	3.44137e-06	7.10084e-06	4.06881e-06	1.24935e-06	2.47078e-06	3.44137e-06	1.84796e-06	5.83375e-06	2.49706e-05	0.00302741	0.000104491	7.92534e-05	2.96393e-05	1.7722e-05	2.47078e-06	2.96393e-05	7.92534e-05
	PPWD1	0.018952	0.000197798	0.000505568	0.000197798	0.000979158	0.00286264	0.00053939	0.00053939	0.00650407	0.00216015	0.00341812	0.00116185	0.0024203	0.013491	0.0112827	0.0164159	0.000821946	0.000689707	0.00576086	0.00879	0.000873114	0.00137485	0.001303	0.000689707	9.18805e-05	0.00228982	0.00408775	0.00486439	0.00228982	0.000821946	0.00109704	0.00216015	0.0019326	0.00363101	0.00433453	0.00204368	0.00172627	0.00145899	0.00408775	0.00216015	0.00286264	0.00122661	0.00611793	0.00542412	0.00116185	0.00692515	0.00341812	0.00993116
	PRCC	0.00611793	0.000197798	0.000505568	0.000197798	0.00486439	0.00363101	0.00935457	0.00513412	0.00542412	0.00935457	0.00737082	0.00363101	0.739281	0.00611793	0.00363101	0.00408775	0.00433453	0.00993116	0.00827748	0.0078122	0.278553	0.00650407	0.203133	0.818761	0.419312	0.47609	0.393583	0.221659	0.00879	0.00611793	0.242882	0.00433453	0.00542412	0.289434	0.00385338	0.427328	0.00341812	0.00827748	0.00650407	0.00363101	0.00363101	0.545602	0.00611793	0.000821946	0.00172627	0.675505	0.00408775	0.00408775
	PRPF18	0.0119546	0.000197798	0.000472501	0.000197798	0.00137485	0.0245698	0.00137485	7.92534e-05	0.00322216	0.00302741	0.00256211	0.00576086	0.00302741	0.00692515	0.00692515	0.00827748	0.00145899	0.00137485	0.00650407	0.00216015	0.00879	0.00204368	0.00650407	0.000775523	0.00053939	0.0078122	0.00576086	0.0112827	0.00935457	0.000731439	0.00322216	0.0078122	0.00270969	0.00341812	0.0215174	0.00408775	0.00363101	0.00216015	0.00513412	0.0144865	0.00256211	0.000731439	0.00145899	0.0305072	0.00182679	0.00542412	0.00204368	0.0176917
	PRPF31	0.891814	0.000197798	0.000689707	0.000197798	0.00486439	0.00363101	0.00827748	0.00993116	0.00692515	0.00993116	0.00827748	0.00385338	0.0127227	0.0078122	0.326644	0.00363101	0.00650407	0.0305072	0.0078122	0.353488	0.00385338	0.0078122	0.00408775	0.00611793	0.00182679	0.00486439	0.00692515	0.00408775	0.00513412	0.00935457	0.00408775	0.00650407	0.0078122	0.00650407	0.00486439	0.00513412	0.00486439	0.00692515	0.0106255	0.00385338	0.00692515	0.018952	0.00385338	0.00162866	0.00322216	0.00542412	0.00385338	0.00650407
	PRPF6	0.0154712	0.000197798	0.00162866	0.000197798	0.00137485	0.0127227	0.00322216	0.001303	0.00433453	0.00363101	0.0024203	0.00286264	0.00576086	0.00363101	0.00286264	0.00692515	0.00154233	0.0112827	0.00827748	0.00486439	0.00302741	0.00385338	0.00216015	0.00363101	0.00256211	0.00611793	0.0106255	0.00322216	0.00576086	0.0024203	0.45405	0.00460094	0.00302741	0.00692515	0.00611793	0.00363101	0.00341812	0.00216015	0.00460094	0.00611793	0.0106255	0.00322216	0.00363101	0.00385338	0.00737082	0.00433453	0.00172627	0.0144865
	PTBP2	0.000821946	0.000197798	0.00368716	0.000197798	0.000775523	4.90391e-05	0.00322216	7.92534e-05	2.09461e-05	4.90391e-05	5.78156e-05	0.000472501	0.00103749	4.12349e-05	0.0214593	0.17062	3.49289e-05	0.00122661	0.000689707	0.000689707	0.000356121	4.12349e-05	1.25018e-05	0.0716439	0.0406577	2.09461e-05	2.49706e-05	1.25018e-05	0.0024203	3.49289e-05	3.44137e-06	4.12349e-05	4.12349e-05	2.09461e-05	3.49289e-05	2.09461e-05	0.00221435	7.92534e-05	0.00293284	1.25018e-05	0.000689707	0.00737842	0.00154233	2.49706e-05	0.000505568	0.061959	0.000610615	5.78156e-05
	PYDC1	0.000197798	0.000197798	0.000197798	0.000197798	0.000197798	0.000197798	0.000197798	0.000197798	0.000197798	0.000197798	0.000197798	0.000197798	0.000197798	0.000197798	0.000197798	0.000197798	0.000197798	0.000197798	0.000197798	0.000197798	0.000197798	0.000197798	0.000197798	0.000197798	0.000197798	0.000197798	0.000197798	0.000197798	0.000197798	0.000197798	0.000197798	0.000197798	0.000197798	0.000197798	0.000197798	0.000197798	0.000197798	0.000197798	0.000197798	0.000197798	0.000197798	0.000197798	0.000197798	0.000197798	0.000197798	0.000197798	0.000197798	0.000197798
	RAE1	0.000356121	0.000197798	0.18069	0.000197798	0.000689707	0.000923515	0.000505568	0.00162866	0.00122661	0.00109704	0.00109704	0.000689707	0.000574143	0.000821946	0.0715139	0.000574143	0.00286264	4.12349e-05	0.000821946	0.0024203	0.000648285	0.000979158	0.00204368	0.00216015	6.75824e-05	0.00122661	0.000821946	0.000731439	0.000689707	0.00116185	0.00154233	0.001303	0.00109704	0.00162866	0.00116185	0.000923515	0.00122661	0.000923515	0.000923515	0.00204368	7.92534e-05	0.000731439	0.00109704	0.000648285	0.00433453	0.000979158	0.000104491	0.00145899
	RALYL	9.18805e-05	0.000197798	1.7722e-05	0.000197798	4.90391e-05	7.10084e-06	0.00109704	2.49706e-05	1.25018e-05	4.06881e-06	2.09461e-05	4.90391e-05	1.46889e-05	1.25018e-05	0.00117111	5.78156e-05	1.46889e-05	0.000442847	4.12349e-05	1.7722e-05	5.78156e-05	0.000844911	8.52101e-06	1.46889e-05	1.7722e-05	0.000868979	8.52101e-06	5.83375e-06	2.09461e-05	2.09461e-05	1.84796e-06	1.46889e-05	8.52101e-06	4.79856e-06	2.89427e-06	4.79856e-06	8.52101e-06	2.47078e-06	7.10084e-06	2.47078e-06	5.78156e-05	1.7722e-05	0.000356121	1.46889e-05	0.000574143	1.0369e-05	4.06881e-06	1.25018e-05
	RANBP9	3.49289e-05	0.000197798	0.0231173	0.000197798	0.000413878	3.49289e-05	0.000384145	0.000505568	0.000413878	0.000442847	0.00053939	3.49289e-05	4.90391e-05	0.000197798	0.000104491	7.92534e-05	0.00145899	2.09461e-05	6.75824e-05	0.00116185	0.000384145	9.18805e-05	0.000775523	0.000648285	1.0369e-05	6.75824e-05	4.90391e-05	0.000104491	0.000104491	0.000104491	0.000104491	0.000413878	9.18805e-05	0.00053939	0.000104491	7.92534e-05	0.000104491	0.000356121	7.92534e-05	0.000413878	1.25018e-05	9.18805e-05	0.00154233	5.78156e-05	0.00109704	0.000356121	0.00588645	0.000648285
	RAVER1	0.000197798	0.000197798	0.000197798	0.000197798	0.000197798	0.000197798	0.000197798	0.000197798	0.000197798	0.000197798	0.000197798	0.000197798	0.000197798	0.000197798	0.000197798	0.000197798	0.000197798	0.000197798	0.000197798	0.000197798	0.000197798	0.000197798	0.000197798	0.000197798	0.000197798	0.000197798	0.000197798	0.000197798	0.000197798	0.000197798	0.000197798	0.000197798	0.000197798	0.000197798	0.000197798	0.000197798	0.000197798	0.000197798	0.000197798	0.000197798	0.000197798	0.000197798	0.000197798	0.000197798	0.000197798	0.000197798	0.000197798	0.000197798
	RAVER2	0.00650407	0.000197798	6.75824e-05	0.000197798	0.00513412	0.00216015	0.00322216	0.0024203	0.00122661	0.00256211	0.00216015	0.00172627	0.00363101	0.00162866	0.00204368	0.00172627	0.00109704	0.11356	0.00182679	0.00122661	0.000979158	0.00137485	0.00116185	0.00137485	0.018952	0.00154233	0.00270969	0.00103749	0.00228982	0.00172627	0.00154233	0.00182679	0.00172627	0.00154233	0.00145899	0.00145899	0.00116185	0.001303	0.00228982	0.0019326	0.0231173	0.00341812	0.0024203	0.00182679	0.001303	0.00137485	0.00182679	0.00433453
	RBBP6	0.00576086	0.000197798	0.00172627	0.000197798	0.00692515	0.0202952	0.00460094	0.0019326	0.018952	0.0144865	0.0119546	0.0164159	0.0164159	0.0215174	0.0231173	0.0284904	0.00433453	0.00341812	0.0284904	0.0144865	0.00256211	0.0106255	0.609296	0.00256211	0.00256211	0.00993116	0.0378728	0.00650407	0.0144865	0.00542412	0.0106255	0.0154712	0.0231173	0.0106255	0.0327671	0.0215174	0.0176917	0.00611793	0.0144865	0.00737082	0.0119546	0.00385338	0.00302741	0.0215174	0.018952	0.0305072	0.00433453	0.0327671
	RBM14	0.00322216	0.000197798	0.00256211	0.000197798	0.00650407	0.0164159	0.00433453	0.00737082	0.0830613	0.0202952	0.0484379	0.0154712	0.0202952	0.0446715	0.0446715	0.0176917	0.013491	0.00270969	0.0571874	0.0305072	0.00256211	0.0327671	0.0164159	0.0078122	0.00216015	0.018952	0.0484379	0.00513412	0.0154712	0.0415214	0.0127227	0.0202952	0.0622883	0.013491	0.0305072	0.0305072	0.0378728	0.018952	0.0446715	0.00827748	0.0112827	0.575758	0.0019326	0.00650407	0.052613	0.0484379	0.00286264	0.0284904
	RBM15	0.00935457	0.271182	0.001303	0.000197798	0.00692515	0.0830613	0.00322216	0.00302741	0.0327671	0.0215174	0.013491	0.0231173	0.013491	0.0484379	0.0327671	0.0305072	0.00827748	0.00145899	0.0682778	0.0144865	0.00935457	0.0261658	0.0378728	0.00486439	0.000821946	0.0378728	0.0351834	0.0446715	0.757445	0.0106255	0.0202952	0.0484379	0.0378728	0.018952	0.135524	0.0351834	0.0415214	0.0154712	0.0484379	0.0215174	0.00408775	0.00692515	0.00145899	0.0415214	0.013491	0.0415214	0.00363101	0.0446715
	RBM16	0.0215174	0.000197798	0.000731439	0.000197798	0.00145899	0.0327671	0.00302741	0.000505568	0.00650407	0.00576086	0.00341812	0.00827748	0.00650407	0.0154712	0.0127227	0.0305072	0.00145899	0.00182679	0.0215174	0.00879	0.00542412	0.00286264	0.00513412	0.00182679	0.000472501	0.00935457	0.0119546	0.0112827	0.0202952	0.00145899	0.00385338	0.00993116	0.00486439	0.00576086	0.0327671	0.00650407	0.00486439	0.00341812	0.0112827	0.00879	0.00408775	0.001303	0.00385338	0.0351834	0.00513412	0.0154712	0.00486439	0.0378728
	RBM17	0.00228982	0.000197798	1.46889e-05	0.000197798	0.00322216	0.000356121	0.00053939	0.00137485	0.000384145	0.000442847	0.000821946	0.000356121	0.000731439	0.000197798	0.000574143	0.000648285	0.000197798	0.0127227	0.000356121	0.0391225	4.90391e-05	0.000413878	0.000413878	0.000197798	0.00879	0.000384145	0.00053939	0.000197798	0.0801687	0.000356121	0.000384145	0.171585	0.000472501	9.18805e-05	9.18805e-05	NA	0.000384145	0.000104491	0.000413878	0.000505568	0.00737082	0.187818	0.000873114	0.000574143	0.000104491	0.0818107	0.000505568	0.0645966
	RBM22	0.0144865	0.000197798	0.000356121	0.000197798	0.000923515	0.0622883	0.00256211	0.000472501	0.00542412	0.00433453	0.00256211	0.00692515	0.00611793	0.0112827	0.531059	0.0144865	0.00154233	0.00286264	0.0144865	0.00408775	0.0106255	0.00256211	0.00460094	0.00172627	0.000689707	0.0164159	0.0112827	0.0078122	0.0119546	0.00172627	0.00576086	0.979919	0.00385338	0.00486439	0.0245698	0.00650407	0.00460094	0.00302741	0.0119546	0.013491	0.00513412	0.120204	0.00216015	0.0415214	0.00611793	0.00993116	0.00408775	0.0378728
	RBM23	0.00363101	0.000197798	0.000442847	0.000197798	0.000574143	0.00650407	0.00486439	0.0677212	0.00172627	0.0019326	0.00145899	0.00154233	0.30169	0.00162866	0.102941	0.0019326	0.00122661	0.00408775	0.00341812	0.00322216	0.00513412	0.00172627	0.00137485	0.00302741	0.000356121	0.00363101	0.00204368	0.00103749	0.00302741	0.00182679	0.192883	0.00302741	0.00137485	0.153688	0.19405	0.00182679	0.00145899	0.19405	0.00204368	0.00513412	0.00172627	0.243996	0.354788	0.000979158	0.0024203	0.00270969	0.00363101	0.00408775
	RBM25	0.018952	0.000197798	0.000821946	0.000197798	0.00256211	0.0119546	0.00204368	0.00137485	0.0305072	0.00879	0.0144865	0.00486439	0.0106255	0.0682778	0.0571874	0.0571874	0.00302741	0.00137485	0.0284904	0.0305072	0.0024203	0.00542412	0.00513412	0.00204368	0.000610615	0.00879	0.0154712	0.00935457	0.00879	0.2907	0.00385338	0.00993116	0.00935457	0.00827748	0.0202952	0.00879	0.00737082	0.00542412	0.0215174	0.00611793	0.00650407	0.00363101	0.00737082	0.018952	0.00576086	0.0327671	0.00692515	0.0351834
	RBM26	0.00053939	0.000197798	1.46889e-05	0.000197798	0.00204368	4.79856e-06	1.52638e-06	0.000821946	1.0369e-05	1.46889e-05	0.000197798	1.0369e-05	1.25018e-05	1.0369e-05	6.75824e-05	7.10084e-06	2.96393e-05	0.00433453	1.84796e-06	1.24935e-06	3.64208e-07	1.46889e-05	8.52101e-06	3.44137e-06	0.0164159	1.25018e-05	2.96393e-05	7.10084e-06	1.46889e-05	1.7722e-05	1.0369e-05	4.06881e-06	1.7722e-05	2.89427e-06	2.10371e-06	4.06881e-06	8.52101e-06	2.47078e-06	1.25018e-05	4.90391e-05	0.00385338	0.000197798	2.09461e-05	6.75824e-05	4.06881e-06	2.10371e-06	7.10084e-06	7.92534e-05
	RBM4B	0.00363101	0.000197798	4.90391e-05	0.000197798	0.000979158	0.00103749	0.00611793	0.000689707	0.000574143	0.000610615	0.000689707	0.000923515	0.0024203	0.000731439	0.000610615	0.00408775	0.000442847	0.00513412	0.00182679	0.001303	0.00122661	0.000574143	0.000610615	0.000979158	0.000775523	0.000648285	0.000821946	0.000442847	0.00408775	0.000648285	0.000413878	0.000979158	0.000689707	0.000821946	0.000979158	0.000648285	0.000610615	0.000873114	0.000731439	0.000505568	0.00228982	0.0798022	0.00172627	0.000689707	0.00154233	0.00122661	0.0019326	0.001303
	RBM7	0.000873114	0.000197798	0.000197798	0.000197798	0.00145899	0.00433453	0.00145899	0.0019326	0.001303	0.00228982	0.183262	0.00204368	0.00172627	0.0019326	0.577337	0.000610615	0.00182679	0.00228982	0.00154233	0.0754749	0.00341812	0.126638	0.168902	0.00122661	0.000821946	0.00182679	0.00154233	0.00182679	0.00122661	0.00256211	0.00145899	0.00341812	0.00182679	0.0019326	0.00216015	0.0024203	0.00145899	0.00322216	0.203133	0.0164159	0.000923515	0.177118	0.000610615	0.00109704	0.000821946	0.00172627	0.0024203	0.213993
	RBM8A	0.0112827	0.000197798	0.000442847	0.000197798	0.000923515	0.0305072	0.00363101	0.000384145	0.00408775	0.00341812	0.00256211	0.00611793	0.00385338	0.00542412	0.00879	0.0144865	0.000979158	0.00256211	0.0154712	0.00363101	0.0078122	0.176843	0.30169	0.21988	0.000775523	0.00650407	0.00650407	0.00460094	0.0202952	0.00172627	0.00433453	0.0106255	0.00385338	0.00302741	0.0202952	0.00542412	0.00486439	0.0024203	0.00993116	0.00879	0.00576086	0.0757475	0.00122661	0.0284904	0.00935457	0.00879	0.00270969	0.0378728
	RBMX2	0.0164159	0.000197798	0.000197798	0.000197798	0.00650407	0.0176917	0.00322216	0.0024203	0.00650407	0.00692515	0.00408775	0.00486439	0.0154712	0.013491	0.00692515	0.0112827	0.00385338	0.0202952	0.00993116	0.00341812	0.00341812	0.00692515	0.00460094	0.00228982	0.00408775	0.0112827	0.0176917	0.00993116	0.0106255	0.00341812	0.00460094	0.00935457	0.00576086	0.00611793	0.0119546	0.00611793	0.00486439	0.00341812	0.00935457	0.0078122	0.013491	0.00737082	0.00270969	0.0119546	0.00286264	0.907733	0.00408775	0.0164159
	RBMXL2	9.18805e-05	0.000197798	0.0571874	0.000197798	0.000104491	0.000197798	9.18805e-05	0.000923515	9.18805e-05	0.000104491	0.000384145	4.12349e-05	5.78156e-05	5.78156e-05	6.75824e-05	2.96393e-05	0.000873114	6.75824e-05	2.96393e-05	0.000873114	0.000104491	7.92534e-05	0.000505568	0.000923515	4.12349e-05	0.000384145	5.78156e-05	4.12349e-05	5.78156e-05	0.000356121	0.000384145	9.18805e-05	7.92534e-05	0.00053939	7.92534e-05	4.12349e-05	5.78156e-05	7.92534e-05	4.90391e-05	0.00109704	4.12349e-05	9.18805e-05	0.000775523	6.75824e-05	0.00145899	4.90391e-05	2.49706e-05	0.000442847
	RNF34	0.00827748	0.000197798	0.00122661	0.000197798	0.00172627	0.0106255	0.00286264	0.00270969	0.00993116	0.00433453	0.00513412	0.00385338	0.00486439	0.0127227	0.00611793	0.00611793	0.00513412	0.00109704	0.0112827	0.00737082	0.00513412	0.00576086	0.00460094	0.00385338	6.75824e-05	0.0078122	0.00542412	0.0078122	0.0078122	0.00486439	0.00322216	0.0078122	0.00542412	0.00611793	0.0078122	0.00460094	0.00486439	0.00486439	0.00935457	0.0112827	0.00116185	0.00486439	0.00270969	0.00286264	0.00650407	0.00737082	0.00154233	0.0119546
	RNF40	0.00154233	0.000197798	0.00116185	0.000197798	0.00385338	0.00341812	0.00228982	0.00228982	0.00879	0.00611793	0.0261658	0.0078122	0.00322216	0.00542412	0.0106255	0.00228982	0.00460094	0.00145899	0.00513412	0.00650407	0.00433453	0.00542412	0.013491	0.00256211	0.00116185	0.00433453	0.00385338	0.00256211	0.00433453	0.00341812	0.00408775	0.00460094	0.00935457	0.00302741	0.0106255	0.00611793	0.0078122	0.00692515	0.00460094	0.00879	0.00256211	0.00204368	0.00154233	0.00270969	0.00408775	0.00611793	0.00103749	0.00460094
	RPLP1	0.00993116	0.000197798	0.000442847	0.000197798	0.00204368	0.0176917	0.00204368	0.00145899	0.00650407	0.0106255	0.00363101	0.00460094	0.00935457	0.00879	0.00737082	0.00935457	0.00172627	0.00576086	0.00879	0.00827748	0.00408775	0.00692515	0.277946	0.00433453	0.00154233	0.00993116	0.0164159	0.00692515	0.00363101	0.00322216	0.546038	0.00650407	0.00542412	0.0144865	0.0119546	0.00993116	0.00542412	0.00611793	0.00827748	0.00993116	0.00993116	0.00542412	0.00385338	0.00692515	0.00286264	0.00993116	0.289487	0.0154712
	RPP14	0.00611793	0.000197798	0.000873114	0.000197798	0.00692515	0.00286264	0.00408775	0.0127227	0.00993116	0.00879	0.00993116	0.0024203	0.00879	0.0127227	0.00650407	0.00363101	0.0078122	0.0112827	0.00879	0.00827748	0.17023	0.00935457	0.00256211	0.00611793	0.00216015	0.00486439	0.354788	0.00433453	0.00385338	0.0112827	0.00270969	0.00486439	0.00650407	0.00460094	0.00363101	0.00408775	0.00385338	0.00650407	0.0119546	0.00302741	0.00460094	0.0245698	0.00433453	0.00116185	0.00256211	0.00513412	0.00286264	0.00486439
	RPP21	0.018952	0.000197798	0.000689707	0.000197798	0.0154712	0.0144865	0.00460094	0.00460094	0.0144865	0.0176917	0.0106255	0.0144865	0.0245698	0.0176917	0.0106255	0.0154712	0.00737082	0.00737082	0.0215174	0.0154712	0.00611793	0.0154712	0.018952	0.00737082	0.00204368	0.0202952	0.0261658	0.0284904	0.0112827	0.00692515	0.0127227	0.0154712	0.0231173	0.0284904	0.0245698	0.0215174	0.0176917	0.0144865	0.0144865	0.00993116	0.00879	0.0119546	0.00460094	0.00576086	0.00433453	0.018952	0.00408775	0.0127227
	RPP25	0.0019326	0.000197798	5.78156e-05	0.000197798	0.00053939	0.00154233	0.00145899	0.000505568	0.000648285	0.000821946	0.00122661	0.000574143	0.00103749	0.00116185	0.00145899	0.001303	0.000384145	0.00408775	0.000979158	0.000923515	0.00122661	0.000610615	0.000574143	0.00122661	0.000775523	0.000821946	0.00162866	0.00053939	0.00109704	0.000923515	0.00103749	0.000979158	0.00053939	0.000775523	0.000873114	0.000689707	0.00053939	0.000648285	0.00137485	0.000731439	0.00322216	0.000873114	0.001303	0.00154233	0.000821946	0.000775523	0.000648285	0.0019326
	RPP30	0.00172627	0.000197798	0.00172627	0.000197798	0.00737082	0.00322216	0.00172627	0.00270969	0.00322216	0.00408775	0.00341812	0.00611793	0.00322216	0.00302741	0.0024203	0.00182679	0.00460094	0.00302741	0.00302741	0.00408775	0.00341812	0.00433453	0.0119546	0.00363101	0.00162866	0.00542412	0.00256211	0.00322216	0.00341812	0.0019326	0.00542412	0.00460094	0.00486439	0.00322216	0.00576086	0.00460094	0.00576086	0.00486439	0.00256211	0.00486439	0.00154233	0.00228982	0.00216015	0.00216015	0.00228982	0.00408775	0.001303	0.00270969
	RPP38	2.09461e-05	0.000197798	0.0119546	0.000197798	0.000505568	2.49706e-05	9.18805e-05	0.00154233	9.18805e-05	0.000505568	0.000384145	2.09461e-05	5.78156e-05	4.12349e-05	2.49706e-05	1.7722e-05	0.0019326	0.000104491	2.09461e-05	0.000873114	5.78156e-05	0.000104491	0.00053939	0.00116185	3.49289e-05	0.000104491	6.75824e-05	4.90391e-05	1.25018e-05	0.000413878	0.000505568	0.000197798	9.18805e-05	0.00053939	4.12349e-05	6.75824e-05	6.75824e-05	9.18805e-05	4.90391e-05	0.000505568	2.49706e-05	0.00053939	0.00103749	1.0369e-05	0.000775523	4.12349e-05	9.18805e-05	0.000356121
	RPP40	0.000979158	0.000197798	0.00137485	0.000197798	0.00692515	0.013491	0.00513412	0.00182679	0.00737082	0.0119546	0.00341812	0.0284904	0.0144865	0.00513412	0.00433453	0.00576086	0.00363101	0.0019326	0.0106255	0.00993116	0.00385338	0.00737082	0.0261658	0.00650407	0.00204368	0.00576086	0.0327671	0.00513412	0.00460094	0.0127227	0.0164159	0.0106255	0.0305072	0.0231173	0.0144865	0.0446715	0.0215174	0.0176917	0.00692515	0.00486439	0.00513412	0.00322216	0.000610615	0.00286264	0.0112827	0.0164159	0.00270969	0.00460094
	SAP130	0.000104491	0.000197798	0.0682778	0.000197798	0.000356121	0.000505568	0.000356121	0.00116185	0.00053939	0.00053939	0.000610615	7.92534e-05	7.92534e-05	0.000442847	0.000442847	NA	0.0019326	2.09461e-05	NA	0.00154233	0.000505568	0.000384145	0.000923515	0.00122661	1.0369e-05	0.000574143	0.000356121	0.000413878	0.000384145	0.000505568	0.000610615	0.000610615	0.000442847	0.000775523	0.000574143	0.000384145	0.000413878	0.000442847	0.000442847	0.001303	2.49706e-05	0.000356121	0.00109704	0.000442847	0.00216015	0.000413878	7.92534e-05	0.000923515
	SAP18	0.00408775	0.0192551	2.49706e-05	0.000197798	NA	0.001303	0.00542412	2.49706e-05	0.000442847	0.000104491	0.000775523	0.000923515	0.00145899	0.000775523	0.000923515	0.00270969	3.49289e-05	0.00433453	0.00154233	0.000689707	0.00145899	0.000104491	0.000413878	0.00053939	0.000648285	0.000104491	0.000775523	0.000197798	0.00827748	0.000413878	2.96393e-05	0.000873114	0.000505568	NA	0.00116185	0.000413878	0.000413878	0.000356121	0.000821946	0.000413878	0.00286264	5.78156e-05	0.00116185	0.0019326	0.00162866	0.000821946	0.0518488	0.00216015
	SEC13	0.00302741	0.000197798	0.000689707	0.000197798	0.00182679	0.013491	0.00879	0.00256211	0.00576086	0.0127227	0.00341812	0.00737082	0.0127227	0.00935457	0.00486439	0.00385338	0.00460094	0.00542412	0.00935457	0.00611793	0.0327671	0.00513412	0.0078122	0.00737082	0.00109704	0.00737082	0.0127227	0.00827748	0.00363101	0.00879	0.00993116	0.0164159	0.0078122	0.638764	0.0154712	0.0144865	0.00737082	0.0164159	0.0127227	0.0106255	0.00322216	0.00650407	0.00172627	0.00385338	0.00341812	0.00879	0.013491	0.00827748
	SEC14L2	0.000873114	0.000197798	2.49706e-05	0.000197798	0.000574143	2.96393e-05	9.18805e-05	0.000384145	1.46889e-05	2.49706e-05	9.18805e-05	4.90391e-05	7.92534e-05	1.25018e-05	4.12349e-05	4.12349e-05	1.7722e-05	0.00692515	1.46889e-05	0.0111212	0.00657209	2.96393e-05	1.0369e-05	6.75824e-05	0.0024203	2.96393e-05	4.12349e-05	1.0369e-05	0.000442847	3.49289e-05	2.96393e-05	7.10084e-06	2.49706e-05	4.90391e-05	1.25018e-05	1.46889e-05	1.7722e-05	2.09461e-05	1.7722e-05	7.92534e-05	0.00270969	0.000442847	0.000197798	5.78156e-05	0.000356121	1.25018e-05	1.25018e-05	0.0279084
	SENP2	0.000384145	0.000197798	0.0682778	0.000197798	0.001303	0.000505568	0.000610615	0.0024203	0.001303	0.00154233	0.00154233	0.000472501	0.000689707	0.00122661	0.000923515	0.000505568	0.00513412	0.000442847	0.000731439	0.00204368	0.000505568	0.00109704	0.00162866	0.00137485	0.000384145	0.000775523	0.000689707	0.000731439	0.000689707	0.00137485	0.000731439	0.00109704	0.00103749	0.00116185	0.000775523	0.000731439	0.000821946	0.00103749	0.00116185	0.00116185	0.000356121	0.00137485	0.00204368	0.000442847	0.00228982	0.000821946	0.0341115	0.00145899
	SF3B1	0.0305072	0.000197798	0.000505568	0.000197798	0.00162866	0.0202952	0.00216015	0.000923515	0.013491	0.00737082	0.00650407	0.00460094	0.0078122	0.0327671	0.0305072	0.0446715	0.00182679	0.00145899	0.0231173	0.0144865	0.00460094	0.00341812	0.00486439	0.00145899	0.000356121	0.0106255	0.0112827	0.0119546	0.453046	0.00228982	0.00408775	0.0127227	0.00650407	0.00879	0.0245698	0.00827748	0.00611793	0.00460094	0.018952	0.00879	0.00486439	0.177118	0.00692515	0.0327671	0.00460094	0.800231	0.445163	0.792373
	SF3B14	0.000197798	0.000197798	0.000197798	0.000197798	0.000197798	0.000197798	0.000197798	0.000197798	0.000197798	0.000197798	0.000197798	0.000197798	0.000197798	0.000197798	0.000197798	0.000197798	0.000197798	0.000197798	0.000197798	0.000197798	0.000197798	0.000197798	0.000197798	0.000197798	0.000197798	0.000197798	0.000197798	0.000197798	0.0367602	0.000197798	0.000197798	0.000197798	0.000197798	0.000197798	0.000197798	0.000197798	0.000197798	0.000197798	0.000197798	0.000197798	0.000197798	0.000197798	0.000197798	0.000197798	0.000197798	0.000197798	0.000197798	0.000197798
	SFRS18	0.0144865	0.000197798	6.75824e-05	0.000197798	0.00109704	0.00216015	0.00302741	0.000356121	0.0024203	0.00182679	0.0019326	0.000979158	0.00486439	0.00486439	0.00433453	0.0284904	0.000384145	0.00162866	0.00513412	0.0078122	0.000648285	0.000873114	0.000472501	0.000873114	NA	0.00103749	0.00216015	0.001303	0.00460094	0.00053939	0.000574143	0.001303	0.00109704	0.00154233	0.00204368	0.00116185	0.000775523	0.000923515	0.00204368	0.000873114	0.00363101	0.00109704	0.0119546	0.00286264	0.00122661	0.00542412	0.00611793	0.00542412
	SKIV2L2	0.00460094	0.000197798	0.00216015	0.000197798	0.013491	0.0164159	0.00576086	0.00737082	0.0415214	0.0284904	0.0378728	0.0154712	0.0231173	0.052613	0.0415214	0.0415214	0.013491	0.00228982	0.0571874	0.0415214	0.92742	0.0176917	0.0327671	0.49823	0.134359	0.0106255	0.968654	0.546038	0.0231173	0.0327671	0.0112827	0.0378728	0.0682778	0.0231173	0.0415214	0.0484379	0.0351834	0.0261658	0.0571874	0.00935457	0.0106255	0.0106255	0.00302741	0.00993116	0.0164159	0.052613	0.328447	0.0351834
	SLC7A9	2.49706e-05	0.000197798	5.78156e-05	0.000197798	1.7722e-05	5.78156e-05	5.78156e-05	2.96393e-05	5.78156e-05	0.00797631	4.90391e-05	9.18805e-05	4.90391e-05	6.75824e-05	5.78156e-05	2.96393e-05	4.90391e-05	2.09461e-05	5.78156e-05	3.49289e-05	9.18805e-05	5.78156e-05	7.92534e-05	0.000356121	4.90391e-05	7.92534e-05	4.90391e-05	4.90391e-05	4.90391e-05	0.00854406	4.90391e-05	4.12349e-05	4.90391e-05	0.00277206	0.00780427	5.78156e-05	4.12349e-05	6.75824e-05	7.92534e-05	2.96393e-05	2.96393e-05	4.90391e-05	0.00797631	0.00937154	0.0154879	0.00413825	0.00588645	0.00398655
	SMG1	0.000979158	0.000197798	1.7722e-05	0.000197798	0.00216015	3.49289e-05	1.46889e-05	0.000873114	3.49289e-05	9.18805e-05	0.000413878	2.96393e-05	6.75824e-05	4.12349e-05	0.000413878	4.12349e-05	4.12349e-05	0.00737082	1.0369e-05	1.0369e-05	0.000222836	4.12349e-05	2.49706e-05	2.09461e-05	0.0106255	3.49289e-05	9.18805e-05	0.00196059	3.49289e-05	6.75824e-05	4.12349e-05	2.49706e-05	4.12349e-05	1.46889e-05	1.25018e-05	1.7722e-05	2.49706e-05	1.25018e-05	7.92534e-05	0.000356121	0.00513412	0.00053939	0.000197798	0.000442847	1.25018e-05	1.25018e-05	7.92534e-05	0.000472501
	SMG5	0.00611793	0.000197798	NA	0.000197798	0.00172627	0.00228982	0.00216015	0.001303	0.00204368	0.00122661	0.00182679	0.00145899	0.00302741	0.0019326	0.00270969	0.00286264	0.000731439	0.0127227	0.00228982	0.00172627	0.00137485	0.00172627	0.00204368	0.001303	0.00385338	0.00204368	0.00256211	0.126538	0.00256211	0.00137485	0.00270969	0.00256211	0.00216015	0.0019326	0.00204368	0.0019326	0.0024203	0.00122661	0.00216015	0.00154233	0.00737082	0.00182679	0.0024203	0.00385338	0.00270969	0.00182679	0.00103749	0.00513412
	SMG6	0.00737082	0.000197798	0.000104491	0.000197798	0.00363101	0.00228982	0.00692515	0.00154233	0.00116185	0.0019326	0.00182679	0.0019326	0.00513412	0.00162866	0.00162866	0.00302741	0.000873114	0.0830613	0.00228982	0.00182679	0.00137485	0.00116185	0.000923515	0.00204368	0.0078122	0.00137485	0.00216015	0.000821946	0.00576086	0.00145899	0.00116185	0.00154233	0.00145899	0.00145899	0.00162866	0.00122661	0.000979158	0.00162866	0.0019326	0.00182679	0.0127227	0.00256211	0.00385338	0.00154233	0.00154233	0.00172627	0.0024203	0.00385338
	SMG7	0.000979158	0.000197798	0.0144865	0.000197798	0.00216015	0.000574143	0.000472501	0.00154233	0.000505568	0.000689707	0.00109704	0.000384145	0.000505568	0.00053939	0.000731439	0.000384145	0.00137485	0.00460094	0.000356121	0.00103749	7.92534e-05	0.000472501	0.000775523	0.000731439	0.00228982	0.000574143	0.000574143	0.000104491	0.000574143	0.000610615	0.00053939	0.000574143	0.000472501	0.000610615	0.000442847	0.000197798	0.000356121	0.000384145	0.00053939	0.00116185	0.00228982	0.000821946	0.0019326	0.000610615	0.00162866	0.000384145	0.000384145	0.00172627
	SMN1	0.0024203	0.000197798	0.000979158	0.000197798	0.00650407	0.00256211	0.0019326	0.0024203	0.00363101	0.00513412	0.00204368	0.00460094	0.00433453	0.00341812	0.00216015	0.00286264	0.00256211	0.00692515	0.00433453	0.0024203	0.000873114	0.00270969	0.00256211	0.00363101	0.0261658	0.00204368	0.00433453	0.00302741	0.00322216	0.00286264	0.00408775	0.987853	0.00385338	0.00460094	0.00322216	0.00341812	0.00302741	0.00433453	0.00433453	0.00256211	0.00542412	0.00286264	0.00137485	0.00162866	0.00109704	0.00322216	0.00172627	0.00302741
	SMU1	0.00460094	0.000197798	0.000505568	0.000197798	0.00486439	0.00650407	0.00256211	0.00737082	0.00879	0.00650407	0.00611793	0.00270969	0.00611793	0.013491	0.0106255	0.00363101	0.00611793	0.00935457	0.00611793	0.00385338	0.00341812	0.454806	0.783955	0.00363101	0.550295	0.726367	0.942634	0.0078122	0.00322216	0.00737082	0.578794	0.0106255	0.00576086	0.353488	0.00737082	0.512678	0.00611793	0.00611793	0.0144865	0.00542412	0.00486439	0.0119546	0.00154233	0.0078122	0.00322216	0.00650407	0.00322216	0.0119546
	SNRNP40	0.00122661	0.000197798	0.00154233	0.000197798	0.0154712	0.00322216	0.00256211	0.0571874	0.0415214	0.0261658	0.0327671	0.00542412	0.0112827	0.0245698	0.00879	0.00270969	0.0682778	0.00145899	0.0154712	0.0112827	0.00363101	0.0622883	0.0154712	0.013491	0.00109704	0.0144865	0.00827748	0.0154712	0.00385338	0.0571874	0.00879	0.0164159	0.0378728	0.0112827	0.00879	0.0164159	0.0245698	0.0327671	0.0284904	0.00737082	0.00103749	0.0747722	0.00145899	0.000821946	0.00385338	0.0119546	0.00204368	0.00363101
	SNRPA1	0.00341812	0.0229944	0.00116185	0.000197798	0.0261658	0.00408775	0.00204368	0.0176917	0.0305072	0.0215174	0.978808	0.0112827	0.751185	0.0378728	0.623535	0.00611793	0.983979	0.00172627	0.0144865	0.0112827	0.00172627	0.018952	0.0231173	0.00513412	0.655727	0.809626	0.674446	0.0144865	0.00513412	0.0231173	0.00611793	0.0112827	0.0351834	0.53224	0.013491	0.815414	0.018952	0.876251	0.0305072	0.00513412	0.00216015	0.657195	0.00145899	0.00270969	0.00286264	0.0202952	0.0024203	0.00486439
	SNRPN	0.00116185	0.000197798	5.83375e-06	0.000197798	5.83375e-06	2.09461e-05	0.00162866	5.83375e-06	1.46889e-05	2.47078e-06	3.49289e-05	1.7722e-05	4.90391e-05	3.49289e-05	2.96393e-05	7.92534e-05	5.83375e-06	0.000610615	5.78156e-05	5.78156e-05	0.000356121	1.7722e-05	5.83375e-06	7.92534e-05	7.10084e-06	4.79856e-06	1.25018e-05	7.10084e-06	0.000574143	2.96393e-05	1.84796e-06	4.79856e-06	5.83375e-06	7.10084e-06	4.79856e-06	2.89427e-06	5.83375e-06	4.79856e-06	1.25018e-05	1.52638e-06	9.18805e-05	2.96393e-05	0.00053939	2.96393e-05	0.000574143	1.0369e-05	1.84796e-06	4.12349e-05
	STRBP	0.000197798	0.000197798	0.000197798	0.000197798	0.000197798	0.000197798	0.000197798	0.000197798	0.000197798	0.000197798	0.000197798	0.000197798	0.000197798	0.000197798	0.000197798	0.000197798	0.000197798	0.000197798	0.000197798	0.0229944	0.000197798	0.000197798	0.000197798	0.000197798	0.000197798	0.000197798	0.000197798	0.000197798	0.000197798	0.000197798	0.000197798	0.000197798	0.000197798	0.000197798	0.000197798	0.000197798	0.000197798	0.000197798	0.000197798	0.000197798	0.000197798	0.000197798	0.000197798	0.000197798	0.000197798	0.000197798	0.000197798	0.0145647
	SUGP1	0.000197798	0.000197798	0.000197798	0.000197798	0.000197798	0.000197798	0.000197798	0.000197798	0.000197798	0.000197798	0.000197798	0.000197798	0.000197798	0.000197798	0.0192551	0.000197798	0.000197798	0.000197798	0.000197798	0.000197798	0.000197798	0.000197798	0.000197798	0.000197798	0.000197798	0.000197798	0.000197798	0.000197798	0.000197798	0.000197798	0.000197798	0.000197798	0.000197798	0.000197798	0.000197798	0.000197798	0.000197798	0.000197798	0.000197798	0.000197798	0.000197798	0.000197798	0.000197798	0.000197798	0.000197798	1	0.000197798	0.000197798
	SUGP2	0.000197798	0.000197798	0.000197798	0.000197798	0.000197798	0.000197798	0.000197798	0.000197798	0.000197798	0.000197798	0.000197798	0.000197798	0.000197798	0.000197798	0.000197798	0.000197798	0.000197798	0.000197798	0.000197798	0.000197798	0.000197798	0.000197798	0.000197798	0.000197798	0.000197798	0.000197798	0.000197798	0.000197798	0.000197798	0.000197798	0.000197798	0.000197798	0.000197798	0.000197798	0.000197798	0.000197798	0.000197798	0.000197798	0.000197798	0.000197798	0.000197798	0.000197798	0.000197798	0.000197798	0.000197798	0.000197798	0.000197798	0.000197798
	SYMPK	0.0024203	0.000197798	0.00122661	0.000197798	0.001303	0.000923515	0.00162866	0.00172627	0.000775523	0.00137485	0.00145899	0.000689707	0.00154233	0.000574143	0.000979158	0.000648285	0.000689707	0.0127227	0.000731439	0.00103749	0.00053939	0.000873114	0.000689707	0.00122661	0.00408775	0.000821946	0.001303	0.000384145	0.000775523	0.000979158	0.00162866	0.000775523	0.000979158	0.00103749	0.000574143	0.000731439	0.000689707	0.000574143	0.000821946	0.00116185	0.00513412	0.00182679	0.00182679	0.000821946	0.00154233	0.000574143	0.000574143	0.00204368
	TACC3	0.00256211	0.000197798	0.00322216	0.000197798	0.00879	0.0112827	0.00204368	0.00827748	0.101739	0.0215174	0.0484379	0.0176917	0.013491	0.0484379	0.0446715	0.00935457	0.0231173	0.000923515	0.0305072	0.0351834	0.00385338	0.0284904	0.0415214	0.00827748	0.00116185	0.0351834	0.018952	0.00879	0.00611793	0.0202952	0.018952	0.0284904	0.052613	0.0154712	0.0305072	0.0327671	0.052613	0.0261658	0.0284904	0.0231173	0.00302741	0.0106255	0.00341812	0.00513412	0.0164159	0.0571874	0.00302741	0.0176917
	TFIP11	0.00692515	0.000197798	0.00286264	0.000197798	0.00341812	0.0164159	0.00341812	0.00137485	0.00363101	0.00486439	0.00408775	0.013491	0.00363101	0.00542412	0.00935457	0.00486439	0.0019326	0.00486439	0.00692515	0.00408775	0.00542412	0.0024203	0.0154712	0.00204368	0.00204368	0.00692515	0.00513412	0.00363101	0.0106255	0.00228982	0.00650407	0.00879	0.00650407	0.00433453	0.0164159	0.00650407	0.00611793	0.00433453	0.0078122	0.0127227	0.00513412	0.00122661	0.00162866	0.0231173	0.00935457	0.00650407	0.0984147	0.554935
	TGS1	0.00145899	0.000197798	0.00103749	0.000197798	0.013491	0.00935457	0.00341812	0.00486439	0.0231173	0.0164159	0.013491	0.052613	0.0127227	0.0164159	0.0154712	0.00611793	0.00650407	0.00216015	0.0215174	0.0127227	0.00363101	0.018952	0.0415214	0.00433453	0.00322216	0.00935457	0.0164159	0.00611793	0.00879	0.013491	0.0112827	0.0127227	0.0571874	0.00935457	0.0202952	0.0351834	0.0327671	0.0245698	0.0144865	0.00993116	0.00408775	0.00542412	0.000821946	0.00433453	0.0106255	0.0231173	0.00204368	0.00611793
	THOC2	0.0154712	0.000197798	0.000873114	0.000197798	0.00460094	0.0484379	0.00286264	0.00228982	0.0415214	0.0154712	0.0202952	0.013491	0.0127227	0.0830613	0.0830613	0.052613	0.00542412	0.00228982	0.0571874	0.0154712	0.00611793	0.013491	0.0164159	0.00256211	0.00137485	0.0215174	0.0378728	0.0231173	0.0231173	0.0078122	0.0106255	0.0327671	0.0231173	0.0119546	0.0830613	0.0231173	0.0215174	0.00935457	0.0571874	0.0154712	0.00993116	0.00486439	0.0019326	0.0906808	0.0144865	0.0415214	0.00460094	0.101739
	THOC4	0.000197798	0.000197798	0.000197798	0.000197798	0.000197798	0.000197798	0.000197798	0.000197798	0.000197798	0.000197798	0.000197798	0.000197798	0.000197798	0.000197798	0.000197798	0.000197798	0.000197798	0.000197798	0.000197798	0.000197798	0.000197798	0.000197798	0.000197798	0.000197798	0.000197798	0.000197798	0.000197798	0.000197798	0.000197798	0.000197798	0.000197798	0.000197798	0.000197798	0.000197798	0.000197798	0.000197798	0.000197798	0.000197798	0.000197798	0.000197798	0.000197798	0.000197798	0.000197798	0.000197798	0.000197798	0.000197798	0.000197798	0.000197798
	THOC6	0.00486439	0.000197798	0.00103749	0.000197798	0.00460094	0.0378728	0.00385338	0.00286264	0.0378728	0.0154712	0.0351834	0.0176917	0.0119546	0.052613	0.123127	0.0215174	0.00576086	0.00341812	0.0446715	0.013491	0.00542412	0.0119546	0.0215174	0.00341812	0.00204368	0.0215174	0.0415214	0.00650407	0.0127227	0.0176917	0.013491	0.0351834	0.0305072	0.00935457	0.0484379	0.0284904	0.0284904	0.00993116	0.0622883	0.0119546	0.0202952	0.00513412	0.00154233	0.052613	0.0351834	0.0415214	0.00302741	0.0747722
	TIA1	0.0112827	0.000197798	0.000505568	0.000197798	0.00109704	0.00737082	0.00116185	0.000442847	0.00827748	0.00286264	0.00341812	0.00228982	0.00363101	0.013491	0.0127227	0.0351834	0.000821946	0.00122661	0.0119546	0.00935457	0.00154233	0.0019326	0.00182679	0.000873114	0.000472501	0.00341812	0.00737082	0.00486439	0.00611793	0.00116185	0.00182679	0.00385338	0.00270969	0.00385338	0.00879	0.00322216	0.00270969	0.00162866	0.00576086	0.00270969	0.00542412	0.00109704	0.00433453	0.0112827	0.00286264	0.00993116	0.00408775	0.0176917
	TMEM48	0.00109704	0.000197798	0.00137485	0.000197798	0.0202952	0.00302741	0.00216015	0.0830613	0.0351834	0.0261658	0.0231173	0.00408775	0.0127227	0.0245698	0.00827748	0.00408775	0.0830613	0.00162866	0.0154712	0.0106255	0.00216015	0.0378728	0.0112827	0.0119546	0.00116185	0.0127227	0.0112827	0.0164159	0.00322216	0.0906808	0.00827748	0.018952	0.0415214	0.013491	0.00692515	0.0176917	0.0215174	0.0231173	0.0415214	0.00385338	0.00162866	0.11356	0.001303	0.000821946	0.00341812	0.0119546	0.00256211	0.00408775
	TPR	0.00433453	0.000197798	0.00460094	0.000197798	0.00228982	0.00408775	0.001303	0.00302741	0.0119546	0.00576086	0.00879	0.00216015	0.00385338	0.0164159	0.00993116	0.00827748	0.0078122	0.000821946	0.00827748	0.0154712	0.00216015	0.00385338	0.00513412	0.0024203	0.000413878	0.00385338	0.00576086	0.00486439	0.00363101	0.2907	0.00270969	0.00737082	0.00542412	0.00692515	0.0078122	0.00513412	0.00433453	0.00460094	0.00879	0.00827748	0.0019326	0.25394	0.00576086	0.00322216	0.00433453	0.0106255	0.00513412	0.018952
	TXNL4A	0.00270969	0.000197798	0.000979158	0.000197798	0.00737082	0.00650407	0.0215174	0.00363101	0.00322216	0.0261658	0.00341812	0.00650407	0.0215174	0.00341812	0.00228982	0.00302741	0.00460094	0.00692515	0.00650407	0.00737082	0.00341812	0.00827748	0.00513412	0.0154712	0.00103749	0.00513412	0.00993116	0.00341812	0.00385338	0.00737082	0.515923	0.00692515	0.00827748	0.00879	0.00486439	0.00935457	0.00542412	0.00692515	0.00542412	0.00270969	0.00286264	0.672754	0.00433453	0.001303	0.00385338	0.00650407	0.256679	0.00385338
	U2AF2	0.00122661	0.0158898	5.78156e-05	0.0171031	0.00228982	0.0572306	0.000648285	0.001303	0.00053939	0.000775523	0.0674716	0.000610615	0.0674716	0.000574143	0.448295	0.0375061	0.000731439	0.00650407	0.000472501	0.00744367	0.000472501	0.00053939	0.000821946	0.000104491	0.192883	0.000689707	0.001303	0.000689707	0.000104491	0.000731439	0.000923515	0.0793642	0.0713755	0.0502818	0.0421878	0.000775523	0.0595699	0.000356121	0.0798022	0.000775523	0.00286264	0.127478	0.0572306	0.000979158	0.000648285	0.0532432	0.000648285	0.0962354
	U2SURP	0.000197798	0.000197798	0.000197798	0.000197798	0.000197798	0.000197798	0.000197798	0.000197798	0.000197798	0.000197798	0.000197798	0.000197798	0.000197798	0.000197798	0.000197798	0.000197798	0.000197798	0.000197798	0.000197798	0.0205303	0.000197798	0.000197798	0.000197798	0.000197798	0.000197798	0.000197798	0.000197798	0.0182159	0.0229944	0.000197798	0.000197798	0.000197798	0.000197798	0.000197798	0.000197798	0.000197798	0.000197798	0.000197798	0.000197798	0.000197798	0.000197798	0.0192551	0.000197798	0.000197798	0.000197798	1	0.000197798	0.000197798
	UPF1	0.00460094	0.000197798	0.00182679	0.000197798	0.00182679	0.00542412	0.00162866	0.0024203	0.00408775	0.00486439	0.00363101	0.00216015	0.00322216	0.00460094	0.266533	0.00216015	0.00363101	0.00363101	0.00460094	0.276883	0.242727	0.242727	0.167958	0.25394	0.079775	0.338392	0.3024	0.165284	0.00302741	0.00385338	0.210786	0.00385338	0.00302741	0.242727	0.00341812	0.00286264	0.00270969	0.00322216	0.00460094	0.00827748	0.00513412	0.00341812	0.00204368	0.00182679	0.00270969	0.00341812	0.0932611	0.321065
	UPF2	0.0127227	0.000197798	0.00122661	0.000197798	0.00542412	0.0682778	0.00256211	0.00182679	0.0245698	0.0144865	0.0106255	0.0154712	0.0127227	0.0378728	0.0284904	0.0484379	0.00542412	0.0019326	0.0484379	0.0127227	0.463473	0.904748	0.723458	0.185509	0.0933797	0.644346	0.979982	0.820302	0.0245698	0.00611793	0.0119546	0.0327671	0.0245698	0.0154712	0.0830613	0.0261658	0.0231173	0.0078122	0.0305072	0.0202952	0.00827748	0.00408775	0.00182679	0.0415214	0.013491	0.0351834	0.296361	0.0830613
	UPF3A	0.00256211	0.000197798	0.0019326	0.000197798	0.00109704	0.00145899	0.00513412	0.00053939	0.00103749	0.00137485	0.000923515	0.00103749	0.0024203	0.001303	0.0757475	0.00576086	0.00109704	0.00172627	0.00286264	0.00385338	0.00103749	0.000574143	0.000873114	0.001303	0.000413878	0.000574143	0.00109704	0.0678493	0.00363101	0.000775523	0.000689707	0.00137485	0.000923515	0.00122661	0.00162866	0.000873114	0.000731439	0.000821946	0.00137485	0.000610615	0.00116185	0.000731439	0.00433453	0.00116185	0.00228982	0.0019326	0.00286264	0.0024203
	WBP4	0.766267	0.0229944	0.0154879	0.278572	0.00302741	1	0.000648285	0.00109704	0.000384145	0.000442847	0.000923515	0.00053939	0.259009	0.000356121	0.205546	0.000442847	0.506379	0.957032	NA	9.18805e-05	1.46889e-05	0.0406577	5.78156e-05	0.000356121	0.018952	7.92534e-05	0.000384145	0.00345446	0.000979158	0.0500675	6.75824e-05	6.75824e-05	0.000505568	0.00608855	0.00937154	6.75824e-05	9.18805e-05	0.000356121	0.000413878	0.000574143	0.00486439	0.0641026	0.000979158	0.000413878	7.92534e-05	7.92534e-05	0.000197798	0.000648285
	WDR70	0.00385338	0.000197798	0.000873114	0.000197798	0.00228982	0.0119546	0.00154233	0.00137485	0.00576086	0.00433453	0.00737082	0.00341812	0.00363101	0.013491	0.0112827	0.0112827	0.00228982	0.0024203	0.00935457	0.00341812	0.00385338	0.00385338	0.00650407	0.00172627	0.00109704	0.00486439	0.0119546	0.00611793	0.00611793	0.00385338	0.00460094	0.00993116	0.00460094	0.00433453	0.0112827	0.00542412	0.00460094	0.00256211	0.0106255	0.00408775	0.00935457	0.00256211	0.00145899	0.0164159	0.00302741	0.00576086	0.00154233	0.0164159
	WDR83	0.000197798	0.000197798	0.000197798	0.000197798	0.000197798	0.000197798	0.000197798	0.000197798	0.000197798	0.000197798	0.000197798	0.000197798	0.0192551	0.000197798	0.0171031	0.000197798	0.000197798	0.000197798	0.000197798	0.488766	0.0182159	0.0182159	0.000197798	0.0205303	0.0205303	0.0205303	0.0192551	0.0171031	0.0192551	0.000197798	0.000197798	0.000197798	0.0367602	0.000197798	0.0192551	0.0192551	0.000197798	0.0192551	0.000197798	0.278572	0.000197798	NA	0.000197798	0.000197798	0.000197798	0.000197798	0.0145647	0.0158898
	XPO5	0.000197798	0.000197798	0.000197798	0.000197798	0.000197798	0.000197798	0.000197798	0.000197798	0.000197798	0.000197798	0.000197798	0.000197798	0.000197798	0.000197798	0.0182159	0.000197798	0.000197798	0.000197798	0.000197798	0.0205303	0.000197798	0.000197798	0.0192551	0.000197798	0.000197798	0.000197798	0.000197798	0.000197798	0.000197798	0.000197798	0.000197798	0.000197798	0.000197798	0.000197798	0.000197798	0.000197798	0.000197798	0.000197798	0.000197798	0.000197798	0.000197798	0.000197798	0.000197798	0.000197798	0.000197798	0.000197798	0.0145647	0.0145647
	XPOT	0.00154233	0.000197798	0.000873114	0.000197798	0.0078122	0.00611793	0.0144865	0.00433453	0.00692515	0.0378728	0.00302741	0.00879	0.0415214	0.00460094	0.212374	0.00542412	0.00408775	0.00433453	0.00935457	0.0127227	0.00270969	0.00935457	0.00650407	0.0176917	0.00408775	0.00341812	0.0164159	0.00692515	0.0024203	0.013491	0.018952	0.00879	0.018952	0.0215174	0.00542412	0.0261658	0.00993116	0.018952	0.00879	0.00341812	0.00256211	0.0154712	0.00286264	0.00116185	0.00322216	0.0112827	0.00993116	0.00363101
	XRN2	0.000197798	0.000197798	0.000197798	0.000197798	0.000197798	0.000197798	0.000197798	0.000197798	0.000197798	0.000197798	0.000197798	0.000197798	0.0205303	0.000197798	0.000197798	0.000197798	0.000197798	0.000197798	0.000197798	0.000197798	0.278572	0.0526847	0.0182159	0.000197798	0.0229944	0.0205303	0.134433	0.0286497	0.000197798	0.000197798	0.0182159	0.000197798	0.0526847	0.000197798	0.0192551	0.0205303	0.0192551	0.0205303	0.000197798	0.0286497	0.000197798	0.0182159	0.000197798	0.000197798	0.000197798	0.000197798	0.0145647	0.000197798
	ZC3H13	0.0231173	0.000197798	0.000775523	0.000197798	0.00322216	0.0245698	0.00302741	0.00109704	0.018952	0.00737082	0.013491	0.0112827	0.00692515	0.0261658	0.0446715	0.0415214	0.00216015	0.00270969	0.0351834	0.0106255	0.00385338	0.00542412	0.00935457	0.00162866	0.00154233	0.00827748	0.0164159	0.0078122	0.0351834	0.00385338	0.00513412	0.013491	0.0127227	0.00611793	0.0415214	0.0112827	0.0119546	0.00513412	0.0231173	0.00993116	0.013491	0.00204368	0.00216015	0.0378728	0.0119546	0.0261658	0.00322216	0.0747722
	ZC3HAV1	0.0284904	0.000197798	0.000472501	0.000197798	0.00103749	0.00692515	0.000731439	0.000413878	0.00737082	0.00256211	0.00433453	0.00216015	0.00270969	0.0154712	0.0176917	0.018952	0.000775523	0.000979158	0.00827748	0.0078122	0.00154233	0.00172627	0.00228982	0.000689707	0.000384145	0.00408775	0.00576086	0.00576086	0.00385338	0.000873114	0.0019326	0.00363101	0.00270969	0.00460094	0.00879	0.00302741	0.00270969	0.00172627	0.00576086	0.00486439	0.00408775	0.00103749	0.00486439	0.013491	0.00216015	0.00993116	0.00363101	0.0215174
	ZCCHC8	0.00542412	0.000197798	0.00109704	0.000197798	0.0078122	0.0484379	0.00408775	0.00322216	0.0622883	0.0327671	0.0327671	0.0446715	0.0261658	0.0622883	0.0622883	0.0378728	0.00993116	0.00204368	0.101739	0.0305072	0.00993116	0.0215174	0.0484379	0.00692515	0.00137485	0.0446715	0.0747722	0.0215174	0.0202952	0.0144865	0.0245698	0.0571874	0.0622883	0.0231173	0.123127	0.0682778	0.0571874	0.0245698	0.0571874	0.0215174	0.00935457	0.00737082	0.00322216	0.0202952	0.0154712	0.0906808	0.00513412	0.0484379
	ZNF131	0.00486439	0.000197798	0.00204368	0.000197798	0.00228982	0.0305072	0.00204368	0.000648285	0.0127227	0.00576086	0.00650407	0.0112827	0.00650407	0.013491	0.0164159	0.0202952	0.00228982	0.00162866	0.0202952	0.0078122	0.00302741	0.00692515	0.0127227	0.00162866	0.001303	0.00935457	0.0327671	0.00611793	0.0144865	0.00322216	0.0078122	0.0119546	0.0119546	0.0078122	0.0378728	0.013491	0.013491	0.00385338	0.00993116	0.0078122	0.00879	0.00137485	0.00103749	0.0327671	0.0231173	0.018952	0.00204368	0.0378728
	ZNF346	0.000197798	0.000197798	0.000197798	0.000197798	0.000197798	0.000197798	0.000197798	0.000197798	0.000197798	0.000197798	0.000197798	0.000197798	0.000197798	0.000197798	0.0192551	0.000197798	0.000197798	0.000197798	0.000197798	0.0229944	0.000197798	0.000197798	0.000197798	0.000197798	0.000197798	0.000197798	0.000197798	0.000197798	0.000197798	0.000197798	0.000197798	0.000197798	0.000197798	0.000197798	0.000197798	0.000197798	0.000197798	0.000197798	0.000197798	0.000197798	0.000197798	0.000197798	0.000197798	0.000197798	0.000197798	0.000197798	0.0145647	0.000197798
	AAAS	0.0019326	0.000197798	0.000648285	0.000197798	0.00486439	0.000610615	0.000775523	0.00879	0.00433453	0.0024203	0.0078122	0.00103749	0.00228982	0.00286264	0.00341812	0.00122661	0.00363101	0.00433453	0.00145899	0.0024203	0.000731439	0.00363101	0.0024203	0.00162866	0.00433453	0.00145899	0.0019326	0.00228982	0.00109704	0.00302741	0.00204368	0.00204368	0.00408775	0.00228982	0.00137485	0.00216015	0.00286264	0.00286264	0.00286264	0.0019326	0.00341812	0.00513412	0.00109704	0.000873114	0.00103749	0.00162866	0.000923515	0.0024203
	AAR2	0.000197798	0.000197798	0.000197798	0.000197798	0.000197798	0.000197798	0.000197798	0.000197798	0.000197798	0.000197798	0.000197798	0.000197798	0.000197798	0.000197798	0.000197798	0.000197798	0.000197798	0.000197798	0.000197798	0.000197798	0.000197798	0.000197798	0.000197798	0.000197798	0.000197798	0.000197798	0.000197798	0.000197798	0.000197798	0.000197798	0.000197798	0.000197798	0.000197798	0.000197798	0.000197798	0.000197798	0.000197798	0.000197798	0.000197798	0.000197798	0.000197798	0.000197798	0.000197798	0.000197798	0.000197798	0.000197798	0.000197798	0.000197798
	ADARB	0.000197798	0.000197798	0.000197798	0.000197798	0.000197798	0.000197798	0.000197798	0.000197798	0.000197798	0.000197798	0.000197798	0.000197798	0.000197798	0.000197798	0.000197798	0.000197798	0.000197798	0.000197798	0.000197798	0.000197798	0.000197798	0.000197798	0.000197798	0.000197798	0.000197798	0.000197798	0.000197798	0.000197798	0.000197798	0.000197798	0.000197798	0.000197798	0.000197798	0.000197798	0.000197798	0.000197798	0.000197798	0.000197798	0.000197798	0.000197798	0.000197798	0.000197798	0.000197798	0.000197798	0.000197798	0.000197798	0.000197798	0.000197798
	ADARB1	0.00182679	0.000197798	2.09461e-05	0.000197798	0.000574143	NA	0.000731439	0.000574143	0.000384145	9.18805e-05	0.00053939	9.18805e-05	0.000574143	0.000413878	0.000472501	0.000574143	6.75824e-05	0.00385338	0.000442847	9.18805e-05	6.75824e-05	9.18805e-05	4.90391e-05	4.12349e-05	0.00182679	9.18805e-05	0.000610615	7.92534e-05	0.00053939	0.000197798	6.75824e-05	9.18805e-05	0.000356121	9.18805e-05	6.75824e-05	6.75824e-05	6.75824e-05	2.49706e-05	0.000384145	5.78156e-05	0.00228982	0.000505568	0.000821946	0.000505568	0.000413878	9.18805e-05	0.000104491	0.000775523
	ALYREF	0.000197798	0.000197798	0.000197798	0.000197798	0.000197798	0.000197798	0.000197798	0.000197798	0.000197798	0.000197798	0.000197798	0.000197798	0.000197798	0.000197798	0.000197798	0.000197798	0.000197798	0.000197798	0.000197798	0.000197798	0.000197798	0.000197798	0.000197798	0.000197798	0.000197798	0.000197798	0.000197798	0.000197798	0.000197798	0.000197798	0.000197798	0.000197798	0.000197798	0.000197798	0.000197798	0.000197798	0.000197798	0.000197798	0.000197798	0.000197798	0.000197798	0.000197798	0.000197798	0.000197798	0.000197798	0.000197798	0.000197798	0.000197798
	BCAS1	3.49289e-05	0.000197798	8.52101e-06	0.000197798	7.10084e-06	8.61741e-07	0.000413878	1.0369e-05	4.79856e-06	1.01676e-06	1.46889e-05	1.46889e-05	4.79856e-06	4.79856e-06	7.10084e-06	2.47078e-06	5.83375e-06	0.000413878	4.79856e-06	1.52638e-06	1.46889e-05	4.06881e-06	2.10371e-06	3.44137e-06	2.49706e-05	1.24935e-06	2.47078e-06	2.10371e-06	7.10084e-06	7.10084e-06	3.64208e-07	4.79856e-06	3.44137e-06	7.51077e-07	8.61741e-07	1.24935e-06	2.47078e-06	7.51077e-07	2.89427e-06	8.61741e-07	1.46889e-05	4.06881e-06	2.49706e-05	7.10084e-06	4.90391e-05	1.84796e-06	7.5954e-05	2.89427e-06
	BEL	0.000197798	0.000197798	0.000197798	0.000197798	0.000197798	0.000197798	0.000197798	0.000197798	0.000197798	0.000197798	0.000197798	0.000197798	0.000197798	0.000197798	0.000197798	0.000197798	0.000197798	0.000197798	0.000197798	0.000197798	0.000197798	0.000197798	0.000197798	0.000197798	0.000197798	0.000197798	0.000197798	0.000197798	0.000197798	0.000197798	0.000197798	0.000197798	0.000197798	0.000197798	0.000197798	0.000197798	0.000197798	0.000197798	0.000197798	0.000197798	0.000197798	0.000197798	0.000197798	0.000197798	0.000197798	0.000197798	0.000197798	0.000197798
	BRU	0.000197798	0.000197798	0.000197798	0.000197798	0.000197798	0.000197798	0.000197798	0.000197798	0.000197798	0.000197798	0.000197798	0.000197798	0.000197798	0.000197798	0.000197798	0.000197798	0.000197798	0.000197798	0.000197798	0.000197798	0.000197798	0.000197798	0.000197798	0.000197798	0.000197798	0.000197798	0.000197798	0.000197798	0.000197798	0.000197798	0.000197798	0.000197798	0.000197798	0.000197798	0.000197798	0.000197798	0.000197798	0.000197798	0.000197798	0.000197798	0.000197798	0.000197798	0.000197798	0.000197798	0.000197798	0.000197798	0.000197798	0.000197798
	BRUNOL	0.000197798	0.000197798	0.000197798	0.000197798	0.000197798	0.000197798	0.000197798	0.000197798	0.000197798	0.000197798	0.000197798	0.000197798	0.000197798	0.000197798	0.000197798	0.000197798	0.000197798	0.000197798	0.000197798	0.000197798	0.000197798	0.000197798	0.000197798	0.000197798	0.000197798	0.000197798	0.000197798	0.000197798	0.000197798	0.000197798	0.000197798	0.000197798	0.000197798	0.000197798	0.000197798	0.000197798	0.000197798	0.000197798	0.000197798	0.000197798	0.000197798	0.000197798	0.000197798	0.000197798	0.000197798	0.000197798	0.000197798	0.000197798
	C19orf29	0.00513412	0.000197798	0.000472501	0.000197798	0.00576086	0.00513412	0.00576086	0.00650407	0.00611793	0.00879	0.00408775	0.0024203	0.00993116	0.00486439	0.00302741	0.00385338	0.00408775	0.0202952	0.0078122	0.00879	0.00460094	0.0119546	0.00322216	0.0119546	0.0024203	0.00692515	0.00737082	0.00486439	0.00302741	0.00827748	0.00827748	0.00611793	0.00576086	0.00737082	0.00363101	0.00650407	0.00611793	0.00692515	0.00692515	0.00408775	0.00737082	0.0164159	0.00433453	0.001303	0.00460094	0.00542412	0.00270969	0.00576086
	C1orf55	0.000197798	0.000197798	0.000197798	0.000197798	0.000197798	0.000197798	0.000197798	0.000197798	0.000197798	0.000197798	0.000197798	0.000197798	0.000197798	0.000197798	0.000197798	0.000197798	0.000197798	0.000197798	0.000197798	0.000197798	0.000197798	0.000197798	0.000197798	0.000197798	0.000197798	0.000197798	0.000197798	0.000197798	0.000197798	0.000197798	0.000197798	0.000197798	0.000197798	0.000197798	0.000197798	0.000197798	0.000197798	0.000197798	0.000197798	0.000197798	0.000197798	0.000197798	0.000197798	0.000197798	0.000197798	0.000197798	0.000197798	0.000197798
	C20ORF4	0.000197798	0.000197798	0.000197798	0.000197798	0.000197798	0.000197798	0.000197798	0.000197798	0.000197798	0.000197798	0.000197798	0.000197798	0.000197798	0.000197798	0.000197798	0.000197798	0.000197798	0.000197798	0.000197798	0.000197798	0.000197798	0.000197798	0.000197798	0.000197798	0.000197798	0.000197798	0.000197798	0.000197798	0.000197798	0.000197798	0.000197798	0.000197798	0.000197798	0.000197798	0.000197798	0.000197798	0.000197798	0.000197798	0.000197798	0.000197798	0.000197798	0.000197798	0.000197798	0.000197798	0.000197798	0.000197798	0.000197798	0.000197798
	CACTIN	0.000197798	0.000197798	0.000197798	0.000197798	0.000197798	0.000197798	0.000197798	0.000197798	0.000197798	0.000197798	0.000197798	0.000197798	0.000197798	0.000197798	0.000197798	0.000197798	0.000197798	0.000197798	0.000197798	0.000197798	0.000197798	0.000197798	0.000197798	0.000197798	0.000197798	0.000197798	0.000197798	0.000197798	0.000197798	0.000197798	0.000197798	0.000197798	0.000197798	0.000197798	0.000197798	0.000197798	0.000197798	0.000197798	0.000197798	0.000197798	0.000197798	0.000197798	0.000197798	0.000197798	0.000197798	0.000197798	0.000197798	0.000197798
	CCDC75	0.000197798	0.000197798	0.000197798	0.000197798	0.000197798	0.000197798	0.000197798	0.000197798	0.000197798	0.000197798	0.000197798	0.000197798	0.000197798	0.000197798	0.000197798	0.000197798	0.000197798	0.000197798	0.000197798	0.000197798	0.000197798	0.000197798	0.000197798	0.000197798	0.000197798	0.000197798	0.000197798	0.000197798	0.000197798	0.000197798	0.000197798	0.000197798	0.000197798	0.000197798	0.000197798	0.000197798	0.000197798	0.000197798	0.000197798	0.000197798	0.000197798	0.000197798	0.000197798	0.000197798	0.000197798	0.000197798	0.000197798	0.000197798
	CCDC94	0.00542412	0.000197798	0.000104491	0.000197798	0.00172627	0.00408775	0.00286264	0.00145899	0.00322216	0.00433453	0.00692515	0.0019326	0.00363101	0.00408775	0.00486439	0.00322216	0.001303	0.00827748	0.00408775	0.00433453	0.00322216	0.00341812	0.00216015	0.00322216	0.00116185	0.00270969	0.00542412	0.00270969	0.00322216	0.0024203	0.00322216	0.0024203	0.0024203	0.00270969	0.00385338	0.0024203	0.00204368	0.00270969	0.00408775	0.00270969	0.00611793	0.00385338	0.00385338	0.0024203	0.00154233	0.00256211	0.00122661	0.00513412
	CELF4	0.000197798	0.000197798	0.000197798	0.000197798	0.000197798	0.000197798	0.000197798	0.000197798	0.000197798	0.000197798	0.000197798	0.000197798	0.000197798	0.000197798	0.000197798	0.000197798	0.000197798	0.000197798	0.000197798	0.000197798	0.000197798	0.000197798	0.000197798	0.000197798	0.000197798	0.000197798	0.000197798	0.000197798	0.000197798	0.000197798	0.000197798	0.000197798	0.000197798	0.000197798	0.000197798	0.000197798	0.000197798	0.000197798	0.000197798	0.000197798	0.000197798	0.000197798	0.000197798	0.000197798	0.000197798	0.000197798	0.000197798	0.000197798
	CELF6	0.000197798	0.000197798	0.000197798	0.000197798	0.000197798	0.000197798	0.000197798	0.000197798	0.000197798	0.000197798	0.000197798	0.000197798	0.000197798	0.000197798	0.000197798	0.000197798	0.000197798	0.000197798	0.000197798	0.000197798	0.000197798	0.000197798	0.000197798	0.000197798	0.000197798	0.000197798	0.000197798	0.000197798	0.000197798	0.000197798	0.000197798	0.000197798	0.000197798	0.000197798	0.000197798	0.000197798	0.000197798	0.000197798	0.000197798	0.000197798	0.000197798	0.000197798	0.000197798	0.000197798	0.000197798	0.000197798	0.000197798	0.000197798
	CHAMP1	0.000197798	0.000197798	0.000197798	0.000197798	0.000197798	0.000197798	0.000197798	0.000197798	0.000197798	0.000197798	0.000197798	0.000197798	0.000197798	0.000197798	0.000197798	0.000197798	0.000197798	0.000197798	0.000197798	0.000197798	0.000197798	0.000197798	0.000197798	0.000197798	0.000197798	0.000197798	0.000197798	0.000197798	0.000197798	0.000197798	0.000197798	0.000197798	0.000197798	0.000197798	0.000197798	0.000197798	0.000197798	0.000197798	0.000197798	0.000197798	0.000197798	0.000197798	0.000197798	0.000197798	0.000197798	0.000197798	0.000197798	0.000197798
	CHP60	0.000197798	0.000197798	0.000197798	0.000197798	0.000197798	0.000197798	0.000197798	0.000197798	0.000197798	0.000197798	0.000197798	0.000197798	0.000197798	0.000197798	0.000197798	0.000197798	0.000197798	0.000197798	0.000197798	0.000197798	0.000197798	0.000197798	0.000197798	0.000197798	0.000197798	0.000197798	0.000197798	0.000197798	0.000197798	0.000197798	0.000197798	0.000197798	0.000197798	0.000197798	0.000197798	0.000197798	0.000197798	0.000197798	0.000197798	0.000197798	0.000197798	0.000197798	0.000197798	0.000197798	0.000197798	0.000197798	0.000197798	0.000197798
	CLF1	0.000197798	0.000197798	0.000197798	0.000197798	0.000197798	0.000197798	0.000197798	0.000197798	0.000197798	0.000197798	0.000197798	0.000197798	0.000197798	0.000197798	0.000197798	0.000197798	0.000197798	0.000197798	0.000197798	0.000197798	0.000197798	0.000197798	0.000197798	0.000197798	0.000197798	0.000197798	0.000197798	0.000197798	0.000197798	0.000197798	0.000197798	0.000197798	0.000197798	0.000197798	0.000197798	0.000197798	0.000197798	0.000197798	0.000197798	0.000197798	0.000197798	0.000197798	0.000197798	0.000197798	0.000197798	0.000197798	0.000197798	0.000197798
	CLK1	0.0119546	0.000197798	3.49289e-05	0.000197798	0.000384145	0.00542412	0.000689707	2.09461e-05	0.00172627	0.000923515	0.000873114	0.000775523	0.00162866	0.00486439	0.00486439	0.013491	9.18805e-05	0.000775523	0.00286264	0.00228982	0.00122661	0.000574143	0.000731439	4.90391e-05	2.49706e-05	0.00216015	0.00182679	0.00341812	0.00256211	6.75824e-05	0.000689707	0.0019326	0.000731439	0.00145899	0.00408775	0.00109704	0.000775523	0.000610615	0.0024203	0.0019326	0.00154233	0.000413878	0.00270969	0.0176917	0.00103749	0.00322216	0.00363101	0.00737082
	CPSF4	0.00486439	0.000197798	0.00182679	0.000197798	0.0078122	0.0127227	0.00460094	0.00513412	0.052613	0.0231173	0.0202952	0.0202952	0.018952	0.0245698	0.0202952	0.0176917	0.00879	0.00204368	0.0415214	0.0378728	0.00513412	0.0305072	0.0351834	0.0144865	0.00256211	0.0245698	0.0261658	0.018952	0.00827748	0.0119546	0.0484379	0.0284904	0.0415214	0.0327671	0.0351834	0.0415214	0.052613	0.0245698	0.0215174	0.0119546	0.00433453	0.0106255	0.00513412	0.00611793	0.0119546	0.0446715	0.00322216	0.0176917
	CUS1	0.000197798	0.000197798	0.000197798	0.000197798	0.000197798	0.000197798	0.000197798	0.000197798	0.000197798	0.000197798	0.000197798	0.000197798	0.000197798	0.000197798	0.000197798	0.000197798	0.000197798	0.000197798	0.000197798	0.000197798	0.000197798	0.000197798	0.000197798	0.000197798	0.000197798	0.000197798	0.000197798	0.000197798	0.000197798	0.000197798	0.000197798	0.000197798	0.000197798	0.000197798	0.000197798	0.000197798	0.000197798	0.000197798	0.000197798	0.000197798	0.000197798	0.000197798	0.000197798	0.000197798	0.000197798	0.000197798	0.000197798	0.000197798
	CWC24	0.000197798	0.000197798	0.000197798	0.000197798	0.000197798	0.000197798	0.000197798	0.000197798	0.000197798	0.000197798	0.000197798	0.000197798	0.000197798	0.000197798	0.000197798	0.000197798	0.000197798	0.000197798	0.000197798	0.000197798	0.000197798	0.000197798	0.000197798	0.000197798	0.000197798	0.000197798	0.000197798	0.000197798	0.000197798	0.000197798	0.000197798	0.000197798	0.000197798	0.000197798	0.000197798	0.000197798	0.000197798	0.000197798	0.000197798	0.000197798	0.000197798	0.000197798	0.000197798	0.000197798	0.000197798	0.000197798	0.000197798	0.000197798
	CWC26	0.000197798	0.000197798	0.000197798	0.000197798	0.000197798	0.000197798	0.000197798	0.000197798	0.000197798	0.000197798	0.000197798	0.000197798	0.000197798	0.000197798	0.000197798	0.000197798	0.000197798	0.000197798	0.000197798	0.000197798	0.000197798	0.000197798	0.000197798	0.000197798	0.000197798	0.000197798	0.000197798	0.000197798	0.000197798	0.000197798	0.000197798	0.000197798	0.000197798	0.000197798	0.000197798	0.000197798	0.000197798	0.000197798	0.000197798	0.000197798	0.000197798	0.000197798	0.000197798	0.000197798	0.000197798	0.000197798	0.000197798	0.000197798
	DBR1	1.25018e-05	0.000197798	1.7722e-05	0.000197798	0.000923515	4.06881e-06	3.97358e-07	0.000574143	1.7722e-05	1.0369e-05	6.75824e-05	8.52101e-06	4.79856e-06	2.49706e-05	6.75824e-05	1.46889e-05	2.96393e-05	0.000197798	2.89427e-06	2.10371e-06	1.43432e-07	1.25018e-05	3.44137e-06	1.52638e-06	0.00408775	8.52101e-06	1.25018e-05	1.0369e-05	1.25018e-05	1.25018e-05	3.44137e-06	5.83375e-06	1.25018e-05	1.01676e-06	2.89427e-06	4.06881e-06	7.10084e-06	2.47078e-06	1.7722e-05	2.49706e-05	0.000775523	2.49706e-05	2.89427e-06	7.92534e-05	2.89427e-06	4.06881e-06	1.46889e-05	1.7722e-05
	DDX23	0.0144865	0.000197798	0.000574143	0.000197798	0.00182679	0.0176917	0.00145899	0.001303	0.013491	0.00737082	0.00576086	0.00542412	0.00513412	0.0154712	0.0119546	0.0112827	0.00270969	0.00145899	0.018952	0.00935457	0.00513412	0.0106255	0.00737082	0.00322216	0.000648285	0.013491	0.00879	0.0127227	0.00879	0.00341812	0.0112827	0.00935457	0.0078122	0.00993116	0.0215174	0.00879	0.0106255	0.00737082	0.0127227	0.00993116	0.00228982	0.00433453	0.00341812	0.00879	0.00433453	0.013491	0.0024203	0.018952
	DDX26B	0.000197798	0.000197798	0.000197798	0.000197798	0.000197798	0.000197798	0.000197798	0.000197798	0.000197798	0.000197798	0.000197798	0.000197798	0.000197798	0.000197798	0.000197798	0.000197798	0.000197798	0.000197798	0.000197798	0.000197798	0.000197798	0.000197798	0.000197798	0.000197798	0.000197798	0.000197798	0.000197798	0.000197798	0.000197798	0.000197798	0.000197798	0.000197798	0.000197798	0.000197798	0.000197798	0.000197798	0.000197798	0.000197798	0.000197798	0.000197798	0.000197798	0.000197798	0.000197798	0.000197798	0.000197798	0.000197798	0.000197798	0.000197798
	DDX39A	0.000197798	0.000197798	0.000197798	0.000197798	0.000197798	0.000197798	0.000197798	0.000197798	0.000197798	0.000197798	0.000197798	0.000197798	0.000197798	0.000197798	0.000197798	0.000197798	0.000197798	0.000197798	0.000197798	0.000197798	0.000197798	0.000197798	0.000197798	0.000197798	0.000197798	0.000197798	0.000197798	0.000197798	0.000197798	0.000197798	0.000197798	0.000197798	0.000197798	0.000197798	0.000197798	0.000197798	0.000197798	0.000197798	0.000197798	0.000197798	0.000197798	0.000197798	0.000197798	0.000197798	0.000197798	0.000197798	0.000197798	0.000197798
	DDX39B	0.000197798	0.000197798	0.000197798	0.000197798	0.000197798	0.000197798	0.000197798	0.000197798	0.000197798	0.000197798	0.000197798	0.000197798	0.000197798	0.000197798	0.000197798	0.000197798	0.000197798	0.000197798	0.000197798	0.000197798	0.000197798	0.000197798	0.000197798	0.000197798	0.000197798	0.000197798	0.000197798	0.000197798	0.000197798	0.000197798	0.000197798	0.000197798	0.000197798	0.000197798	0.000197798	0.000197798	0.000197798	0.000197798	0.000197798	0.000197798	0.000197798	0.000197798	0.000197798	0.000197798	0.000197798	0.000197798	0.000197798	0.000197798
	DHX35	0.00737082	0.000197798	0.000775523	0.000197798	0.00302741	0.0078122	0.00363101	0.00154233	0.0127227	0.00513412	0.00935457	0.00460094	0.00879	0.00611793	0.00993116	0.013491	0.00154233	0.0106255	0.0154712	0.0127227	0.00256211	0.0078122	0.00576086	0.00650407	0.00341812	0.00879	0.018952	0.00270969	0.00513412	0.00486439	0.0127227	0.00993116	0.00827748	0.00993116	0.00935457	0.0106255	0.0144865	0.00460094	0.00611793	0.00460094	0.0327671	0.00385338	0.00692515	0.00385338	0.0127227	0.0202952	0.00363101	0.0261658
	DHX36	0.000197798	0.000197798	0.000197798	0.000197798	0.000197798	0.000197798	0.000197798	0.000197798	0.000197798	0.000197798	0.000197798	0.000197798	0.000197798	0.000197798	0.000197798	0.000197798	0.000197798	0.000197798	0.000197798	0.000197798	0.000197798	0.000197798	0.000197798	0.000197798	0.000197798	0.000197798	0.000197798	0.000197798	0.000197798	0.000197798	0.000197798	0.000197798	0.000197798	0.000197798	0.000197798	0.000197798	0.000197798	0.000197798	0.000197798	0.000197798	0.000197798	0.000197798	0.000197798	0.000197798	0.000197798	0.000197798	0.000197798	0.000197798
	DHX40	0.00302741	0.000197798	0.000873114	0.000197798	0.00182679	0.0261658	0.00513412	0.000610615	0.00935457	0.00611793	0.00486439	0.0144865	0.0078122	0.00879	0.00993116	0.0144865	0.00182679	0.00228982	0.0231173	0.00650407	0.00611793	0.00486439	0.0119546	0.0019326	0.00145899	0.00827748	0.018952	0.00341812	0.00935457	0.00408775	0.00993116	0.0164159	0.00993116	0.00692515	0.0305072	0.0144865	0.0127227	0.00486439	0.00935457	0.00879	0.00737082	0.00145899	0.00162866	0.013491	0.0154712	0.0202952	0.00611793	0.0202952
	DHX57	0.00542412	0.000197798	0.000442847	0.000197798	0.00460094	0.00204368	0.00216015	0.0019326	0.00116185	0.00182679	0.00154233	0.00145899	0.00286264	0.00137485	0.00137485	0.00182679	0.00172627	0.052613	0.00145899	0.00116185	0.001303	0.00116185	0.00137485	0.00116185	0.00611793	0.00182679	0.00228982	0.00103749	0.00204368	0.001303	0.001303	0.00204368	0.00137485	0.00154233	0.00145899	0.00122661	0.00109704	0.00109704	0.00162866	0.00256211	0.013491	0.00256211	0.00216015	0.00145899	0.00137485	0.001303	0.00172627	0.00363101
	DNAJC13	0.00650407	0.000197798	9.18805e-05	0.000197798	0.00204368	0.0112827	0.00216015	0.00172627	0.00408775	0.00385338	0.00256211	0.0024203	0.00433453	0.0106255	0.0144865	0.00611793	0.00216015	0.00460094	0.00542412	0.00286264	0.00341812	0.00154233	0.00216015	0.00103749	0.00116185	0.00879	0.00322216	0.00460094	0.00322216	0.00216015	0.00204368	0.00827748	0.00270969	0.00182679	0.00692515	0.00322216	0.0024203	0.00216015	0.0154712	0.00542412	0.00385338	0.00228982	0.0019326	0.0415214	0.00322216	0.00513412	0.00408775	0.0154712
	DNAJC8	0.00827748	0.000197798	0.000979158	0.000197798	0.0164159	0.0484379	0.00737082	0.00576086	0.0351834	0.0284904	0.0176917	0.0305072	0.0351834	0.0484379	0.0202952	0.0351834	0.0176917	0.00286264	0.0830613	0.0154712	0.00935457	0.0351834	0.0446715	0.00993116	0.00182679	0.0261658	0.0415214	0.0284904	0.0906808	0.0245698	0.0164159	0.052613	0.0622883	0.018952	0.0906808	0.0446715	0.052613	0.0305072	0.0571874	0.0127227	0.00576086	0.013491	0.00154233	0.0144865	0.0127227	0.0571874	0.00460094	0.0284904
	DQX1	0.000197798	0.000197798	0.000197798	0.000197798	0.000197798	0.000197798	0.000197798	0.000197798	0.000197798	0.000197798	0.000197798	0.000197798	0.000197798	0.000197798	0.000197798	0.000197798	0.000197798	0.000197798	0.000197798	0.000197798	0.000197798	0.000197798	0.000197798	0.000197798	0.000197798	0.000197798	0.000197798	0.000197798	0.000197798	0.000197798	0.000197798	0.000197798	0.000197798	0.000197798	0.000197798	0.000197798	0.000197798	0.000197798	0.000197798	0.000197798	0.000197798	0.000197798	0.000197798	0.000197798	0.000197798	0.000197798	0.000197798	0.000197798
	DYRK3	3.49289e-05	0.000197798	0.0682778	0.000197798	0.000648285	4.12349e-05	7.92534e-05	0.000821946	0.000413878	0.000472501	0.000873114	5.78156e-05	2.96393e-05	5.78156e-05	0.000356121	2.96393e-05	0.00116185	9.18805e-05	2.96393e-05	0.00116185	9.18805e-05	0.000104491	0.000979158	0.000648285	0.000104491	9.18805e-05	7.92534e-05	4.90391e-05	3.49289e-05	0.000356121	0.000472501	0.000197798	0.000384145	0.000648285	0.000356121	0.000104491	0.000356121	0.000384145	4.12349e-05	0.000979158	0.000104491	7.92534e-05	0.00103749	4.90391e-05	0.00145899	9.18805e-05	5.78156e-05	0.000574143
	ELAVL2	0.000648285	0.000197798	0.000472501	0.000197798	0.00408775	5.78156e-05	9.18805e-05	0.00116185	6.75824e-05	0.000384145	0.000574143	9.18805e-05	0.000356121	0.000104491	0.000442847	0.000384145	0.000574143	0.00692515	4.12349e-05	4.12349e-05	2.89427e-06	4.90391e-05	5.78156e-05	3.49289e-05	0.0154712	6.75824e-05	0.000384145	3.49289e-05	0.000384145	0.000104491	4.12349e-05	6.75824e-05	9.18805e-05	2.09461e-05	2.96393e-05	3.49289e-05	3.49289e-05	1.7722e-05	0.000197798	0.000413878	0.00433453	0.000574143	0.000574143	0.000505568	0.000384145	4.12349e-05	0.000413878	0.0502818
	EPB41L4B	2.09461e-05	0.000197798	3.49289e-05	0.000197798	7.92534e-05	5.78156e-05	0.000574143	2.09461e-05	2.96393e-05	0.000648285	4.12349e-05	0.000574143	0.000104491	4.12349e-05	4.12349e-05	4.12349e-05	3.49289e-05	0.000384145	0.000384145	3.49289e-05	6.75824e-05	3.49289e-05	5.78156e-05	0.000356121	0.000104491	5.78156e-05	7.92534e-05	4.90391e-05	3.49289e-05	7.92534e-05	4.90391e-05	7.92534e-05	5.78156e-05	4.12349e-05	0.000104491	7.92534e-05	3.49289e-05	0.000197798	0.000356121	1.25018e-05	NA	6.75824e-05	0.000413878	2.96393e-05	1.7722e-05	7.92534e-05	0.00053939	2.09461e-05
	ESRP1	2.49706e-05	0.000197798	7.92534e-05	0.000197798	0.000610615	0.000731439	0.00172627	NA	9.18805e-05	0.00137485	6.75824e-05	0.00154233	0.000574143	0.000413878	9.18805e-05	3.49289e-05	0.000821946	0.000574143	0.000505568	0.000356121	0.000821946	0.000442847	0.000979158	0.00182679	6.75824e-05	0.000356121	0.000821946	0.000648285	0.000356121	0.00137485	0.000505568	0.000505568	0.000574143	0.000923515	0.000689707	0.000821946	0.000505568	0.0019326	0.000731439	0.000104491	6.75824e-05	0.000574143	3.49289e-05	5.78156e-05	7.92534e-05	0.000821946	0.000413878	4.90391e-05
	ESRP2	4.90391e-05	0.000197798	0.000821946	0.000197798	6.75824e-05	3.49289e-05	2.96393e-05	0.00116185	1.7722e-05	0.000384145	6.75824e-05	2.49706e-05	1.7722e-05	1.25018e-05	1.7722e-05	8.52101e-06	9.18805e-05	0.000979158	1.46889e-05	3.49289e-05	4.90391e-05	4.90391e-05	4.90391e-05	7.92534e-05	0.000472501	3.49289e-05	5.78156e-05	2.49706e-05	1.25018e-05	NA	0.000384145	1.7722e-05	3.49289e-05	6.75824e-05	2.96393e-05	2.96393e-05	2.09461e-05	5.78156e-05	3.49289e-05	7.92534e-05	0.000505568	0.000413878	4.12349e-05	1.7722e-05	9.18805e-05	2.09461e-05	4.90391e-05	2.96393e-05
	F12	0.000104491	0.000197798	9.18805e-05	0.000197798	0.000384145	6.75824e-05	1.25018e-05	0.000442847	7.92534e-05	4.12349e-05	0.000356121	4.90391e-05	4.90391e-05	6.75824e-05	9.18805e-05	4.90391e-05	9.18805e-05	0.00137485	3.49289e-05	4.12349e-05	1.7722e-05	0.000384145	3.49289e-05	7.92534e-05	0.000775523	9.18805e-05	7.92534e-05	6.75824e-05	6.75824e-05	9.18805e-05	0.000104491	2.49706e-05	5.78156e-05	0.000104491	4.90391e-05	4.90391e-05	6.75824e-05	4.90391e-05	6.75824e-05	NA	0.000731439	0.000689707	3.49289e-05	6.75824e-05	0.000505568	2.96393e-05	5.83375e-06	0.000356121
	FAM50	0.000197798	0.000197798	0.000197798	0.000197798	0.000197798	0.000197798	0.000197798	0.000197798	0.000197798	0.000197798	0.000197798	0.000197798	0.000197798	0.000197798	0.000197798	0.000197798	0.000197798	0.000197798	0.000197798	0.000197798	0.000197798	0.000197798	0.000197798	0.000197798	0.000197798	0.000197798	0.000197798	0.000197798	0.000197798	0.000197798	0.000197798	0.000197798	0.000197798	0.000197798	0.000197798	0.000197798	0.000197798	0.000197798	0.000197798	0.000197798	0.000197798	0.000197798	0.000197798	0.000197798	0.000197798	0.000197798	0.000197798	0.000197798
	FAM50A	0.00737082	0.000197798	4.12349e-05	0.000197798	0.000979158	0.0019326	0.00935457	0.000648285	0.00137485	0.00363101	0.00122661	0.00137485	0.0078122	0.00172627	0.00122661	0.00302741	0.00053939	0.00879	0.00228982	0.00302741	0.0019326	0.00109704	0.00053939	0.00302741	0.00302741	0.000979158	0.0019326	0.00109704	0.00204368	0.00103749	0.00228982	0.00122661	0.00116185	0.0024203	0.001303	0.00145899	0.000775523	0.00216015	0.00172627	0.0019326	0.00216015	0.0024203	0.00935457	0.000923515	0.000648285	0.00204368	0.00650407	0.00204368
	FIP1L1	0.013491	0.000197798	0.00122661	0.000197798	0.00408775	0.0164159	0.0019326	0.00162866	0.00827748	0.00486439	0.00542412	0.00460094	0.00737082	0.0119546	0.0215174	0.0231173	0.00270969	0.00486439	0.0112827	0.00737082	0.00216015	0.00322216	0.00576086	0.0019326	0.00341812	0.0112827	0.0119546	0.00513412	0.0154712	0.00256211	0.00542412	0.0119546	0.00692515	0.00513412	0.018952	0.00737082	0.0078122	0.00302741	0.013491	0.00692515	0.0176917	0.00204368	0.00270969	0.0484379	0.0106255	0.0144865	0.00385338	0.0622883
	FOX	0.000197798	0.000197798	0.000197798	0.000197798	0.000197798	0.000197798	0.000197798	0.000197798	0.000197798	0.000197798	0.000197798	0.000197798	0.000197798	0.000197798	0.000197798	0.000197798	0.000197798	0.000197798	0.000197798	0.000197798	0.000197798	0.000197798	0.000197798	0.000197798	0.000197798	0.000197798	0.000197798	0.000197798	0.000197798	0.000197798	0.000197798	0.000197798	0.000197798	0.000197798	0.000197798	0.000197798	0.000197798	0.000197798	0.000197798	0.000197798	0.000197798	0.000197798	0.000197798	0.000197798	0.000197798	0.000197798	0.000197798	0.000197798
	GCFC1	0.00993116	0.000197798	0.000472501	0.000197798	0.00256211	0.00692515	0.0106255	0.000923515	0.00486439	0.00385338	0.00302741	0.00341812	0.0215174	0.00576086	0.00576086	0.0415214	0.00109704	0.00385338	0.0119546	0.0164159	0.00228982	0.00302741	0.00228982	0.00542412	0.00116185	0.00408775	0.00513412	0.00216015	0.0378728	0.00228982	0.0024203	0.00460094	0.00486439	0.00341812	0.00737082	0.00486439	0.00433453	0.00486439	0.00486439	0.00228982	0.00576086	0.00228982	0.00737082	0.00542412	0.00611793	0.0144865	0.00692515	0.0106255
	GEMIN2	0.000197798	0.000197798	0.000197798	0.000197798	0.000197798	0.000197798	0.000197798	0.000197798	0.000197798	0.000197798	0.000197798	0.000197798	0.000197798	0.000197798	0.000197798	0.000197798	0.000197798	0.000197798	0.000197798	0.000197798	0.000197798	0.000197798	0.000197798	0.000197798	0.000197798	0.000197798	0.000197798	0.000197798	0.000197798	0.000197798	0.000197798	0.000197798	0.000197798	0.000197798	0.000197798	0.000197798	0.000197798	0.000197798	0.000197798	0.000197798	0.000197798	0.000197798	0.000197798	0.000197798	0.000197798	0.000197798	0.000197798	0.000197798
	GEMIN8	0.00228982	0.000197798	4.90391e-05	0.000197798	0.00341812	0.000648285	0.000979158	0.00116185	0.000472501	0.00053939	0.000873114	0.000689707	0.00116185	0.000574143	0.000731439	0.000923515	0.000505568	0.013491	0.000610615	0.000472501	7.92534e-05	0.000472501	0.000442847	0.00053939	0.0078122	0.000505568	0.000731439	0.000104491	0.00182679	0.000648285	0.000104491	0.000413878	0.000610615	0.000104491	0.000472501	0.000384145	0.000384145	0.000472501	0.000648285	0.000689707	0.0078122	0.000873114	0.00116185	0.000689707	0.00053939	0.000505568	0.000384145	0.00109704
	GPATCH1	0.0245698	0.000197798	0.000384145	0.000197798	0.00216015	0.00341812	0.00137485	0.000873114	0.00460094	0.00363101	0.00302741	0.00154233	0.00322216	0.00827748	0.00827748	0.0144865	0.000821946	0.00486439	0.00611793	0.00650407	0.00109704	0.00137485	0.00122661	0.00109704	0.00122661	0.00204368	0.00408775	0.00408775	0.00385338	0.000979158	0.00145899	0.00256211	0.0019326	0.00286264	0.00385338	0.00204368	0.00154233	0.00137485	0.00460094	0.00228982	0.0078122	0.00204368	0.0078122	0.00513412	0.00116185	0.00513412	0.00433453	0.0127227
	GPATCH3	0.00341812	0.000197798	0.000413878	0.000197798	0.00103749	0.00993116	0.00172627	0.00053939	0.0024203	0.00172627	0.00162866	0.00341812	0.00486439	0.00302741	0.00341812	0.00286264	0.00216015	0.00408775	0.00270969	0.00154233	0.00542412	0.00109704	0.00256211	0.00109704	0.00145899	0.0078122	0.00460094	0.00145899	0.00302741	0.00137485	0.00216015	0.00542412	0.00204368	0.00162866	0.00513412	0.00286264	0.0024203	0.00154233	0.00302741	0.00737082	0.00486439	0.000873114	0.00145899	0.00611793	0.00341812	0.00341812	0.00216015	0.00650407
	GSPT	0.000197798	0.000197798	0.000197798	0.000197798	0.000197798	0.000197798	0.000197798	0.000197798	0.000197798	0.000197798	0.000197798	0.000197798	0.000197798	0.000197798	0.000197798	0.000197798	0.000197798	0.000197798	0.000197798	0.000197798	0.000197798	0.000197798	0.000197798	0.000197798	0.000197798	0.000197798	0.000197798	0.000197798	0.000197798	0.000197798	0.000197798	0.000197798	0.000197798	0.000197798	0.000197798	0.000197798	0.000197798	0.000197798	0.000197798	0.000197798	0.000197798	0.000197798	0.000197798	0.000197798	0.000197798	0.000197798	0.000197798	0.000197798
	HBS1L	0.00116185	0.000197798	0.000413878	0.000197798	0.00935457	0.00256211	0.00204368	0.00137485	0.00341812	0.00322216	0.00542412	0.0154712	0.00256211	0.00270969	0.00513412	0.00145899	0.00145899	0.00486439	0.00302741	0.00182679	0.00103749	0.00322216	0.00993116	0.001303	0.00935457	0.00182679	0.00363101	0.000979158	0.00408775	0.00302741	0.00256211	0.00216015	0.0078122	0.00172627	0.00433453	0.00486439	0.00576086	0.00460094	0.00256211	0.00270969	0.00692515	0.001303	0.000197798	0.0024203	0.00363101	0.00408775	0.000505568	0.00216015
	HERB	0.000197798	0.000197798	0.000197798	0.000197798	0.000197798	0.000197798	0.000197798	0.000197798	0.000197798	0.000197798	0.000197798	0.000197798	0.000197798	0.000197798	0.000197798	0.000197798	0.000197798	0.000197798	0.000197798	0.000197798	0.000197798	0.000197798	0.000197798	0.000197798	0.000197798	0.000197798	0.000197798	0.000197798	0.000197798	0.000197798	0.000197798	0.000197798	0.000197798	0.000197798	0.000197798	0.000197798	0.000197798	0.000197798	0.000197798	0.000197798	0.000197798	0.000197798	0.000197798	0.000197798	0.000197798	0.000197798	0.000197798	0.000197798
	HMGXB3	0.00542412	0.000197798	0.00053939	0.000197798	0.00302741	0.00109704	0.00228982	0.00385338	0.0019326	0.00385338	0.00302741	0.000775523	0.00408775	0.00172627	0.00154233	0.0019326	0.00137485	0.0112827	0.00204368	0.00341812	0.000731439	0.00363101	0.00137485	0.00363101	0.00172627	0.00116185	0.00322216	0.00162866	0.00109704	0.00302741	0.00228982	0.00137485	0.0024203	0.00341812	0.00109704	0.00204368	0.00162866	0.00182679	0.00204368	0.000689707	0.00692515	0.00827748	0.00433453	0.00053939	0.00109704	0.00154233	0.00116185	0.00228982
	HNRNPABD	0.000197798	0.000197798	0.000197798	0.000197798	0.000197798	0.000197798	0.000197798	0.000197798	0.000197798	0.000197798	0.000197798	0.000197798	0.000197798	0.000197798	0.000197798	0.000197798	0.000197798	0.000197798	0.000197798	0.000197798	0.000197798	0.000197798	0.000197798	0.000197798	0.000197798	0.000197798	0.000197798	0.000197798	0.000197798	0.000197798	0.000197798	0.000197798	0.000197798	0.000197798	0.000197798	0.000197798	0.000197798	0.000197798	0.000197798	0.000197798	0.000197798	0.000197798	0.000197798	0.000197798	0.000197798	0.000197798	0.000197798	0.000197798
	HNRNPCL1	0.00103749	0.000197798	3.49289e-05	0.000197798	0.00204368	0.000104491	0.000574143	0.00116185	6.75824e-05	0.000979158	0.000472501	0.000731439	0.000648285	5.78156e-05	0.000104491	3.49289e-05	NA	0.0176917	0.000104491	4.90391e-05	2.09461e-05	0.000505568	9.18805e-05	0.000775523	0.00611793	0.000413878	0.000648285	5.78156e-05	5.78156e-05	0.000442847	0.000505568	5.78156e-05	0.000384145	0.000413878	4.90391e-05	0.000356121	5.78156e-05	NA	0.000384145	0.000356121	0.00433453	0.00137485	0.000979158	4.90391e-05	4.12349e-05	4.90391e-05	9.18805e-05	0.000505568
	HNRNPCL2	0.000197798	0.000197798	0.000197798	0.000197798	0.000197798	0.000197798	0.000197798	0.000197798	0.000197798	0.000197798	0.000197798	0.000197798	0.000197798	0.000197798	0.000197798	0.000197798	0.000197798	0.000197798	0.000197798	0.000197798	0.000197798	0.000197798	0.000197798	0.000197798	0.000197798	0.000197798	0.000197798	0.000197798	0.000197798	0.000197798	0.000197798	0.000197798	0.000197798	0.000197798	0.000197798	0.000197798	0.000197798	0.000197798	0.000197798	0.000197798	0.000197798	0.000197798	0.000197798	0.000197798	0.000197798	0.000197798	0.000197798	0.000197798
	HNRNPUL2	0.00256211	0.000197798	3.49289e-05	0.000197798	0.00162866	0.000104491	0.00053939	0.00270969	0.000821946	0.000689707	0.00122661	0.000356121	0.000574143	0.000731439	0.000873114	0.000384145	0.000923515	0.00737082	0.000610615	0.000384145	NA	0.000979158	0.000574143	0.000505568	0.00204368	0.000610615	0.000689707	0.000574143	0.000505568	0.000923515	0.000574143	0.000610615	0.000731439	0.000442847	0.000356121	0.000442847	0.000648285	0.000413878	0.000873114	0.000197798	0.00341812	0.0019326	0.000731439	0.000505568	0.000505568	0.000413878	9.18805e-05	0.00103749
	HNRPQ	0.000197798	0.000197798	0.000197798	0.000197798	0.000197798	0.000197798	0.000197798	0.000197798	0.000197798	0.000197798	0.000197798	0.000197798	0.000197798	0.000197798	0.000197798	0.000197798	0.000197798	0.000197798	0.000197798	0.000197798	0.000197798	0.000197798	0.000197798	0.000197798	0.000197798	0.000197798	0.000197798	0.000197798	0.000197798	0.000197798	0.000197798	0.000197798	0.000197798	0.000197798	0.000197798	0.000197798	0.000197798	0.000197798	0.000197798	0.000197798	0.000197798	0.000197798	0.000197798	0.000197798	0.000197798	0.000197798	0.000197798	0.000197798
	HP1G	0.000197798	0.000197798	0.000197798	0.000197798	0.000197798	0.000197798	0.000197798	0.000197798	0.000197798	0.000197798	0.000197798	0.000197798	0.000197798	0.000197798	0.000197798	0.000197798	0.000197798	0.000197798	0.000197798	0.000197798	0.000197798	0.000197798	0.000197798	0.000197798	0.000197798	0.000197798	0.000197798	0.000197798	0.000197798	0.000197798	0.000197798	0.000197798	0.000197798	0.000197798	0.000197798	0.000197798	0.000197798	0.000197798	0.000197798	0.000197798	0.000197798	0.000197798	0.000197798	0.000197798	0.000197798	0.000197798	0.000197798	0.000197798
	HSL7	0.000197798	0.000197798	0.000197798	0.000197798	0.000197798	0.000197798	0.000197798	0.000197798	0.000197798	0.000197798	0.000197798	0.000197798	0.000197798	0.000197798	0.000197798	0.000197798	0.000197798	0.000197798	0.000197798	0.000197798	0.000197798	0.000197798	0.000197798	0.000197798	0.000197798	0.000197798	0.000197798	0.000197798	0.000197798	0.000197798	0.000197798	0.000197798	0.000197798	0.000197798	0.000197798	0.000197798	0.000197798	0.000197798	0.000197798	0.000197798	0.000197798	0.000197798	0.000197798	0.000197798	0.000197798	0.000197798	0.000197798	0.000197798
	HSPA1A	7.92534e-05	0.000197798	8.52101e-06	0.000197798	1.0369e-05	3.49289e-05	2.96393e-05	1.0369e-05	4.79856e-06	8.52101e-06	7.10084e-06	8.52101e-06	2.49706e-05	4.79856e-06	7.10084e-06	1.46889e-05	5.83375e-06	0.000574143	7.10084e-06	1.25018e-05	4.12349e-05	1.7722e-05	1.52638e-06	1.46889e-05	0.000104491	2.09461e-05	1.25018e-05	2.10371e-06	2.09461e-05	1.46889e-05	5.83375e-06	2.47078e-06	4.06881e-06	4.79856e-06	3.44137e-06	4.06881e-06	3.44137e-06	1.0369e-05	5.83375e-06	3.49289e-05	0.000574143	2.09461e-05	1.46889e-05	1.46889e-05	7.92534e-05	4.79856e-06	1.0369e-05	7.10084e-06
	INTS1	0.00692515	0.000197798	0.00137485	0.000197798	0.00385338	0.00513412	0.00322216	0.00182679	0.00385338	0.0112827	0.00341812	0.00302741	0.0106255	0.00385338	0.00363101	0.00385338	0.00162866	0.00993116	0.00385338	0.00611793	0.00103749	0.00486439	0.00216015	0.00433453	0.00576086	0.00302741	0.00827748	0.0019326	0.00228982	0.00228982	0.00737082	0.00228982	0.00385338	0.00433453	0.00302741	0.00408775	0.00256211	0.00270969	0.00322216	0.00513412	0.0078122	0.00576086	0.00611793	0.0024203	0.00256211	0.00385338	0.00256211	0.00576086
	INTS10	0.000197798	0.000197798	0.000197798	0.000197798	0.000197798	0.000197798	0.000197798	0.000197798	0.000197798	0.000197798	0.000197798	0.000197798	0.000197798	0.000197798	0.000197798	0.000197798	0.000197798	0.000197798	0.000197798	0.000197798	0.000197798	0.000197798	0.000197798	0.000197798	0.000197798	0.000197798	0.000197798	0.000197798	0.000197798	0.000197798	0.000197798	0.000197798	0.000197798	0.000197798	0.000197798	0.000197798	0.000197798	0.000197798	0.000197798	0.000197798	0.000197798	0.000197798	0.000197798	0.000197798	0.000197798	0.000197798	0.000197798	0.000197798
	INTS2	0.000197798	0.000197798	0.000197798	0.000197798	0.000197798	0.000197798	0.000197798	0.000197798	0.000197798	0.000197798	0.000197798	0.000197798	0.000197798	0.000197798	0.000197798	0.000197798	0.000197798	0.000197798	0.000197798	0.000197798	0.000197798	0.000197798	0.000197798	0.000197798	0.000197798	0.000197798	0.000197798	0.000197798	0.000197798	0.000197798	0.000197798	0.000197798	0.000197798	0.000197798	0.000197798	0.000197798	0.000197798	0.000197798	0.000197798	0.000197798	0.000197798	0.000197798	0.000197798	0.000197798	0.000197798	0.000197798	0.000197798	0.000197798
	INTS4	0.000197798	0.000197798	0.000197798	0.000197798	0.000197798	0.000197798	0.000197798	0.000197798	0.000197798	0.000197798	0.000197798	0.000197798	0.000197798	0.000197798	0.000197798	0.000197798	0.000197798	0.000197798	0.000197798	0.000197798	0.000197798	0.000197798	0.000197798	0.000197798	0.000197798	0.000197798	0.000197798	0.000197798	0.000197798	0.000197798	0.000197798	0.000197798	0.000197798	0.000197798	0.000197798	0.000197798	0.000197798	0.000197798	0.000197798	0.000197798	0.000197798	0.000197798	0.000197798	0.000197798	0.000197798	0.000197798	0.000197798	0.000197798
	INTS5	0.00879	0.000197798	0.000574143	0.000197798	0.00692515	0.0119546	0.00513412	0.00322216	0.00576086	0.0078122	0.00650407	0.00993116	0.00879	0.0078122	0.00692515	0.00542412	0.00322216	0.052613	0.0106255	0.00385338	0.00363101	0.00650407	0.00650407	0.00302741	0.00576086	0.00650407	0.0112827	0.00385338	0.00993116	0.00611793	0.00611793	0.00737082	0.00827748	0.00576086	0.00993116	0.00737082	0.00611793	0.00542412	0.00993116	0.00692515	0.0202952	0.00737082	0.0019326	0.00542412	0.00737082	0.00692515	0.00216015	0.013491
	INTS6	0.00513412	0.000197798	0.00542412	0.000197798	0.00109704	0.00408775	0.00154233	0.000574143	0.00204368	0.00182679	0.00228982	0.00172627	0.00172627	0.00363101	0.00385338	0.00542412	0.00216015	0.00103749	0.00322216	0.00460094	0.00228982	0.000873114	0.00322216	0.001303	0.000384145	0.00154233	0.00172627	0.00182679	0.00879	0.000873114	0.00122661	0.00322216	0.00154233	0.0019326	0.00486439	0.00162866	0.00145899	0.00172627	0.00302741	0.00433453	0.00162866	0.000610615	0.00363101	0.00576086	0.00302741	0.00322216	0.00172627	0.0127227
	INTS7	0.001303	0.000197798	0.00737082	0.000197798	0.0127227	0.00137485	0.001303	0.0284904	0.00935457	0.0078122	0.0119546	0.00216015	0.00408775	0.00542412	0.00408775	0.00182679	0.0284904	0.00460094	0.00408775	0.00650407	0.00103749	0.00879	0.0078122	0.00650407	0.00322216	0.00513412	0.00460094	0.00341812	0.0019326	0.00993116	0.00486439	0.00611793	0.00879	0.00513412	0.00302741	0.00486439	0.00692515	0.00542412	0.00692515	0.00341812	0.00363101	0.0154712	0.00302741	0.000775523	0.00433453	0.00433453	0.00116185	0.00486439
	INTS9	0.013491	0.000197798	0.00137485	0.000197798	0.00513412	0.0231173	0.00692515	0.00692515	0.0284904	0.013491	0.0202952	0.00737082	0.0351834	0.052613	0.0284904	0.0327671	0.0112827	0.00433453	0.0351834	0.0245698	0.00935457	0.0164159	0.00993116	0.00935457	0.001303	0.0176917	0.0202952	0.0144865	0.0378728	0.0154712	0.00611793	0.0215174	0.0202952	0.0106255	0.0284904	0.0154712	0.0144865	0.0164159	0.0446715	0.0154712	0.00650407	0.0119546	0.00385338	0.0127227	0.0127227	0.0231173	0.00542412	0.0327671
	IST3	0.000197798	0.000197798	0.000197798	0.000197798	0.000197798	0.000197798	0.000197798	0.000197798	0.000197798	0.000197798	0.000197798	0.000197798	0.000197798	0.000197798	0.000197798	0.000197798	0.000197798	0.000197798	0.000197798	0.000197798	0.000197798	0.000197798	0.000197798	0.000197798	0.000197798	0.000197798	0.000197798	0.000197798	0.000197798	0.000197798	0.000197798	0.000197798	0.000197798	0.000197798	0.000197798	0.000197798	0.000197798	0.000197798	0.000197798	0.000197798	0.000197798	0.000197798	0.000197798	0.000197798	0.000197798	0.000197798	0.000197798	0.000197798
	KIN	0.00256211	0.000197798	0.000442847	0.000197798	0.00228982	0.0231173	0.00145899	0.000923515	0.00385338	0.00256211	0.00228982	0.00408775	0.00576086	0.00460094	0.00650407	0.00385338	0.00162866	0.00486439	0.00385338	0.00228982	0.00322216	0.00204368	0.00363101	0.00103749	0.0024203	0.00935457	0.0078122	0.00216015	0.00322216	0.00228982	0.00302741	0.00692515	0.00385338	0.00256211	0.00737082	0.00513412	0.00385338	0.00228982	0.00486439	0.0202952	0.00879	0.00137485	0.00103749	0.0144865	0.00611793	0.00486439	0.00270969	0.0144865
	LENG1	0.000197798	0.000197798	0.000197798	0.000197798	0.000197798	0.000197798	0.000197798	0.000197798	0.000197798	0.000197798	0.000197798	0.000197798	0.000197798	0.000197798	0.000197798	0.000197798	0.000197798	0.000197798	0.000197798	0.000197798	0.000197798	0.000197798	0.000197798	0.000197798	0.000197798	0.000197798	0.000197798	0.000197798	0.000197798	0.000197798	0.000197798	0.000197798	0.000197798	0.000197798	0.000197798	0.000197798	0.000197798	0.000197798	0.000197798	0.000197798	0.000197798	0.000197798	0.000197798	0.000197798	0.000197798	0.000197798	0.000197798	0.000197798
	MASKIN	0.000197798	0.000197798	0.000197798	0.000197798	0.000197798	0.000197798	0.000197798	0.000197798	0.000197798	0.000197798	0.000197798	0.000197798	0.000197798	0.000197798	0.000197798	0.000197798	0.000197798	0.000197798	0.000197798	0.000197798	0.000197798	0.000197798	0.000197798	0.000197798	0.000197798	0.000197798	0.000197798	0.000197798	0.000197798	0.000197798	0.000197798	0.000197798	0.000197798	0.000197798	0.000197798	0.000197798	0.000197798	0.000197798	0.000197798	0.000197798	0.000197798	0.000197798	0.000197798	0.000197798	0.000197798	0.000197798	0.000197798	0.000197798
	MBNL2	0.000384145	0.000197798	1.46889e-05	0.000197798	5.78156e-05	1.46889e-05	0.000574143	4.12349e-05	1.7722e-05	1.46889e-05	4.90391e-05	2.96393e-05	3.49289e-05	2.49706e-05	4.12349e-05	1.7722e-05	1.7722e-05	0.000821946	2.09461e-05	8.52101e-06	4.12349e-05	1.46889e-05	1.46889e-05	2.09461e-05	0.000442847	1.25018e-05	2.96393e-05	1.25018e-05	3.49289e-05	3.49289e-05	8.52101e-06	1.25018e-05	1.7722e-05	1.25018e-05	7.10084e-06	1.0369e-05	1.46889e-05	7.10084e-06	2.09461e-05	1.0369e-05	0.000505568	5.78156e-05	4.12349e-05	5.78156e-05	0.000104491	1.0369e-05	7.10084e-06	3.49289e-05
	MBNL3	0.00270969	0.000197798	0.000356121	0.000197798	0.00270969	0.00116185	0.00204368	0.00137485	0.001303	0.00182679	0.00576086	0.00145899	0.00137485	0.000979158	0.0024203	0.00103749	0.000923515	0.0144865	0.00122661	0.00172627	0.00137485	0.00109704	0.00182679	0.00116185	0.00302741	0.000979158	0.00145899	0.000689707	0.00154233	0.000873114	0.001303	0.00109704	0.00145899	0.00109704	0.00172627	0.00109704	0.00109704	0.001303	0.00103749	0.0019326	0.00827748	0.00137485	0.00286264	0.00116185	0.00109704	0.00116185	0.000923515	0.00286264
	MOV10	0.000197798	0.000197798	0.000197798	0.000197798	0.000197798	0.000197798	0.000197798	0.000197798	0.000197798	0.000197798	0.000197798	0.000197798	0.000197798	0.000197798	0.000197798	0.000197798	0.000197798	0.000197798	0.000197798	0.000197798	0.000197798	0.000197798	0.000197798	0.000197798	0.000197798	0.000197798	0.000197798	0.000197798	0.000197798	0.000197798	0.000197798	0.000197798	0.000197798	0.000197798	0.000197798	0.000197798	0.000197798	0.000197798	0.000197798	0.000197798	0.000197798	0.000197798	0.000197798	0.000197798	0.000197798	0.000197798	0.000197798	0.000197798
	MSI	0.000197798	0.000197798	0.000197798	0.000197798	0.000197798	0.000197798	0.000197798	0.000197798	0.000197798	0.000197798	0.000197798	0.000197798	0.000197798	0.000197798	0.000197798	0.000197798	0.000197798	0.000197798	0.000197798	0.000197798	0.000197798	0.000197798	0.000197798	0.000197798	0.000197798	0.000197798	0.000197798	0.000197798	0.000197798	0.000197798	0.000197798	0.000197798	0.000197798	0.000197798	0.000197798	0.000197798	0.000197798	0.000197798	0.000197798	0.000197798	0.000197798	0.000197798	0.000197798	0.000197798	0.000197798	0.000197798	0.000197798	0.000197798
	MSL1	0.0176917	0.000197798	0.000821946	0.000197798	0.000442847	0.018952	0.00286264	6.75824e-05	0.00302741	0.00172627	0.00162866	0.0024203	0.00363101	0.00650407	0.00486439	0.0127227	0.000979158	0.00154233	0.0078122	0.00460094	0.00513412	0.00116185	0.00172627	0.000923515	3.49289e-05	0.00460094	0.00385338	0.00341812	0.00879	0.000775523	0.00154233	0.00460094	0.00145899	0.0024203	0.00879	0.00204368	0.00154233	0.001303	0.00433453	0.0078122	0.00204368	0.000689707	0.00460094	0.0127227	0.00460094	0.00542412	0.00433453	0.018952
	MSL2	0.0112827	0.000197798	0.000574143	0.000197798	0.000923515	0.0261658	0.000873114	0.00053939	0.00650407	0.00286264	0.0024203	0.00270969	0.00385338	0.0106255	0.00692515	0.0144865	0.00145899	0.000923515	0.0106255	0.00486439	0.00341812	0.00486439	0.00385338	0.001303	0.000104491	0.0119546	0.0106255	0.0112827	0.0078122	0.00116185	0.00513412	0.00827748	0.00322216	0.00611793	0.0176917	0.00486439	0.00486439	0.00228982	0.00542412	0.0106255	0.0024203	0.00172627	0.00270969	0.0176917	0.00322216	0.00827748	0.00270969	0.0261658
	MTR4	0.000197798	0.000197798	0.000197798	0.000197798	0.000197798	0.000197798	0.000197798	0.000197798	0.000197798	0.000197798	0.000197798	0.000197798	0.000197798	0.000197798	0.000197798	0.000197798	0.000197798	0.000197798	0.000197798	0.000197798	0.000197798	0.000197798	0.000197798	0.000197798	0.000197798	0.000197798	0.000197798	0.000197798	0.000197798	0.000197798	0.000197798	0.000197798	0.000197798	0.000197798	0.000197798	0.000197798	0.000197798	0.000197798	0.000197798	0.000197798	0.000197798	0.000197798	0.000197798	0.000197798	0.000197798	0.000197798	0.000197798	0.000197798
	NHP2L	0.000197798	0.000197798	0.000197798	0.000197798	0.000197798	0.000197798	0.000197798	0.000197798	0.000197798	0.000197798	0.000197798	0.000197798	0.000197798	0.000197798	0.000197798	0.000197798	0.000197798	0.000197798	0.000197798	0.000197798	0.000197798	0.000197798	0.000197798	0.000197798	0.000197798	0.000197798	0.000197798	0.000197798	0.000197798	0.000197798	0.000197798	0.000197798	0.000197798	0.000197798	0.000197798	0.000197798	0.000197798	0.000197798	0.000197798	0.000197798	0.000197798	0.000197798	0.000197798	0.000197798	0.000197798	0.000197798	0.000197798	0.000197798
	NOSIP	0.013491	0.000197798	0.00162866	0.000197798	0.000413878	0.00103749	6.75824e-05	0.000197798	0.00162866	0.000731439	0.001303	0.000356121	0.000731439	0.00286264	0.00256211	0.00322216	0.000442847	0.000775523	0.00122661	0.00363101	0.000413878	0.000610615	0.000472501	0.000689707	6.75824e-05	0.000821946	0.00109704	0.001303	0.000821946	0.000197798	0.000574143	0.00053939	0.000505568	0.00204368	0.00109704	0.000505568	0.000472501	0.000610615	0.00103749	0.00145899	0.00162866	0.000648285	0.00486439	0.00137485	0.000689707	0.00154233	0.000873114	0.00341812
	NOVA	0.000197798	0.000197798	0.000197798	0.000197798	0.000197798	0.000197798	0.000197798	0.000197798	0.000197798	0.000197798	0.000197798	0.000197798	0.000197798	0.000197798	0.000197798	0.000197798	0.000197798	0.000197798	0.000197798	0.000197798	0.000197798	0.000197798	0.000197798	0.000197798	0.000197798	0.000197798	0.000197798	0.000197798	0.000197798	0.000197798	0.000197798	0.000197798	0.000197798	0.000197798	0.000197798	0.000197798	0.000197798	0.000197798	0.000197798	0.000197798	0.000197798	0.000197798	0.000197798	0.000197798	0.000197798	0.000197798	0.000197798	0.000197798
	NPTB	0.000197798	0.000197798	0.000197798	0.000197798	0.000197798	0.000197798	0.000197798	0.000197798	0.000197798	0.000197798	0.000197798	0.000197798	0.000197798	0.000197798	0.000197798	0.000197798	0.000197798	0.000197798	0.000197798	0.000197798	0.000197798	0.000197798	0.000197798	0.000197798	0.000197798	0.000197798	0.000197798	0.000197798	0.000197798	0.000197798	0.000197798	0.000197798	0.000197798	0.000197798	0.000197798	0.000197798	0.000197798	0.000197798	0.000197798	0.000197798	0.000197798	0.000197798	0.000197798	0.000197798	0.000197798	0.000197798	0.000197798	0.000197798
	NRIP2	0.000356121	0.000197798	2.96393e-05	0.000197798	2.09461e-05	1.0369e-05	7.10084e-06	4.90391e-05	2.96393e-05	1.25018e-05	4.12349e-05	1.46889e-05	1.46889e-05	2.96393e-05	4.12349e-05	2.49706e-05	2.96393e-05	2.96393e-05	1.46889e-05	1.25018e-05	1.46889e-05	2.49706e-05	2.09461e-05	7.10084e-06	6.75824e-05	1.46889e-05	2.09461e-05	2.09461e-05	2.09461e-05	2.49706e-05	1.0369e-05	2.09461e-05	2.09461e-05	5.83375e-06	1.46889e-05	1.25018e-05	2.09461e-05	1.46889e-05	2.49706e-05	1.25018e-05	3.49289e-05	2.49706e-05	2.09461e-05	4.12349e-05	2.09461e-05	1.46889e-05	4.12349e-05	3.49289e-05
	NUP121	0.000197798	0.000197798	0.000197798	0.000197798	0.000197798	0.000197798	0.000197798	0.000197798	0.000197798	0.000197798	0.000197798	0.000197798	0.000197798	0.000197798	0.000197798	0.000197798	0.000197798	0.000197798	0.000197798	0.000197798	0.000197798	0.000197798	0.000197798	0.000197798	0.000197798	0.000197798	0.000197798	0.000197798	0.000197798	0.000197798	0.000197798	0.000197798	0.000197798	0.000197798	0.000197798	0.000197798	0.000197798	0.000197798	0.000197798	0.000197798	0.000197798	0.000197798	0.000197798	0.000197798	0.000197798	0.000197798	0.000197798	0.000197798
	NUP160	0.00137485	0.000197798	2.49706e-05	0.000197798	0.00460094	0.000821946	6.75824e-05	0.00116185	0.000610615	0.000648285	0.00109704	0.000610615	0.000731439	0.000731439	0.00109704	0.000731439	0.000505568	0.0127227	0.000505568	5.78156e-05	8.52101e-06	0.000610615	0.000472501	4.90391e-05	0.018952	0.000731439	0.00116185	0.000442847	0.000775523	0.000648285	0.00053939	0.000574143	0.000689707	0.000356121	0.000505568	0.000505568	0.000505568	9.18805e-05	0.000821946	0.000873114	0.0119546	0.00103749	0.000356121	0.001303	0.000472501	0.000472501	0.000472501	0.00154233
	NUP188	0.0106255	0.000197798	0.00137485	0.000197798	0.00993116	0.00935457	0.00486439	0.00486439	0.00576086	0.0112827	0.00542412	0.00513412	0.0112827	0.00576086	0.00611793	0.00611793	0.00408775	0.0305072	0.0078122	0.00935457	0.00460094	0.00408775	0.00737082	0.00542412	0.00692515	0.00827748	0.0112827	0.00576086	0.00542412	0.00486439	0.00993116	0.00935457	0.0078122	0.0112827	0.00879	0.00879	0.00650407	0.00692515	0.00879	0.00879	0.0176917	0.00650407	0.00611793	0.00513412	0.00408775	0.00827748	0.00486439	0.0144865
	NUP35	0.000197798	0.000197798	0.000197798	0.000197798	0.000197798	0.000197798	0.000197798	0.000197798	0.000197798	0.000197798	0.000197798	0.000197798	0.000197798	0.000197798	0.000197798	0.000197798	0.000197798	0.000197798	0.000197798	0.000197798	0.000197798	0.000197798	0.000197798	0.000197798	0.000197798	0.000197798	0.000197798	0.000197798	0.000197798	0.000197798	0.000197798	0.000197798	0.000197798	0.000197798	0.000197798	0.000197798	0.000197798	0.000197798	0.000197798	0.000197798	0.000197798	0.000197798	0.000197798	0.000197798	0.000197798	0.000197798	0.000197798	0.000197798
	NUP93	0.00109704	0.000197798	0.0144865	0.000197798	0.00611793	0.00460094	0.00286264	0.018952	0.013491	0.0106255	0.00611793	0.00433453	0.0106255	0.00737082	0.00341812	0.00385338	0.0261658	0.000775523	0.00827748	0.0231173	0.00408775	0.018952	0.0176917	0.0351834	0.000472501	0.0154712	0.00692515	0.00993116	0.00408775	0.018952	0.0154712	0.0144865	0.0176917	0.0202952	0.00879	0.0144865	0.0202952	0.0202952	0.00993116	0.00737082	0.000689707	0.0154712	0.00256211	0.00103749	0.00827748	0.0106255	0.00204368	0.00385338
	PABPC	0.000197798	0.000197798	0.000197798	0.000197798	0.000197798	0.000197798	0.000197798	0.000197798	0.000197798	0.000197798	0.000197798	0.000197798	0.000197798	0.000197798	0.000197798	0.000197798	0.000197798	0.000197798	0.000197798	0.000197798	0.000197798	0.000197798	0.000197798	0.000197798	0.000197798	0.000197798	0.000197798	0.000197798	0.000197798	0.000197798	0.000197798	0.000197798	0.000197798	0.000197798	0.000197798	0.000197798	0.000197798	0.000197798	0.000197798	0.000197798	0.000197798	0.000197798	0.000197798	0.000197798	0.000197798	0.000197798	0.000197798	0.000197798
	PABPC1P2	0.000197798	0.000197798	0.000197798	0.000197798	0.000197798	0.000197798	0.000197798	0.000197798	0.000197798	0.000197798	0.000197798	0.000197798	0.000197798	0.000197798	0.000197798	0.000197798	0.000197798	0.000197798	0.000197798	0.000197798	0.000197798	0.000197798	0.000197798	0.000197798	0.000197798	0.000197798	0.000197798	0.000197798	0.000197798	0.000197798	0.000197798	0.000197798	0.000197798	0.000197798	0.000197798	0.000197798	0.000197798	0.000197798	0.000197798	0.000197798	0.000197798	0.000197798	0.000197798	0.000197798	0.000197798	0.000197798	0.000197798	0.000197798
	PCF11	0.0106255	0.000197798	0.00162866	0.000197798	0.00116185	0.00460094	0.00053939	0.000413878	0.00256211	0.00172627	0.00154233	0.00109704	0.00182679	0.00486439	0.00341812	0.00737082	0.00122661	0.000873114	0.00322216	0.00302741	0.00182679	0.00109704	0.00204368	0.000413878	9.18805e-05	0.00228982	0.00270969	0.00650407	0.00341812	0.000384145	0.000979158	0.00286264	0.00122661	0.00270969	0.00460094	0.00154233	0.00122661	0.000979158	0.00216015	0.00542412	0.00154233	0.000775523	0.00460094	0.00542412	0.000821946	0.00286264	0.0024203	0.00935457
	PELA	0.000197798	0.000197798	0.000197798	0.000197798	0.000197798	0.000197798	0.000197798	0.000197798	0.000197798	0.000197798	0.000197798	0.000197798	0.000197798	0.000197798	0.000197798	0.000197798	0.000197798	0.000197798	0.000197798	0.000197798	0.000197798	0.000197798	0.000197798	0.000197798	0.000197798	0.000197798	0.000197798	0.000197798	0.000197798	0.000197798	0.000197798	0.000197798	0.000197798	0.000197798	0.000197798	0.000197798	0.000197798	0.000197798	0.000197798	0.000197798	0.000197798	0.000197798	0.000197798	0.000197798	0.000197798	0.000197798	0.000197798	0.000197798
	PELO	0.00103749	0.000197798	2.09461e-05	0.000197798	0.00286264	0.000104491	NA	0.00154233	6.75824e-05	0.00053939	0.000610615	0.000384145	0.000442847	9.18805e-05	0.000413878	2.96393e-05	0.000413878	0.0144865	2.96393e-05	1.25018e-05	2.96393e-05	0.000413878	NA	0.000104491	0.00935457	7.92534e-05	0.000574143	6.75824e-05	9.18805e-05	0.000574143	0.000442847	9.18805e-05	0.000384145	0.000384145	4.12349e-05	9.18805e-05	7.92534e-05	NA	0.000384145	0.000648285	0.00611793	0.00116185	0.000356121	0.000104491	2.49706e-05	4.90391e-05	0.000384145	0.000648285
	POP6	0.000197798	0.000197798	0.000197798	0.000197798	0.000197798	0.000197798	0.000197798	0.000197798	0.000197798	0.000197798	0.000197798	0.000197798	0.000197798	0.000197798	0.000197798	0.000197798	0.000197798	0.000197798	0.000197798	0.000197798	0.000197798	0.000197798	0.000197798	0.000197798	0.000197798	0.000197798	0.000197798	0.000197798	0.000197798	0.000197798	0.000197798	0.000197798	0.000197798	0.000197798	0.000197798	0.000197798	0.000197798	0.000197798	0.000197798	0.000197798	0.000197798	0.000197798	0.000197798	0.000197798	0.000197798	0.000197798	0.000197798	0.000197798
	POP7	0.00154233	0.0205303	0.00103749	0.171585	0.00363101	0.00737082	0.00408775	0.00341812	0.0144865	0.0078122	0.0078122	0.0176917	0.00611793	0.00879	0.408997	0.563881	0.00542412	0.657071	0.977362	0.341193	0.27775	0.590059	0.547313	0.828545	0.648946	0.769811	0.602994	0.00486439	0.00576086	0.0127227	0.561184	0.951974	0.0164159	0.440318	0.569353	0.762353	0.739281	0.700056	0.605219	0.00611793	1	0.00576086	0.000472501	0.00286264	0.0144865	0.00827748	0.000574143	0.00486439
	POP8	0.000197798	0.000197798	0.000197798	0.000197798	0.000197798	0.000197798	0.000197798	0.000197798	0.000197798	0.000197798	0.000197798	0.000197798	0.000197798	0.000197798	0.000197798	0.000197798	0.000197798	0.000197798	0.000197798	0.000197798	0.000197798	0.000197798	0.000197798	0.000197798	0.000197798	0.000197798	0.000197798	0.000197798	0.000197798	0.000197798	0.000197798	0.000197798	0.000197798	0.000197798	0.000197798	0.000197798	0.000197798	0.000197798	0.000197798	0.000197798	0.000197798	0.000197798	0.000197798	0.000197798	0.000197798	0.000197798	0.000197798	0.000197798
	PPP1C	0.000197798	0.000197798	0.000197798	0.000197798	0.000197798	0.000197798	0.000197798	0.000197798	0.000197798	0.000197798	0.000197798	0.000197798	0.000197798	0.000197798	0.000197798	0.000197798	0.000197798	0.000197798	0.000197798	0.000197798	0.000197798	0.000197798	0.000197798	0.000197798	0.000197798	0.000197798	0.000197798	0.000197798	0.000197798	0.000197798	0.000197798	0.000197798	0.000197798	0.000197798	0.000197798	0.000197798	0.000197798	0.000197798	0.000197798	0.000197798	0.000197798	0.000197798	0.000197798	0.000197798	0.000197798	0.000197798	0.000197798	0.000197798
	PPP2C	0.000197798	0.000197798	0.000197798	0.000197798	0.000197798	0.000197798	0.000197798	0.000197798	0.000197798	0.000197798	0.000197798	0.000197798	0.000197798	0.000197798	0.000197798	0.000197798	0.000197798	0.000197798	0.000197798	0.000197798	0.000197798	0.000197798	0.000197798	0.000197798	0.000197798	0.000197798	0.000197798	0.000197798	0.000197798	0.000197798	0.000197798	0.000197798	0.000197798	0.000197798	0.000197798	0.000197798	0.000197798	0.000197798	0.000197798	0.000197798	0.000197798	0.000197798	0.000197798	0.000197798	0.000197798	0.000197798	0.000197798	0.000197798
	PPP2R1	0.000197798	0.000197798	0.000197798	0.000197798	0.000197798	0.000197798	0.000197798	0.000197798	0.000197798	0.000197798	0.000197798	0.000197798	0.000197798	0.000197798	0.000197798	0.000197798	0.000197798	0.000197798	0.000197798	0.000197798	0.000197798	0.000197798	0.000197798	0.000197798	0.000197798	0.000197798	0.000197798	0.000197798	0.000197798	0.000197798	0.000197798	0.000197798	0.000197798	0.000197798	0.000197798	0.000197798	0.000197798	0.000197798	0.000197798	0.000197798	0.000197798	0.000197798	0.000197798	0.000197798	0.000197798	0.000197798	0.000197798	0.000197798
	PPP2R2	0.000197798	0.000197798	0.000197798	0.000197798	0.000197798	0.000197798	0.000197798	0.000197798	0.000197798	0.000197798	0.000197798	0.000197798	0.000197798	0.000197798	0.000197798	0.000197798	0.000197798	0.000197798	0.000197798	0.000197798	0.000197798	0.000197798	0.000197798	0.000197798	0.000197798	0.000197798	0.000197798	0.000197798	0.000197798	0.000197798	0.000197798	0.000197798	0.000197798	0.000197798	0.000197798	0.000197798	0.000197798	0.000197798	0.000197798	0.000197798	0.000197798	0.000197798	0.000197798	0.000197798	0.000197798	0.000197798	0.000197798	0.000197798
	PPP2R5	0.000197798	0.000197798	0.000197798	0.000197798	0.000197798	0.000197798	0.000197798	0.000197798	0.000197798	0.000197798	0.000197798	0.000197798	0.000197798	0.000197798	0.000197798	0.000197798	0.000197798	0.000197798	0.000197798	0.000197798	0.000197798	0.000197798	0.000197798	0.000197798	0.000197798	0.000197798	0.000197798	0.000197798	0.000197798	0.000197798	0.000197798	0.000197798	0.000197798	0.000197798	0.000197798	0.000197798	0.000197798	0.000197798	0.000197798	0.000197798	0.000197798	0.000197798	0.000197798	0.000197798	0.000197798	0.000197798	0.000197798	0.000197798
	PRMT7	0.00993116	0.000197798	9.18805e-05	0.000197798	0.00286264	0.00611793	0.00513412	0.00162866	0.0024203	0.00363101	0.00460094	0.00270969	0.00486439	0.00486439	0.00650407	0.00576086	0.00109704	0.0415214	0.00513412	0.00286264	0.00341812	0.00172627	0.00256211	0.00228982	0.00363101	0.00270969	0.00542412	0.00182679	0.00460094	0.00286264	0.00302741	0.00486439	0.0024203	0.00302741	0.00408775	0.00286264	0.00204368	0.00228982	0.00611793	0.00270969	0.0305072	0.00322216	0.00486439	0.00650407	0.00228982	0.00341812	0.00270969	0.013491
	PROL1	1.7722e-05	0.000197798	6.75824e-05	0.000197798	4.90391e-05	3.49289e-05	2.96393e-05	2.96393e-05	5.78156e-05	4.90391e-05	4.90391e-05	4.12349e-05	4.90391e-05	5.78156e-05	5.78156e-05	6.75824e-05	5.78156e-05	1.46889e-05	3.49289e-05	3.49289e-05	2.49706e-05	4.90391e-05	4.12349e-05	3.49289e-05	4.90391e-05	4.90391e-05	3.49289e-05	4.90391e-05	4.12349e-05	5.78156e-05	2.96393e-05	4.90391e-05	4.90391e-05	4.90391e-05	4.90391e-05	4.90391e-05	4.90391e-05	4.90391e-05	4.90391e-05	4.12349e-05	2.49706e-05	4.90391e-05	1.0369e-05	6.75824e-05	3.49289e-05	0.000104491	0.000197798	2.09461e-05
	PRP28	0.000197798	0.000197798	0.000197798	0.000197798	0.000197798	0.000197798	0.000197798	0.000197798	0.000197798	0.000197798	0.000197798	0.000197798	0.000197798	0.000197798	0.000197798	0.000197798	0.000197798	0.000197798	0.000197798	0.000197798	0.000197798	0.000197798	0.000197798	0.000197798	0.000197798	0.000197798	0.000197798	0.000197798	0.000197798	0.000197798	0.000197798	0.000197798	0.000197798	0.000197798	0.000197798	0.000197798	0.000197798	0.000197798	0.000197798	0.000197798	0.000197798	0.000197798	0.000197798	0.000197798	0.000197798	0.000197798	0.000197798	0.000197798
	PRP38	0.000197798	0.000197798	0.000197798	0.000197798	0.000197798	0.000197798	0.000197798	0.000197798	0.000197798	0.000197798	0.000197798	0.000197798	0.000197798	0.000197798	0.000197798	0.000197798	0.000197798	0.000197798	0.000197798	0.000197798	0.000197798	0.000197798	0.000197798	0.000197798	0.000197798	0.000197798	0.000197798	0.000197798	0.000197798	0.000197798	0.000197798	0.000197798	0.000197798	0.000197798	0.000197798	0.000197798	0.000197798	0.000197798	0.000197798	0.000197798	0.000197798	0.000197798	0.000197798	0.000197798	0.000197798	0.000197798	0.000197798	0.000197798
	PRP39	0.000197798	0.000197798	0.000197798	0.000197798	0.000197798	0.000197798	0.000197798	0.000197798	0.000197798	0.000197798	0.000197798	0.000197798	0.000197798	0.000197798	0.000197798	0.000197798	0.000197798	0.000197798	0.000197798	0.000197798	0.000197798	0.000197798	0.000197798	0.000197798	0.000197798	0.000197798	0.000197798	0.000197798	0.000197798	0.000197798	0.000197798	0.000197798	0.000197798	0.000197798	0.000197798	0.000197798	0.000197798	0.000197798	0.000197798	0.000197798	0.000197798	0.000197798	0.000197798	0.000197798	0.000197798	0.000197798	0.000197798	0.000197798
	PRP40	0.000197798	0.000197798	0.000197798	0.000197798	0.000197798	0.000197798	0.000197798	0.000197798	0.000197798	0.000197798	0.000197798	0.000197798	0.000197798	0.000197798	0.000197798	0.000197798	0.000197798	0.000197798	0.000197798	0.000197798	0.000197798	0.000197798	0.000197798	0.000197798	0.000197798	0.000197798	0.000197798	0.000197798	0.000197798	0.000197798	0.000197798	0.000197798	0.000197798	0.000197798	0.000197798	0.000197798	0.000197798	0.000197798	0.000197798	0.000197798	0.000197798	0.000197798	0.000197798	0.000197798	0.000197798	0.000197798	0.000197798	0.000197798
	PRP46	0.000197798	0.000197798	0.000197798	0.000197798	0.000197798	0.000197798	0.000197798	0.000197798	0.000197798	0.000197798	0.000197798	0.000197798	0.000197798	0.000197798	0.000197798	0.000197798	0.000197798	0.000197798	0.000197798	0.000197798	0.000197798	0.000197798	0.000197798	0.000197798	0.000197798	0.000197798	0.000197798	0.000197798	0.000197798	0.000197798	0.000197798	0.000197798	0.000197798	0.000197798	0.000197798	0.000197798	0.000197798	0.000197798	0.000197798	0.000197798	0.000197798	0.000197798	0.000197798	0.000197798	0.000197798	0.000197798	0.000197798	0.000197798
	PRP5	0.000197798	0.000197798	0.000197798	0.000197798	0.000197798	0.000197798	0.000197798	0.000197798	0.000197798	0.000197798	0.000197798	0.000197798	0.000197798	0.000197798	0.000197798	0.000197798	0.000197798	0.000197798	0.000197798	0.000197798	0.000197798	0.000197798	0.000197798	0.000197798	0.000197798	0.000197798	0.000197798	0.000197798	0.000197798	0.000197798	0.000197798	0.000197798	0.000197798	0.000197798	0.000197798	0.000197798	0.000197798	0.000197798	0.000197798	0.000197798	0.000197798	0.000197798	0.000197798	0.000197798	0.000197798	0.000197798	0.000197798	0.000197798
	PRP6	0.000197798	0.000197798	0.000197798	0.000197798	0.000197798	0.000197798	0.000197798	0.000197798	0.000197798	0.000197798	0.000197798	0.000197798	0.000197798	0.000197798	0.000197798	0.000197798	0.000197798	0.000197798	0.000197798	0.000197798	0.000197798	0.000197798	0.000197798	0.000197798	0.000197798	0.000197798	0.000197798	0.000197798	0.000197798	0.000197798	0.000197798	0.000197798	0.000197798	0.000197798	0.000197798	0.000197798	0.000197798	0.000197798	0.000197798	0.000197798	0.000197798	0.000197798	0.000197798	0.000197798	0.000197798	0.000197798	0.000197798	0.000197798
	PRPF39	0.00341812	0.000197798	2.49706e-05	0.000197798	0.0078122	0.00216015	0.000472501	0.000775523	0.000873114	0.00122661	0.00053939	0.000923515	0.00145899	0.000979158	0.000873114	0.00650407	0.000610615	0.0019326	0.00204368	0.000873114	0.000413878	0.00116185	0.00109704	0.000574143	0.00137485	0.00154233	0.00145899	0.0024203	0.0024203	0.000689707	0.00137485	0.0019326	0.00154233	0.00204368	0.00172627	0.00162866	0.00182679	0.000775523	0.00122661	0.000873114	0.00322216	0.00122661	0.000775523	0.00172627	0.00053939	0.0024203	0.0024203	0.0019326
	PRPF40	0.000197798	0.000197798	0.000197798	0.000197798	0.000197798	0.000197798	0.000197798	0.000197798	0.000197798	0.000197798	0.000197798	0.000197798	0.000197798	0.000197798	0.000197798	0.000197798	0.000197798	0.000197798	0.000197798	0.000197798	0.000197798	0.000197798	0.000197798	0.000197798	0.000197798	0.000197798	0.000197798	0.000197798	0.000197798	0.000197798	0.000197798	0.000197798	0.000197798	0.000197798	0.000197798	0.000197798	0.000197798	0.000197798	0.000197798	0.000197798	0.000197798	0.000197798	0.000197798	0.000197798	0.000197798	0.000197798	0.000197798	0.000197798
	RAB43	0.000197798	0.000197798	0.000197798	0.000197798	0.000197798	0.000197798	0.000197798	0.000197798	0.000197798	0.000197798	0.000197798	0.000197798	0.000197798	0.000197798	0.000197798	0.000197798	0.000197798	0.000197798	0.000197798	0.000197798	0.000197798	0.000197798	0.000197798	0.000197798	0.000197798	0.000197798	0.000197798	0.000197798	0.000197798	0.000197798	0.000197798	0.000197798	0.000197798	0.000197798	0.000197798	0.000197798	0.000197798	0.000197798	0.000197798	0.000197798	0.000197798	0.000197798	0.000197798	0.000197798	0.000197798	0.000197798	0.000197798	0.000197798
	RARY	0.000197798	0.000197798	0.000197798	0.000197798	0.000197798	0.000197798	0.000197798	0.000197798	0.000197798	0.000197798	0.000197798	0.000197798	0.000197798	0.000197798	0.000197798	0.000197798	0.000197798	0.000197798	0.000197798	0.000197798	0.000197798	0.000197798	0.000197798	0.000197798	0.000197798	0.000197798	0.000197798	0.000197798	0.000197798	0.000197798	0.000197798	0.000197798	0.000197798	0.000197798	0.000197798	0.000197798	0.000197798	0.000197798	0.000197798	0.000197798	0.000197798	0.000197798	0.000197798	0.000197798	0.000197798	0.000197798	0.000197798	0.000197798
	RBFOX1	0.000197798	0.000197798	0.000197798	0.000197798	0.000197798	0.000197798	0.000197798	0.000197798	0.000197798	0.000197798	0.000197798	0.000197798	0.000197798	0.000197798	0.000197798	0.000197798	0.000197798	0.000197798	0.000197798	0.000197798	0.000197798	0.000197798	0.000197798	0.000197798	0.000197798	0.000197798	0.000197798	0.000197798	0.000197798	0.000197798	0.000197798	0.000197798	0.000197798	0.000197798	0.000197798	0.000197798	0.000197798	0.000197798	0.000197798	0.000197798	0.000197798	0.000197798	0.000197798	0.000197798	0.000197798	0.000197798	0.000197798	0.000197798
	RBM0	0.000197798	0.000197798	0.000197798	0.000197798	0.000197798	0.000197798	0.000197798	0.000197798	0.000197798	0.000197798	0.000197798	0.000197798	0.000197798	0.000197798	0.000197798	0.000197798	0.000197798	0.000197798	0.000197798	0.000197798	0.000197798	0.000197798	0.000197798	0.000197798	0.000197798	0.000197798	0.000197798	0.000197798	0.000197798	0.000197798	0.000197798	0.000197798	0.000197798	0.000197798	0.000197798	0.000197798	0.000197798	0.000197798	0.000197798	0.000197798	0.000197798	0.000197798	0.000197798	0.000197798	0.000197798	0.000197798	0.000197798	0.000197798
	RBM15B	0.00216015	0.000197798	0.00137485	0.000197798	0.00103749	0.00993116	0.00256211	0.000923515	0.001303	0.00182679	0.000689707	0.0024203	0.00322216	0.00204368	0.00216015	0.00145899	0.00109704	0.00385338	0.0019326	0.00162866	0.0019326	0.00145899	0.00172627	0.00204368	0.00116185	0.0078122	0.00322216	0.00216015	0.00137485	0.001303	0.00286264	0.00322216	0.00154233	0.00228982	0.00408775	0.00228982	0.00162866	0.00145899	0.00286264	0.00385338	0.00172627	0.00137485	0.00122661	0.00993116	0.00486439	0.00204368	0.001303	0.00408775
	RBM27	0.000197798	0.000197798	0.000197798	0.000197798	0.000197798	0.000197798	0.000197798	0.000197798	0.000197798	0.000197798	0.000197798	0.000197798	0.000197798	0.000197798	0.000197798	0.000197798	0.000197798	0.000197798	0.000197798	0.000197798	0.000197798	0.000197798	0.000197798	0.000197798	0.000197798	0.000197798	0.000197798	0.000197798	0.000197798	0.000197798	0.000197798	0.000197798	0.000197798	0.000197798	0.000197798	0.000197798	0.000197798	0.000197798	0.000197798	0.000197798	0.000197798	0.000197798	0.000197798	0.000197798	0.000197798	0.000197798	0.000197798	0.000197798
	RBM3	0.00692515	0.000197798	0.000610615	0.000197798	0.00270969	0.0622883	0.00433453	0.00122661	0.0127227	0.0119546	0.00650407	0.0202952	0.0112827	0.0284904	0.0215174	0.0144865	0.00385338	0.00341812	0.0284904	0.00611793	0.0119546	0.00611793	0.0144865	0.00270969	0.00137485	0.018952	0.0305072	0.0144865	0.0119546	0.00650407	0.00993116	0.0305072	0.0127227	0.0127227	0.0682778	0.0202952	0.0119546	0.00993116	0.0305072	0.0176917	0.00650407	0.00302741	0.00145899	0.0378728	0.00737082	0.0215174	0.00737082	0.0378728
	RBM38	0.00182679	0.000197798	0.000197798	0.000197798	0.00145899	0.00154233	0.00122661	0.000505568	0.00154233	0.00322216	0.00513412	0.00145899	0.00154233	0.00122661	0.0024203	0.00154233	0.000610615	0.000923515	0.00154233	0.00204368	0.00116185	0.00204368	0.00228982	0.000979158	0.000610615	0.00122661	0.00172627	0.00182679	0.00137485	0.00053939	0.00228982	0.00116185	0.00182679	0.00145899	0.00270969	0.00172627	0.00162866	0.00137485	0.000979158	0.00228982	0.001303	0.00122661	0.00204368	0.00154233	0.00053939	0.00154233	0.000873114	0.00204368
	RBM45	0.000197798	0.000197798	0.000197798	0.000197798	0.000197798	0.000197798	0.000197798	0.000197798	0.000197798	0.000197798	0.000197798	0.000197798	0.000197798	0.000197798	0.000197798	0.000197798	0.000197798	0.000197798	0.000197798	0.000197798	0.000197798	0.000197798	0.000197798	0.000197798	0.000197798	0.000197798	0.000197798	0.000197798	0.000197798	0.000197798	0.000197798	0.000197798	0.000197798	0.000197798	0.000197798	0.000197798	0.000197798	0.000197798	0.000197798	0.000197798	0.000197798	0.000197798	0.000197798	0.000197798	0.000197798	0.000197798	0.000197798	0.000197798
	RBM47	0.000413878	0.000197798	4.12349e-05	0.000197798	0.000384145	0.00256211	0.000821946	0.000505568	0.000689707	0.00145899	0.00053939	0.00162866	0.00122661	0.00116185	0.000979158	0.000442847	0.00103749	0.000979158	0.00116185	0.000505568	0.0024203	0.000442847	0.000821946	0.000731439	0.000384145	0.0024203	0.000775523	0.000648285	0.000574143	0.000873114	0.000731439	0.00154233	0.000610615	0.000384145	0.001303	0.000873114	0.000574143	0.00103749	0.00172627	0.00270969	0.000648285	0.000610615	0.000873114	0.00122661	0.00053939	0.000979158	0.00154233	0.00109704
	RBMXL1	0.000197798	0.000197798	0.000197798	0.000197798	0.000197798	0.000197798	0.000197798	0.000197798	0.000197798	0.000197798	0.000197798	0.000197798	0.000197798	0.000197798	0.000197798	0.000197798	0.000197798	0.000197798	0.000197798	0.000197798	0.000197798	0.000197798	0.000197798	0.000197798	0.000197798	0.000197798	0.000197798	0.000197798	0.000197798	0.000197798	0.000197798	0.000197798	0.000197798	0.000197798	0.000197798	0.000197798	0.000197798	0.000197798	0.000197798	0.000197798	0.000197798	0.000197798	0.000197798	0.000197798	0.000197798	0.000197798	0.000197798	0.000197798
	RENT3	0.000197798	0.000197798	0.000197798	0.000197798	0.000197798	0.000197798	0.000197798	0.000197798	0.000197798	0.000197798	0.000197798	0.000197798	0.000197798	0.000197798	0.000197798	0.000197798	0.000197798	0.000197798	0.000197798	0.000197798	0.000197798	0.000197798	0.000197798	0.000197798	0.000197798	0.000197798	0.000197798	0.000197798	0.000197798	0.000197798	0.000197798	0.000197798	0.000197798	0.000197798	0.000197798	0.000197798	0.000197798	0.000197798	0.000197798	0.000197798	0.000197798	0.000197798	0.000197798	0.000197798	0.000197798	0.000197798	0.000197798	0.000197798
	RER	0.000197798	0.000197798	0.000197798	0.000197798	0.000197798	0.000197798	0.000197798	0.000197798	0.000197798	0.000197798	0.000197798	0.000197798	0.000197798	0.000197798	0.000197798	0.000197798	0.000197798	0.000197798	0.000197798	0.000197798	0.000197798	0.000197798	0.000197798	0.000197798	0.000197798	0.000197798	0.000197798	0.000197798	0.000197798	0.000197798	0.000197798	0.000197798	0.000197798	0.000197798	0.000197798	0.000197798	0.000197798	0.000197798	0.000197798	0.000197798	0.000197798	0.000197798	0.000197798	0.000197798	0.000197798	0.000197798	0.000197798	0.000197798
	RGPD2	0.000197798	0.000197798	0.000197798	0.000197798	0.000197798	0.000197798	0.000197798	0.000197798	0.000197798	0.000197798	0.000197798	0.000197798	0.000197798	0.000197798	0.000197798	0.000197798	0.000197798	0.000197798	0.000197798	0.000197798	0.000197798	0.000197798	0.000197798	0.000197798	0.000197798	0.000197798	0.000197798	0.000197798	0.000197798	0.000197798	0.000197798	0.000197798	0.000197798	0.000197798	0.000197798	0.000197798	0.000197798	0.000197798	0.000197798	0.000197798	0.000197798	0.000197798	0.000197798	0.000197798	0.000197798	0.000197798	0.000197798	0.000197798
	RNF20	0.000197798	0.000197798	0.000197798	0.000197798	0.000197798	0.000197798	0.000197798	0.000197798	0.000197798	0.000197798	0.000197798	0.000197798	0.000197798	0.000197798	0.000197798	0.000197798	0.000197798	0.000197798	0.000197798	0.000197798	0.000197798	0.000197798	0.000197798	0.000197798	0.000197798	0.000197798	0.000197798	0.000197798	0.000197798	0.000197798	0.000197798	0.000197798	0.000197798	0.000197798	0.000197798	0.000197798	0.000197798	0.000197798	0.000197798	0.000197798	0.000197798	0.000197798	0.000197798	0.000197798	0.000197798	0.000197798	0.000197798	0.000197798
	RNF213	0.000197798	0.000197798	0.000197798	0.000197798	0.000197798	0.000197798	0.000197798	0.000197798	0.000197798	0.000197798	0.000197798	0.000197798	0.000197798	0.000197798	0.000197798	0.000197798	0.000197798	0.000197798	0.000197798	0.000197798	0.000197798	0.000197798	0.000197798	0.000197798	0.000197798	0.000197798	0.000197798	0.000197798	0.000197798	0.000197798	0.000197798	0.000197798	0.000197798	0.000197798	0.000197798	0.000197798	0.000197798	0.000197798	0.000197798	0.000197798	0.000197798	0.000197798	0.000197798	0.000197798	0.000197798	0.000197798	0.000197798	0.000197798
	RNGTT	0.00363101	0.000197798	5.78156e-05	0.000197798	0.00692515	0.00116185	0.000731439	0.0024203	0.00103749	0.00162866	0.00182679	0.000979158	0.00145899	0.00145899	0.00162866	0.001303	0.000923515	0.0305072	0.00116185	0.000689707	NA	0.00103749	0.000648285	0.000574143	0.0127227	0.00109704	0.00162866	0.00103749	0.00145899	0.00103749	0.000731439	0.000979158	0.00103749	0.000731439	0.000821946	0.000775523	0.000689707	0.000648285	0.00154233	0.00116185	0.018952	0.00228982	0.001303	0.00154233	0.000505568	0.000821946	0.000873114	0.00228982
	RNPC3	0.000197798	0.000197798	0.000197798	0.000197798	0.000197798	0.000197798	0.000197798	0.000197798	0.000197798	0.000197798	0.000197798	0.000197798	0.000197798	0.000197798	0.000197798	0.000197798	0.000197798	0.000197798	0.000197798	0.000197798	0.000197798	0.000197798	0.000197798	0.000197798	0.000197798	0.000197798	0.000197798	0.000197798	0.000197798	0.000197798	0.000197798	0.000197798	0.000197798	0.000197798	0.000197798	0.000197798	0.000197798	0.000197798	0.000197798	0.000197798	0.000197798	0.000197798	0.000197798	0.000197798	0.000197798	0.000197798	0.000197798	0.000197798
	RNU1-1	0.000197798	0.000197798	0.000197798	0.000197798	0.000197798	0.000197798	0.000197798	0.000197798	0.000197798	0.000197798	0.000197798	0.000197798	0.000197798	0.000197798	0.000197798	0.000197798	0.000197798	0.000197798	0.000197798	0.000197798	0.000197798	0.000197798	0.000197798	0.000197798	0.000197798	0.000197798	0.000197798	0.000197798	0.000197798	0.000197798	0.000197798	0.000197798	0.000197798	0.000197798	0.000197798	0.000197798	0.000197798	0.000197798	0.000197798	0.000197798	0.000197798	0.000197798	0.000197798	0.000197798	0.000197798	0.000197798	0.000197798	0.000197798
	RNU2-1	0.000197798	0.000197798	0.000197798	0.000197798	0.000197798	0.000197798	0.000197798	0.000197798	0.000197798	0.000197798	0.000197798	0.000197798	0.000197798	0.000197798	0.000197798	0.000197798	0.000197798	0.000197798	0.000197798	0.000197798	0.000197798	0.000197798	0.000197798	0.000197798	0.000197798	0.000197798	0.000197798	0.000197798	0.000197798	0.000197798	0.000197798	0.000197798	0.000197798	0.000197798	0.000197798	0.000197798	0.000197798	0.000197798	0.000197798	0.000197798	0.000197798	0.000197798	0.000197798	0.000197798	0.000197798	0.000197798	0.000197798	0.000197798
	RNU4-1	0.000197798	0.000197798	0.000197798	0.000197798	0.000197798	0.000197798	0.000197798	0.000197798	0.000197798	0.000197798	0.000197798	0.000197798	0.000197798	0.000197798	0.000197798	0.000197798	0.000197798	0.000197798	0.000197798	0.000197798	0.000197798	0.000197798	0.000197798	0.000197798	0.000197798	0.000197798	0.000197798	0.000197798	0.000197798	0.000197798	0.000197798	0.000197798	0.000197798	0.000197798	0.000197798	0.000197798	0.000197798	0.000197798	0.000197798	0.000197798	0.000197798	0.000197798	0.000197798	0.000197798	0.000197798	0.000197798	0.000197798	0.000197798
	RNU5A	0.000197798	0.000197798	0.000197798	0.000197798	0.000197798	0.000197798	0.000197798	0.000197798	0.000197798	0.000197798	0.000197798	0.000197798	0.000197798	0.000197798	0.000197798	0.000197798	0.000197798	0.000197798	0.000197798	0.000197798	0.000197798	0.000197798	0.000197798	0.000197798	0.000197798	0.000197798	0.000197798	0.000197798	0.000197798	0.000197798	0.000197798	0.000197798	0.000197798	0.000197798	0.000197798	0.000197798	0.000197798	0.000197798	0.000197798	0.000197798	0.000197798	0.000197798	0.000197798	0.000197798	0.000197798	0.000197798	0.000197798	0.000197798
	RNU6-1	0.000197798	0.000197798	0.000197798	0.000197798	0.000197798	0.000197798	0.000197798	0.000197798	0.000197798	0.000197798	0.000197798	0.000197798	0.000197798	0.000197798	0.000197798	0.000197798	0.000197798	0.000197798	0.000197798	0.000197798	0.000197798	0.000197798	0.000197798	0.000197798	0.000197798	0.000197798	0.000197798	0.000197798	0.000197798	0.000197798	0.000197798	0.000197798	0.000197798	0.000197798	0.000197798	0.000197798	0.000197798	0.000197798	0.000197798	0.000197798	0.000197798	0.000197798	0.000197798	0.000197798	0.000197798	0.000197798	0.000197798	0.000197798
	RNZ	0.000197798	0.000197798	0.000197798	0.000197798	0.000197798	0.000197798	0.000197798	0.000197798	0.000197798	0.000197798	0.000197798	0.000197798	0.000197798	0.000197798	0.000197798	0.000197798	0.000197798	0.000197798	0.000197798	0.000197798	0.000197798	0.000197798	0.000197798	0.000197798	0.000197798	0.000197798	0.000197798	0.000197798	0.000197798	0.000197798	0.000197798	0.000197798	0.000197798	0.000197798	0.000197798	0.000197798	0.000197798	0.000197798	0.000197798	0.000197798	0.000197798	0.000197798	0.000197798	0.000197798	0.000197798	0.000197798	0.000197798	0.000197798
	RPR2	0.000197798	0.000197798	0.000197798	0.000197798	0.000197798	0.000197798	0.000197798	0.000197798	0.000197798	0.000197798	0.000197798	0.000197798	0.000197798	0.000197798	0.000197798	0.000197798	0.000197798	0.000197798	0.000197798	0.000197798	0.000197798	0.000197798	0.000197798	0.000197798	0.000197798	0.000197798	0.000197798	0.000197798	0.000197798	0.000197798	0.000197798	0.000197798	0.000197798	0.000197798	0.000197798	0.000197798	0.000197798	0.000197798	0.000197798	0.000197798	0.000197798	0.000197798	0.000197798	0.000197798	0.000197798	0.000197798	0.000197798	0.000197798
	RRAGA	0.000979158	0.000197798	2.49706e-05	0.000197798	2.49706e-05	0.000610615	0.00935457	4.12349e-05	6.75824e-05	7.92534e-05	0.000442847	0.000923515	0.000689707	0.000356121	5.78156e-05	0.000104491	0.000104491	0.00162866	0.000689707	0.000413878	0.00302741	NA	NA	0.000923515	1.46889e-05	4.12349e-05	0.000384145	2.96393e-05	0.001303	0.000689707	2.96393e-05	0.000442847	9.18805e-05	0.000413878	0.000442847	7.92534e-05	7.92534e-05	0.000574143	NA	0.000104491	0.000442847	0.000384145	0.000442847	2.96393e-05	0.00137485	0.000413878	0.000472501	0.000356121
	SEC31B	0.00286264	0.000197798	2.09461e-05	0.000197798	0.000979158	0.00204368	0.0078122	0.000821946	0.00182679	0.00137485	0.00172627	0.00270969	0.00302741	0.00228982	0.00182679	0.00172627	0.00122661	0.00302741	0.00286264	0.00162866	0.00302741	0.00204368	0.0019326	0.00286264	0.000413878	0.00182679	0.0024203	0.00137485	0.00408775	0.00256211	0.00109704	0.00204368	0.00216015	0.00182679	0.00204368	0.00182679	0.00204368	0.00182679	0.00228982	0.000689707	0.00172627	0.0019326	0.001303	0.00137485	0.00363101	0.0019326	NA	0.00204368
	SEH1	0.000197798	0.000197798	0.000197798	0.000197798	0.000197798	0.000197798	0.000197798	0.000197798	0.000197798	0.000197798	0.000197798	0.000197798	0.000197798	0.000197798	0.000197798	0.000197798	0.000197798	0.000197798	0.000197798	0.000197798	0.000197798	0.000197798	0.000197798	0.000197798	0.000197798	0.000197798	0.000197798	0.000197798	0.000197798	0.000197798	0.000197798	0.000197798	0.000197798	0.000197798	0.000197798	0.000197798	0.000197798	0.000197798	0.000197798	0.000197798	0.000197798	0.000197798	0.000197798	0.000197798	0.000197798	0.000197798	0.000197798	0.000197798
	SF3B10	0.000197798	0.000197798	0.000197798	0.000197798	0.000197798	0.000197798	0.000197798	0.000197798	0.000197798	0.000197798	0.000197798	0.000197798	0.000197798	0.000197798	0.000197798	0.000197798	0.000197798	0.000197798	0.000197798	0.000197798	0.000197798	0.000197798	0.000197798	0.000197798	0.000197798	0.000197798	0.000197798	0.000197798	0.000197798	0.000197798	0.000197798	0.000197798	0.000197798	0.000197798	0.000197798	0.000197798	0.000197798	0.000197798	0.000197798	0.000197798	0.000197798	0.000197798	0.000197798	0.000197798	0.000197798	0.000197798	0.000197798	0.000197798
	SF3B125	0.000197798	0.000197798	0.000197798	0.000197798	0.000197798	0.000197798	0.000197798	0.000197798	0.000197798	0.000197798	0.000197798	0.000197798	0.000197798	0.000197798	0.000197798	0.000197798	0.000197798	0.000197798	0.000197798	0.000197798	0.000197798	0.000197798	0.000197798	0.000197798	0.000197798	0.000197798	0.000197798	0.000197798	0.000197798	0.000197798	0.000197798	0.000197798	0.000197798	0.000197798	0.000197798	0.000197798	0.000197798	0.000197798	0.000197798	0.000197798	0.000197798	0.000197798	0.000197798	0.000197798	0.000197798	0.000197798	0.000197798	0.000197798
	SF3B5	0.00433453	0.000197798	0.00103749	0.000197798	0.00341812	0.00879	0.00286264	0.00611793	0.0106255	0.00935457	0.00692515	0.00460094	0.00935457	0.0119546	0.00576086	0.00341812	0.00993116	0.00513412	0.00737082	0.0078122	0.00827748	0.018952	0.00935457	0.0144865	0.00103749	0.0106255	0.0112827	0.0112827	0.00433453	0.0144865	0.0106255	0.00993116	0.00993116	0.0202952	0.0106255	0.0112827	0.00993116	0.0176917	0.0127227	0.00993116	0.00286264	0.0164159	0.00162866	0.00228982	0.00408775	0.00737082	0.0019326	0.00737082
	SFRS15	0.0019326	0.000197798	4.90391e-05	0.000197798	0.00216015	0.00162866	0.000610615	0.000775523	0.00116185	0.00122661	0.00109704	0.00145899	0.00116185	0.00162866	0.00408775	0.00145899	0.000356121	0.00879	0.00109704	0.00103749	6.75824e-05	0.000442847	0.00053939	0.000384145	0.00576086	0.00162866	0.00154233	0.000574143	0.000775523	0.000574143	0.000689707	0.000873114	0.000923515	0.000505568	0.00109704	0.000873114	0.000648285	0.00053939	0.00182679	0.001303	0.00935457	0.000731439	0.00109704	0.00576086	0.00137485	0.001303	0.000979158	0.00341812
	SFRS17	0.000197798	0.000197798	0.000197798	0.000197798	0.000197798	0.000197798	0.000197798	0.000197798	0.000197798	0.000197798	0.000197798	0.000197798	0.000197798	0.000197798	0.000197798	0.000197798	0.000197798	0.000197798	0.000197798	0.000197798	0.000197798	0.000197798	0.000197798	0.000197798	0.000197798	0.000197798	0.000197798	0.000197798	0.000197798	0.000197798	0.000197798	0.000197798	0.000197798	0.000197798	0.000197798	0.000197798	0.000197798	0.000197798	0.000197798	0.000197798	0.000197798	0.000197798	0.000197798	0.000197798	0.000197798	0.000197798	0.000197798	0.000197798
	SFSWAP	0.000197798	0.000197798	0.000197798	0.000197798	0.000197798	0.000197798	0.000197798	0.000197798	0.000197798	0.000197798	0.000197798	0.000197798	0.000197798	0.000197798	0.000197798	0.000197798	0.000197798	0.000197798	0.000197798	0.000197798	0.000197798	0.000197798	0.000197798	0.000197798	0.000197798	0.000197798	0.000197798	0.000197798	0.000197798	0.000197798	0.000197798	0.000197798	0.000197798	0.000197798	0.000197798	0.000197798	0.000197798	0.000197798	0.000197798	0.000197798	0.000197798	0.000197798	0.000197798	0.000197798	0.000197798	0.000197798	0.000197798	0.000197798
	SIP2	0.000197798	0.000197798	0.000197798	0.000197798	0.000197798	0.000197798	0.000197798	0.000197798	0.000197798	0.000197798	0.000197798	0.000197798	0.000197798	0.000197798	0.000197798	0.000197798	0.000197798	0.000197798	0.000197798	0.000197798	0.000197798	0.000197798	0.000197798	0.000197798	0.000197798	0.000197798	0.000197798	0.000197798	0.000197798	0.000197798	0.000197798	0.000197798	0.000197798	0.000197798	0.000197798	0.000197798	0.000197798	0.000197798	0.000197798	0.000197798	0.000197798	0.000197798	0.000197798	0.000197798	0.000197798	0.000197798	0.000197798	0.000197798
	SLT11	0.000197798	0.000197798	0.000197798	0.000197798	0.000197798	0.000197798	0.000197798	0.000197798	0.000197798	0.000197798	0.000197798	0.000197798	0.000197798	0.000197798	0.000197798	0.000197798	0.000197798	0.000197798	0.000197798	0.000197798	0.000197798	0.000197798	0.000197798	0.000197798	0.000197798	0.000197798	0.000197798	0.000197798	0.000197798	0.000197798	0.000197798	0.000197798	0.000197798	0.000197798	0.000197798	0.000197798	0.000197798	0.000197798	0.000197798	0.000197798	0.000197798	0.000197798	0.000197798	0.000197798	0.000197798	0.000197798	0.000197798	0.000197798
	SMB	0.000197798	0.000197798	0.000197798	0.000197798	0.000197798	0.000197798	0.000197798	0.000197798	0.000197798	0.000197798	0.000197798	0.000197798	0.000197798	0.000197798	0.000197798	0.000197798	0.000197798	0.000197798	0.000197798	0.000197798	0.000197798	0.000197798	0.000197798	0.000197798	0.000197798	0.000197798	0.000197798	0.000197798	0.000197798	0.000197798	0.000197798	0.000197798	0.000197798	0.000197798	0.000197798	0.000197798	0.000197798	0.000197798	0.000197798	0.000197798	0.000197798	0.000197798	0.000197798	0.000197798	0.000197798	0.000197798	0.000197798	0.000197798
	SNR17	0.000197798	0.000197798	0.000197798	0.000197798	0.000197798	0.000197798	0.000197798	0.000197798	0.000197798	0.000197798	0.000197798	0.000197798	0.000197798	0.000197798	0.000197798	0.000197798	0.000197798	0.000197798	0.000197798	0.000197798	0.000197798	0.000197798	0.000197798	0.000197798	0.000197798	0.000197798	0.000197798	0.000197798	0.000197798	0.000197798	0.000197798	0.000197798	0.000197798	0.000197798	0.000197798	0.000197798	0.000197798	0.000197798	0.000197798	0.000197798	0.000197798	0.000197798	0.000197798	0.000197798	0.000197798	0.000197798	0.000197798	0.000197798
	SNRNP25	0.00116185	0.000197798	0.000689707	0.000197798	0.00513412	0.00363101	0.00256211	0.00460094	0.0127227	0.00611793	0.018952	0.00879	0.00408775	0.00879	0.00993116	0.00270969	0.00650407	0.00162866	0.0078122	0.00513412	0.00286264	0.013491	0.0164159	0.00433453	0.00116185	0.00650407	0.0078122	0.00542412	0.00363101	0.0112827	0.00692515	0.00737082	0.0164159	0.00692515	0.00827748	0.00935457	0.013491	0.0078122	0.00879	0.00286264	0.00270969	0.00737082	0.000821946	0.00256211	0.00650407	0.00576086	7.92534e-05	0.00408775
	SNRNP35	0.0245698	0.000197798	0.000689707	0.000197798	0.00256211	0.0351834	0.00228982	0.00109704	0.013491	0.00692515	0.00827748	0.00993116	0.00879	0.018952	0.0231173	0.0164159	0.00385338	0.00363101	0.018952	0.00576086	0.00542412	0.00576086	0.00935457	0.00172627	0.00154233	0.0176917	0.018952	0.0078122	0.0144865	0.00385338	0.00650407	0.0144865	0.0106255	0.00692515	0.0327671	0.00993116	0.0106255	0.00460094	0.0176917	0.0164159	0.00993116	0.0024203	0.00182679	0.0305072	0.0119546	0.018952	0.00322216	0.0484379
	SNRNP48	0.000689707	0.000197798	1.7722e-05	0.000197798	0.00137485	1.0369e-05	3.44137e-06	0.000731439	7.10084e-06	2.96393e-05	5.78156e-05	1.25018e-05	1.46889e-05	4.79856e-06	2.49706e-05	4.79856e-06	1.7722e-05	0.00692515	2.10371e-06	1.84796e-06	1.84796e-06	2.96393e-05	1.7722e-05	1.46889e-05	0.00692515	1.46889e-05	3.49289e-05	1.25018e-05	1.0369e-05	2.09461e-05	6.75824e-05	7.10084e-06	1.7722e-05	2.49706e-05	3.44137e-06	1.0369e-05	1.46889e-05	7.10084e-06	1.0369e-05	0.000104491	0.00322216	0.000472501	4.12349e-05	4.12349e-05	4.79856e-06	2.47078e-06	2.09461e-05	9.18805e-05
	SNU114	0.000197798	0.000197798	0.000197798	0.000197798	0.000197798	0.000197798	0.000197798	0.000197798	0.000197798	0.000197798	0.000197798	0.000197798	0.000197798	0.000197798	0.000197798	0.000197798	0.000197798	0.000197798	0.000197798	0.000197798	0.000197798	0.000197798	0.000197798	0.000197798	0.000197798	0.000197798	0.000197798	0.000197798	0.000197798	0.000197798	0.000197798	0.000197798	0.000197798	0.000197798	0.000197798	0.000197798	0.000197798	0.000197798	0.000197798	0.000197798	0.000197798	0.000197798	0.000197798	0.000197798	0.000197798	0.000197798	0.000197798	0.000197798
	SNU23	0.000197798	0.000197798	0.000197798	0.000197798	0.000197798	0.000197798	0.000197798	0.000197798	0.000197798	0.000197798	0.000197798	0.000197798	0.000197798	0.000197798	0.000197798	0.000197798	0.000197798	0.000197798	0.000197798	0.000197798	0.000197798	0.000197798	0.000197798	0.000197798	0.000197798	0.000197798	0.000197798	0.000197798	0.000197798	0.000197798	0.000197798	0.000197798	0.000197798	0.000197798	0.000197798	0.000197798	0.000197798	0.000197798	0.000197798	0.000197798	0.000197798	0.000197798	0.000197798	0.000197798	0.000197798	0.000197798	0.000197798	0.000197798
	SNU66	0.000197798	0.000197798	0.000197798	0.000197798	0.000197798	0.000197798	0.000197798	0.000197798	0.000197798	0.000197798	0.000197798	0.000197798	0.000197798	0.000197798	0.000197798	0.000197798	0.000197798	0.000197798	0.000197798	0.000197798	0.000197798	0.000197798	0.000197798	0.000197798	0.000197798	0.000197798	0.000197798	0.000197798	0.000197798	0.000197798	0.000197798	0.000197798	0.000197798	0.000197798	0.000197798	0.000197798	0.000197798	0.000197798	0.000197798	0.000197798	0.000197798	0.000197798	0.000197798	0.000197798	0.000197798	0.000197798	0.000197798	0.000197798
	SPHKAP	0.000197798	0.000197798	0.000197798	0.000197798	0.000197798	0.000197798	0.000197798	0.000197798	0.000197798	0.000197798	0.000197798	0.000197798	0.000197798	0.000197798	0.000197798	0.000197798	0.000197798	0.000197798	0.000197798	0.000197798	0.000197798	0.000197798	0.000197798	0.000197798	0.000197798	0.000197798	0.000197798	0.000197798	0.000197798	0.000197798	0.000197798	0.000197798	0.000197798	0.000197798	0.000197798	0.000197798	0.000197798	0.000197798	0.000197798	0.000197798	0.000197798	0.000197798	0.000197798	0.000197798	0.000197798	0.000197798	0.000197798	0.000197798
	SQD	0.000197798	0.000197798	0.000197798	0.000197798	0.000197798	0.000197798	0.000197798	0.000197798	0.000197798	0.000197798	0.000197798	0.000197798	0.000197798	0.000197798	0.000197798	0.000197798	0.000197798	0.000197798	0.000197798	0.000197798	0.000197798	0.000197798	0.000197798	0.000197798	0.000197798	0.000197798	0.000197798	0.000197798	0.000197798	0.000197798	0.000197798	0.000197798	0.000197798	0.000197798	0.000197798	0.000197798	0.000197798	0.000197798	0.000197798	0.000197798	0.000197798	0.000197798	0.000197798	0.000197798	0.000197798	0.000197798	0.000197798	0.000197798
	SRM300	0.000197798	0.000197798	0.000197798	0.000197798	0.000197798	0.000197798	0.000197798	0.000197798	0.000197798	0.000197798	0.000197798	0.000197798	0.000197798	0.000197798	0.000197798	0.000197798	0.000197798	0.000197798	0.000197798	0.000197798	0.000197798	0.000197798	0.000197798	0.000197798	0.000197798	0.000197798	0.000197798	0.000197798	0.000197798	0.000197798	0.000197798	0.000197798	0.000197798	0.000197798	0.000197798	0.000197798	0.000197798	0.000197798	0.000197798	0.000197798	0.000197798	0.000197798	0.000197798	0.000197798	0.000197798	0.000197798	0.000197798	0.000197798
	SRPK	0.000197798	0.000197798	0.000197798	0.000197798	0.000197798	0.000197798	0.000197798	0.000197798	0.000197798	0.000197798	0.000197798	0.000197798	0.000197798	0.000197798	0.000197798	0.000197798	0.000197798	0.000197798	0.000197798	0.000197798	0.000197798	0.000197798	0.000197798	0.000197798	0.000197798	0.000197798	0.000197798	0.000197798	0.000197798	0.000197798	0.000197798	0.000197798	0.000197798	0.000197798	0.000197798	0.000197798	0.000197798	0.000197798	0.000197798	0.000197798	0.000197798	0.000197798	0.000197798	0.000197798	0.000197798	0.000197798	0.000197798	0.000197798
	SRSF12	0.000197798	0.000197798	0.000197798	0.000197798	0.000197798	0.000197798	0.000197798	0.000197798	0.000197798	0.000197798	0.000197798	0.000197798	0.000197798	0.000197798	0.000197798	0.000197798	0.000197798	0.000197798	0.000197798	0.000197798	0.000197798	0.000197798	0.000197798	0.000197798	0.000197798	0.000197798	0.000197798	0.000197798	0.000197798	0.000197798	0.000197798	0.000197798	0.000197798	0.000197798	0.000197798	0.000197798	0.000197798	0.000197798	0.000197798	0.000197798	0.000197798	0.000197798	0.000197798	0.000197798	0.000197798	0.000197798	0.000197798	0.000197798
	SUMO	0.000197798	0.000197798	0.000197798	0.000197798	0.000197798	0.000197798	0.000197798	0.000197798	0.000197798	0.000197798	0.000197798	0.000197798	0.000197798	0.000197798	0.000197798	0.000197798	0.000197798	0.000197798	0.000197798	0.000197798	0.000197798	0.000197798	0.000197798	0.000197798	0.000197798	0.000197798	0.000197798	0.000197798	0.000197798	0.000197798	0.000197798	0.000197798	0.000197798	0.000197798	0.000197798	0.000197798	0.000197798	0.000197798	0.000197798	0.000197798	0.000197798	0.000197798	0.000197798	0.000197798	0.000197798	0.000197798	0.000197798	0.000197798
	SYF2	0.00993116	0.000197798	5.78156e-05	0.000197798	0.00103749	0.0305072	0.00322216	0.000384145	0.00216015	0.00302741	0.001303	0.00408775	0.00650407	0.00486439	0.00302741	0.00879	0.00109704	0.0024203	0.00737082	0.00216015	0.00827748	0.00182679	0.00302741	0.00122661	0.000413878	0.00650407	0.00486439	0.00542412	0.0112827	0.00103749	0.0024203	0.00827748	0.00216015	0.00286264	0.0112827	0.00363101	0.0024203	0.00228982	0.00460094	0.0176917	0.00216015	0.00122661	0.00286264	0.0112827	0.00172627	0.00542412	0.00650407	0.0144865
	TET1	0.000197798	0.000197798	0.000197798	0.000197798	0.000197798	0.000197798	0.000197798	0.000197798	0.000197798	0.000197798	0.000197798	0.000197798	0.000197798	0.000197798	0.000197798	0.000197798	0.000197798	0.000197798	0.000197798	0.000197798	0.000197798	0.000197798	0.000197798	0.000197798	0.000197798	0.000197798	0.000197798	0.000197798	0.000197798	0.000197798	0.000197798	0.000197798	0.000197798	0.000197798	0.000197798	0.000197798	0.000197798	0.000197798	0.000197798	0.000197798	0.000197798	0.000197798	0.000197798	0.000197798	0.000197798	0.000197798	0.000197798	0.000197798
	THOC3	0.000197798	0.000197798	0.000197798	0.000197798	0.000197798	0.000197798	0.000197798	0.000197798	0.000197798	0.000197798	0.000197798	0.000197798	0.000197798	0.000197798	0.000197798	0.000197798	0.000197798	0.000197798	0.000197798	0.000197798	0.000197798	0.000197798	0.000197798	0.000197798	0.000197798	0.000197798	0.000197798	0.000197798	0.000197798	0.000197798	0.000197798	0.000197798	0.000197798	0.000197798	0.000197798	0.000197798	0.000197798	0.000197798	0.000197798	0.000197798	0.000197798	0.000197798	0.000197798	0.000197798	0.000197798	0.000197798	0.000197798	0.000197798
	TMEM171	0.000197798	0.000197798	0.000197798	0.000197798	0.000197798	0.000197798	0.000197798	0.000197798	0.000197798	0.000197798	0.000197798	0.000197798	0.000197798	0.000197798	0.000197798	0.000197798	0.000197798	0.000197798	0.000197798	0.000197798	0.000197798	0.000197798	0.000197798	0.000197798	0.000197798	0.000197798	0.000197798	0.000197798	0.000197798	0.000197798	0.000197798	0.000197798	0.000197798	0.000197798	0.000197798	0.000197798	0.000197798	0.000197798	0.000197798	0.000197798	0.000197798	0.000197798	0.000197798	0.000197798	0.000197798	0.000197798	0.000197798	0.000197798
	U1SNRNA	0.000197798	0.000197798	0.000197798	0.000197798	0.000197798	0.000197798	0.000197798	0.000197798	0.000197798	0.000197798	0.000197798	0.000197798	0.000197798	0.000197798	0.000197798	0.000197798	0.000197798	0.000197798	0.000197798	0.000197798	0.000197798	0.000197798	0.000197798	0.000197798	0.000197798	0.000197798	0.000197798	0.000197798	0.000197798	0.000197798	0.000197798	0.000197798	0.000197798	0.000197798	0.000197798	0.000197798	0.000197798	0.000197798	0.000197798	0.000197798	0.000197798	0.000197798	0.000197798	0.000197798	0.000197798	0.000197798	0.000197798	0.000197798
	U2SNRNA	0.000197798	0.000197798	0.000197798	0.000197798	0.000197798	0.000197798	0.000197798	0.000197798	0.000197798	0.000197798	0.000197798	0.000197798	0.000197798	0.000197798	0.000197798	0.000197798	0.000197798	0.000197798	0.000197798	0.000197798	0.000197798	0.000197798	0.000197798	0.000197798	0.000197798	0.000197798	0.000197798	0.000197798	0.000197798	0.000197798	0.000197798	0.000197798	0.000197798	0.000197798	0.000197798	0.000197798	0.000197798	0.000197798	0.000197798	0.000197798	0.000197798	0.000197798	0.000197798	0.000197798	0.000197798	0.000197798	0.000197798	0.000197798
	U3SNORNA	0.000197798	0.000197798	0.000197798	0.000197798	0.000197798	0.000197798	0.000197798	0.000197798	0.000197798	0.000197798	0.000197798	0.000197798	0.000197798	0.000197798	0.000197798	0.000197798	0.000197798	0.000197798	0.000197798	0.000197798	0.000197798	0.000197798	0.000197798	0.000197798	0.000197798	0.000197798	0.000197798	0.000197798	0.000197798	0.000197798	0.000197798	0.000197798	0.000197798	0.000197798	0.000197798	0.000197798	0.000197798	0.000197798	0.000197798	0.000197798	0.000197798	0.000197798	0.000197798	0.000197798	0.000197798	0.000197798	0.000197798	0.000197798
	U4SNRNA	0.000197798	0.000197798	0.000197798	0.000197798	0.000197798	0.000197798	0.000197798	0.000197798	0.000197798	0.000197798	0.000197798	0.000197798	0.000197798	0.000197798	0.000197798	0.000197798	0.000197798	0.000197798	0.000197798	0.000197798	0.000197798	0.000197798	0.000197798	0.000197798	0.000197798	0.000197798	0.000197798	0.000197798	0.000197798	0.000197798	0.000197798	0.000197798	0.000197798	0.000197798	0.000197798	0.000197798	0.000197798	0.000197798	0.000197798	0.000197798	0.000197798	0.000197798	0.000197798	0.000197798	0.000197798	0.000197798	0.000197798	0.000197798
	U5SNRNA	0.000197798	0.000197798	0.000197798	0.000197798	0.000197798	0.000197798	0.000197798	0.000197798	0.000197798	0.000197798	0.000197798	0.000197798	0.000197798	0.000197798	0.000197798	0.000197798	0.000197798	0.000197798	0.000197798	0.000197798	0.000197798	0.000197798	0.000197798	0.000197798	0.000197798	0.000197798	0.000197798	0.000197798	0.000197798	0.000197798	0.000197798	0.000197798	0.000197798	0.000197798	0.000197798	0.000197798	0.000197798	0.000197798	0.000197798	0.000197798	0.000197798	0.000197798	0.000197798	0.000197798	0.000197798	0.000197798	0.000197798	0.000197798
	U6SNRNA	0.000197798	0.000197798	0.000197798	0.000197798	0.000197798	0.000197798	0.000197798	0.000197798	0.000197798	0.000197798	0.000197798	0.000197798	0.000197798	0.000197798	0.000197798	0.000197798	0.000197798	0.000197798	0.000197798	0.000197798	0.000197798	0.000197798	0.000197798	0.000197798	0.000197798	0.000197798	0.000197798	0.000197798	0.000197798	0.000197798	0.000197798	0.000197798	0.000197798	0.000197798	0.000197798	0.000197798	0.000197798	0.000197798	0.000197798	0.000197798	0.000197798	0.000197798	0.000197798	0.000197798	0.000197798	0.000197798	0.000197798	0.000197798
	USP39	0.00433453	0.000197798	0.00109704	0.000197798	0.00737082	0.0176917	0.00650407	0.00737082	0.0415214	0.0215174	0.013491	0.0176917	0.0351834	0.0261658	0.0119546	0.0127227	0.00879	0.00433453	0.0378728	0.0351834	0.0112827	0.0351834	0.0261658	0.0215174	0.00363101	0.0202952	0.0245698	0.0261658	0.013491	0.0215174	0.0327671	0.0245698	0.0415214	0.0327671	0.0261658	0.0446715	0.0351834	0.0571874	0.0261658	0.0215174	0.00322216	0.0154712	0.00385338	0.00433453	0.00737082	0.0245698	0.00408775	0.0127227
	WIBG	0.000197798	0.000197798	0.000197798	0.000197798	0.000197798	0.000197798	0.000197798	0.000197798	0.000197798	0.000197798	0.000197798	0.000197798	0.000197798	0.000197798	0.000197798	0.000197798	0.000197798	0.000197798	0.000197798	0.000197798	0.000197798	0.000197798	0.000197798	0.000197798	0.000197798	0.000197798	0.000197798	0.000197798	0.000197798	0.000197798	0.000197798	0.000197798	0.000197798	0.000197798	0.000197798	0.000197798	0.000197798	0.000197798	0.000197798	0.000197798	0.000197798	0.000197798	0.000197798	0.000197798	0.000197798	0.000197798	0.000197798	0.000197798
	YTH1	0.000197798	0.000197798	0.000197798	0.000197798	0.000197798	0.000197798	0.000197798	0.000197798	0.000197798	0.000197798	0.000197798	0.000197798	0.000197798	0.000197798	0.000197798	0.000197798	0.000197798	0.000197798	0.000197798	0.000197798	0.000197798	0.000197798	0.000197798	0.000197798	0.000197798	0.000197798	0.000197798	0.000197798	0.000197798	0.000197798	0.000197798	0.000197798	0.000197798	0.000197798	0.000197798	0.000197798	0.000197798	0.000197798	0.000197798	0.000197798	0.000197798	0.000197798	0.000197798	0.000197798	0.000197798	0.000197798	0.000197798	0.000197798
	ZBTB12	0.000197798	0.000197798	0.000197798	0.000197798	0.000197798	0.000197798	0.000197798	0.000197798	0.000197798	0.000197798	0.000197798	0.000197798	0.000197798	0.000197798	0.000197798	0.000197798	0.000197798	0.000197798	0.000197798	0.000197798	0.000197798	0.000197798	0.000197798	0.000197798	0.000197798	0.000197798	0.000197798	0.000197798	0.000197798	0.000197798	0.000197798	0.000197798	0.000197798	0.000197798	0.000197798	0.000197798	0.000197798	0.000197798	0.000197798	0.000197798	0.000197798	0.000197798	0.000197798	0.000197798	0.000197798	0.000197798	0.000197798	0.000197798
	ZC3H11A	0.00542412	0.000197798	0.000923515	0.000197798	0.000873114	0.00993116	0.00341812	0.000610615	0.00433453	0.00341812	0.00216015	0.00270969	0.00486439	0.00650407	0.00513412	0.0245698	0.00122661	0.00116185	0.0119546	0.00935457	0.00737082	0.00216015	0.00385338	0.00145899	1.7722e-05	0.00385338	0.00542412	0.00576086	0.00692515	0.001303	0.00270969	0.0106255	0.00341812	0.00576086	0.013491	0.00576086	0.00408775	0.00302741	0.00513412	0.00433453	0.00216015	0.000979158	0.00576086	0.00879	0.00460094	0.0119546	0.0144865	0.0154712
	ZC3H18	0.000197798	0.000197798	0.000197798	0.000197798	0.000197798	0.000197798	0.000197798	0.000197798	0.000197798	0.000197798	0.000197798	0.000197798	0.000197798	0.000197798	0.000197798	0.000197798	0.000197798	0.000197798	0.000197798	0.000197798	0.000197798	0.000197798	0.000197798	0.000197798	0.000197798	0.000197798	0.000197798	0.000197798	0.000197798	0.000197798	0.000197798	0.000197798	0.000197798	0.000197798	0.000197798	0.000197798	0.000197798	0.000197798	0.000197798	0.000197798	0.000197798	0.000197798	0.000197798	0.000197798	0.000197798	0.000197798	0.000197798	0.000197798
	ZC3H4	0.00650407	0.000197798	0.00116185	0.000197798	0.0019326	0.0231173	0.00216015	0.00286264	0.0202952	0.00993116	0.00993116	0.0078122	0.00827748	0.0202952	0.0144865	0.00935457	0.00576086	0.00172627	0.0284904	0.0119546	0.00460094	0.0127227	0.0078122	0.00460094	0.000610615	0.0231173	0.0215174	0.00737082	0.00993116	0.00827748	0.0112827	0.013491	0.0144865	0.00993116	0.0231173	0.0127227	0.0127227	0.00879	0.0215174	0.013491	0.00322216	0.00611793	0.00322216	0.00611793	0.0119546	0.0176917	0.00270969	0.0261658
	ZCRB1	0.000197798	0.000197798	0.000197798	0.000197798	0.000197798	0.000197798	0.000197798	0.000197798	0.000197798	0.000197798	0.000197798	0.000197798	0.000197798	0.000197798	0.000197798	0.000197798	0.000197798	0.000197798	0.000197798	0.000197798	0.000197798	0.000197798	0.000197798	0.000197798	0.000197798	0.000197798	0.000197798	0.000197798	0.000197798	0.000197798	0.000197798	0.000197798	0.000197798	0.000197798	0.000197798	0.000197798	0.000197798	0.000197798	0.000197798	0.000197798	0.000197798	0.000197798	0.000197798	0.000197798	0.000197798	0.000197798	0.000197798	0.000197798
	ZFR	0.00408775	0.000197798	2.09461e-05	0.000197798	0.00322216	0.000648285	0.000472501	0.000775523	0.000472501	0.000442847	0.000979158	0.000442847	0.000873114	0.000923515	0.00103749	0.00145899	0.000413878	0.00827748	0.00053939	0.000197798	4.12349e-05	0.000442847	0.000197798	9.18805e-05	0.00993116	0.000413878	0.000731439	0.000689707	0.00216015	0.000104491	4.90391e-05	0.000442847	0.000442847	0.000104491	0.00053939	7.92534e-05	0.000104491	9.18805e-05	0.000648285	0.000689707	0.00737082	0.000731439	0.000775523	0.00154233	4.90391e-05	0.000384145	0.000442847	0.00154233
	ZMAT2	0.000197798	0.000197798	0.000197798	0.000197798	0.000197798	0.000197798	0.000197798	0.000197798	0.000197798	0.000197798	0.000197798	0.000197798	0.000197798	0.000197798	0.000197798	0.000197798	0.000197798	0.000197798	0.000197798	0.000197798	0.000197798	0.000197798	0.000197798	0.000197798	0.000197798	0.000197798	0.000197798	0.000197798	0.000197798	0.000197798	0.000197798	0.000197798	0.000197798	0.000197798	0.000197798	0.000197798	0.000197798	0.000197798	0.000197798	0.000197798	0.000197798	0.000197798	0.000197798	0.000197798	0.000197798	0.000197798	0.000197798	0.000197798
	ZMAT5	0.00460094	0.000197798	6.75824e-05	0.000197798	0.00228982	0.00204368	0.00204368	0.00154233	0.00109704	0.00154233	0.00162866	0.00122661	0.00216015	0.001303	0.00145899	0.00154233	0.000821946	0.0571874	0.00162866	0.00109704	0.00122661	0.00145899	0.00109704	0.00162866	0.00408775	0.00154233	0.00216015	0.000979158	0.0019326	0.00145899	0.00182679	0.00154233	0.00116185	0.00172627	0.001303	0.00122661	0.00116185	0.00116185	0.00172627	0.00172627	0.0127227	0.00322216	0.0024203	0.00137485	0.00154233	0.00122661	0.000979158	0.00408775
	ZMYM3	0.00341812	0.000197798	0.001303	0.000197798	0.0119546	0.00182679	0.00385338	0.0351834	0.0215174	0.0164159	0.018952	0.00256211	0.0144865	0.018952	0.00737082	0.00513412	0.0261658	0.00433453	0.0119546	0.0106255	0.00122661	0.0202952	0.00385338	0.00827748	0.00172627	0.00611793	0.00737082	0.00650407	0.00385338	0.0215174	0.00363101	0.0078122	0.0144865	0.00576086	0.00385338	0.00611793	0.0078122	0.00827748	0.0176917	0.00228982	0.00256211	0.0622883	0.00385338	0.000821946	0.00341812	0.00827748	0.00256211	0.00460094
	ZNF326	0.000197798	0.000197798	0.000197798	0.000197798	0.000197798	0.000197798	0.000197798	0.000197798	0.000197798	0.000197798	0.000197798	0.000197798	0.000197798	0.000197798	0.000197798	0.000197798	0.000197798	0.000197798	0.000197798	0.000197798	0.000197798	0.000197798	0.000197798	0.000197798	0.000197798	0.000197798	0.000197798	0.000197798	0.000197798	0.000197798	0.000197798	0.000197798	0.000197798	0.000197798	0.000197798	0.000197798	0.000197798	0.000197798	0.000197798	0.000197798	0.000197798	0.000197798	0.000197798	0.000197798	0.000197798	0.000197798	0.000197798	0.000197798
[truncated: 582 more columns]

## Sheet: Table S1D
Table S1D:Functional categories of spliceosomal and splicing-related proteins
Category	Proteins
A complex	BUB3, CCAR1, CDK11A, CDK13, CHAMP1, CUS1, DDX42, DDX46, DDX5, DHX15, DHX16, FUS, HMGXB3, HNRNPA1, HNRNPAB, HTATSF1, LUC7L, PHF5A, PRP40, PRP5, PRPF40, PRPF40A, PUF60, RBM0, RBM10, RBM17, RBM23, RBM25, RBM5, RNU2-1, SAMD4A, SAP130, SF1, SF3A1, SF3A2, SF3A3, SF3B1, SF3B10, SF3B125, SF3B14, SF3B2, SF3B3, SF3B4, SF3B5, SMB, SMNDC1, SNRNP70, SNRPA, SNRPA1, SNRPB, SNRPB2, SNRPC, SNRPD1, SNRPD2, SNRPD3,…
A Complex specific factors	BUB3, CCAR1, CDK11A, CDK13, FUS, HTATSF1, LUC7L, PRPF40A, RBM0, RBM10, RBM23, RBM25, RBM5, SF1, SUGP1, TET1, THRAP3
Recruited at A complex	CCAR1, PRPF40A, RBM10, RBM25, RBM5, SF1, SUGP1, THRAP3
[truncated: 57 more rows]
