# Supplementary material for: Differential connectivity of splicing activators and repressors to the human spliceosome
Source: Genome Biol. 2015 Jun 6;16(1):119. doi: 10.1186/s13059-015-0682-5 (PMC4502471; doi:10.1186/s13059-015-0682-5)
Supplement: Additional file 3: Table S2. — Annotated spliceosomal PPIs and predictability of the PS-network. (A) Reproducibility of PPIs annotated in HPRD and Hegele et al. for each functional category of spliceosomal proteins. The column ‘#proteins’ indicates the total number of proteins in every group. ‘Intersection’ is the number of overlapping PPIs between both datasets, and ‘ratio’ is the ‘intersection’ normalized by ‘#proteins’. The functional groups are ranked by their ‘ratio’. SR proteins and hnRNPs are highlighted in gray. (B) Number of PPIs per protein predicted by the PS-network versus deterministic modeling. The left side of the table shows the absolute number of PPI predicted for every protein in the test set. The right side shows the percent of the total PPIs per protein. (C) Predictability metrics of the PS-network and deterministic network. [file 13059_2015_682_MOESM3_ESM.xlsx]

## Sheet: Table S2A
Table S2A: Reproducibility of PPIs annotated in HPRD and Hegele et. al. for each functional category of spliceosomal proteins
group	#proteins	HPRD	Hegele	intersection	p-value
LSm proteins	8	28	37	14	2.47217e-26
U2 snRNP	41	114	162	27	5.27949e-21
Sm proteins	10	62	26	10	5.49042e-15
U4/U6.U5 tri-snRNP	59	105	182	22	5.76618e-15
B complex	147	188	388	39	2.23064e-14
U1 specific factors	20	104	72	14	1.01822e-12
U1 snRNP	22	104	74	14	1.51202e-12
A complex	74	165	250	26	2.92505e-11
C complex	153	165	358	27	1.19988e-08
RNA helicase-like proteins	13	22	12	4	3.39407e-08
rna binding domain containing (RBM)	96	90	136	12	8.90412e-08
U2 associated factors	12	27	68	6	1.50192e-07
U2 specific factors	17	19	66	5	6.10571e-07
alternative splicing factor	40	121	137	11	1.48921e-05
Spliceosome associated proteins (SAPs)	128	172	182	15	1.967e-05
P complex	24	15	79	3	0.000537509
Prp19 complex	29	16	74	3	0.000542564
Recruited at A complex	8	20	71	3	0.000949968
U5 specific factors	17	10	34	2	0.000978461
Prp19 specific complex	12	11	38	2	0.001487
Proteins involved in snRNP biogenesis	28	42	12	2	0.00216692
Cap binding complex	4	10	2	1	0.00282825
PPlases	5	2	10	1	0.00282825
U1 associated factors	7	27	23	2	0.00335062
Prp19-related factors	27	10	68	2	0.00383688
copurify with EJC	12	17	44	2	0.00479234
A Complex specific factors	17	34	83	3	0.00691196
RES complex	5	3	17	1	0.00719219
Common spliceosomal components	34	126	140	7	0.0103243
Step II factors	5	3	25	1	0.0105529
hnRNP	38	87	113	5	0.011285
mRNA surveillance	62	92	15	2	0.0153776
U4/U6 snRNP specific factors	6	5	23	1	0.0161355
U4/U6 snRNP	13	5	23	1	0.0161355
Other splicing related proteins	293	300	466	27	0.0211373
Prp19-CDC5 complex	10	5	31	1	0.0216745
U5 snRNP	11	9	25	1	0.0313127
mRNA export/turnover	188	283	35	4	0.0437739
mRNA export	338	283	35	4	0.0437739
B Complex specific factors	12	8	43	1	0.0474197
Bact complex	53	20	128	2	0.0483367
Post-splicing	200	297	79	6	0.0955357
SR-related proteins	10	45	20	1	0.119245
EJC/TREX	22	53	20	1	0.138831
SR protein	15	58	24	1	0.178115
U4/U6.U5 specific factors	6	1	9	1	n/a
nuclear import/export machinery	19	42	0	0	n/a
translation-related	11	40	0	0	n/a
Polyadenilaiton	9	13	0	0	n/a
SMN complex factors	11	33	2	0	n/a
U4/U6.U5 tri-SnRNP associated factors	19	11	83	0	n/a
U11/U12 snRNP	4	0	0	0	n/a
Recruited at B complex	9	6	41	0	n/a
Recruited at Bact complex	4	2	6	0	n/a
chaperonin/heat shock	6	2	6	0	n/a
C Complex specific factors	26	7	85	0	n/a
TREX complex	8	4	10	0	n/a
integrator complex	13	1	0	0	n/a
Minor spliceosome components	7	0	0	0	n/a
Recruited at C complex	1	0	0	0	n/a
The column "#proteins" indicates the total number of proteins in every group. "Intersection" is the number of overlapping PPIs between both datasets, and "p-value" is the Fisher's test excact p-value for the "intersection" betweeh HPRD and Hegele's data. The functional groups are ranked by p-value SR proteins and hnRNPs are highlighted in gray.

## Sheet: Table S2B
Table S2B: Number of PPIs per protein predicted by the PS-network versus deterministic modeling
ID	Test set	counts predicted						percent predicted
		P(I)≥0.001	P(I)≥0.01	P(I)≥0.1	P(I)≥0.5	P(I)≥0.9	DET	P(I)≥0.001	P(I)≥0.01	P(I)≥0.1	P(I)≥0.5	P(I)≥0.9	DET
PPIE	1	1	0	0	0	0	1	100	0	0	0	0	100
SF3A2	1	1	1	0	0	0	1	100	100	0	0	0	100
C19orf43	1	0	0	0	0	0	1	0	0	0	0	0	100
SRPK1	2	2	2	2	1	0	1	100	100	100	50	0	50
SF3A3	2	2	2	1	1	0	1	100	100	50	50	0	50
PUF60	4	3	2	1	1	0	2	75	50	25	25	0	50
PPIH	2	1	1	0	0	0	1	50	50	0	0	0	50
UBL5	2	1	1	0	0	0	1	50	50	0	0	0	50
PPIL3	2	0	0	0	0	0	1	0	0	0	0	0	50
KHDRBS3	5	4	3	0	0	0	2	80	60	0	0	0	40
CD2BP2	3	3	2	1	1	0	1	100	66.6667	33.3333	33.3333	0	33.3333
PRPF4	3	3	2	1	1	0	1	100	66.6667	33.3333	33.3333	0	33.3333
HSPA8	3	3	1	0	0	0	1	100	33.3333	0	0	0	33.3333
SNRPA1	3	3	3	0	0	0	1	100	100	0	0	0	33.3333
SNRPB2	3	2	2	0	0	0	1	66.6667	66.6667	0	0	0	33.3333
DHX9	4	4	4	4	4	0	1	100	100	100	100	0	25
PPP1R8	4	4	4	2	0	0	1	100	100	50	0	0	25
SF3B1	4	1	1	1	0	0	1	25	25	25	0	0	25
PRPF6	4	4	1	0	0	0	1	100	25	0	0	0	25
PPP1CA	5	5	4	3	1	0	1	100	80	60	20	0	20
WBP11	5	5	4	3	1	0	1	100	80	60	20	0	20
RBM42	5	4	4	3	2	0	1	80	80	60	40	0	20
PTBP2	12	7	7	0	0	0	2	58.3333	58.3333	0	0	0	16.6667
SART1	7	7	6	2	0	0	1	100	85.7143	28.5714	0	0	14.2857
XAB2	7	6	2	2	0	0	1	85.7143	28.5714	28.5714	0	0	14.2857
BAG2	7	3	2	0	0	0	1	42.8571	28.5714	0	0	0	14.2857
SLU7	8	6	6	3	2	0	1	75	75	37.5	25	0	12.5
U2AF2	20	18	14	5	2	1	3	90	70	25	10	5	15
WDR77	20	20	14	12	3	1	1	100	70	60	15	5	5
RBFOX2	15	12	12	5	1	1	1	80	80	33.3333	6.66667	6.66667	6.66667
SNIP1	12	12	11	10	2	1	1	100	91.6667	83.3333	16.6667	8.33333	8.33333
KHDRBS1	10	10	10	6	3	1	3	100	100	60	30	10	30
SAP30BP	9	7	7	5	4	1	1	77.7778	77.7778	55.5556	44.4444	11.1111	11.1111
QKI	8	7	6	5	1	1	3	87.5	75	62.5	12.5	12.5	37.5
SF3A1	8	7	6	5	4	1	2	87.5	75	62.5	50	12.5	25
SNRPA	7	5	5	3	3	1	2	71.4286	71.4286	42.8571	42.8571	14.2857	28.5714
SF3B2	22	22	21	17	14	4	1	100	95.4545	77.2727	63.6364	18.1818	4.54545
RBM10	22	21	21	16	15	6	1	95.4545	95.4545	72.7273	68.1818	27.2727	4.54545
NAA38	7	6	4	3	3	2	2	85.7143	57.1429	42.8571	42.8571	28.5714	28.5714
PRMT5	7	6	4	3	2	2	2	85.7143	57.1429	42.8571	28.5714	28.5714	28.5714
RBM8A	3	3	3	3	1	1	1	100	100	100	33.3333	33.3333	33.3333
SF3B4	18	18	16	14	12	6	1	100	88.8889	77.7778	66.6667	33.3333	5.55556
U2AF1	20	20	19	17	16	7	3	100	95	85	80	35	15
HNRNPK	23	22	22	18	17	9	4	95.6522	95.6522	78.2609	73.913	39.1304	17.3913
PTBP1	7	7	7	4	3	3	2	100	100	57.1429	42.8571	42.8571	28.5714
RBMX	2	2	2	2	2	1	2	100	100	100	100	50	100
NCBP1	2	2	1	1	1	1	1	100	50	50	50	50	50
DDX17	8	8	8	7	7	4	3	100	100	87.5	87.5	50	37.5
LSM3	12	11	11	9	9	7	4	91.6667	91.6667	75	75	58.3333	33.3333
DDX5	12	12	12	12	10	7	1	100	100	100	83.3333	58.3333	8.33333
SF1	18	17	17	15	12	11	2	94.4444	94.4444	83.3333	66.6667	61.1111	11.1111
SNRPF	11	11	9	7	7	7	4	100	81.8182	63.6364	63.6364	63.6364	36.3636
TRA2B	7	7	7	7	7	5	1	100	100	100	100	71.4286	14.2857
SNRPB	4	4	4	4	4	3	2	100	100	100	100	75	50
LSM2	9	9	8	8	8	7	5	100	88.8889	88.8889	88.8889	77.7778	55.5556
SNRPD2	5	5	4	4	4	4	3	100	80	80	80	80	60
LSM7	7	7	7	7	7	6	5	100	100	100	100	85.7143	71.4286
LSM5	3	3	3	3	3	3	3	100	100	100	100	100	100
MAGOH	1	1	1	1	1	1	1	100	100	100	100	100	100
NCBP2	1	1	1	1	1	1	1	100	100	100	100	100	100
SNRPE	1	1	1	1	1	1	1	100	100	100	100	100	100
SNRPD3	4	4	4	4	4	4	3	100	100	100	100	100	75
LSM6	6	6	6	6	6	6	4	100	100	100	100	100	66.6667
SNRPG	2	2	2	2	2	2	1	100	100	100	100	100	50
SRSF2	4	4	4	4	4	4	1	100	100	100	100	100	25
CLNS1A	9	9	9	9	9	9	2	100	100	100	100	100	22.2222
SNRPD1	3	3	3	2	2	2	0	100	100	66.6667	66.6667	66.6667	0
RNPS1	7	7	7	7	7	4	0	100	100	100	100	57.1429	0
RBM22	4	3	3	3	3	2	0	75	75	75	75	50	0
RBM4	24	24	21	19	14	12	0	100	87.5	79.1667	58.3333	50	0
SYNCRIP	2	2	2	2	2	1	0	100	100	100	100	50	0
DHX38	5	5	5	5	4	2	0	100	100	100	80	40	0
PABPC1	3	3	2	2	1	1	0	100	66.6667	66.6667	33.3333	33.3333	0
SNRNP200	3	3	3	2	2	1	0	100	100	66.6667	66.6667	33.3333	0
SNRPC	13	12	10	7	7	4	0	92.3077	76.9231	53.8462	53.8462	30.7692	0
PRPF8	10	10	10	9	5	3	0	100	100	90	50	30	0
ELAVL1	4	3	3	2	2	1	0	75	75	50	50	25	0
RBM25	4	4	3	2	1	1	0	100	75	50	25	25	0
RBM39	16	16	13	11	8	4	0	100	81.25	68.75	50	25	0
RBMX2	4	3	3	3	2	1	0	75	75	75	50	25	0
ZNF207	4	4	4	3	1	1	0	100	100	75	25	25	0
ZCCHC10	17	17	15	14	10	4	0	100	88.2353	82.3529	58.8235	23.5294	0
PRPF40A	13	12	12	11	10	3	0	92.3077	92.3077	84.6154	76.9231	23.0769	0
BCAS2	5	5	4	4	4	1	0	100	80	80	80	20	0
DHX16	5	5	4	4	3	1	0	100	80	80	60	20	0
SUGP1	5	4	4	2	1	1	0	80	80	40	20	20	0
AQR	6	4	4	4	4	1	0	66.6667	66.6667	66.6667	66.6667	16.6667	0
PPIG	6	6	6	3	3	1	0	100	100	50	50	16.6667	0
PRPF3	12	12	10	9	4	2	0	100	83.3333	75	33.3333	16.6667	0
RNF113A	6	5	4	2	2	1	0	83.3333	66.6667	33.3333	33.3333	16.6667	0
DHX15	7	6	6	3	3	1	0	85.7143	85.7143	42.8571	42.8571	14.2857	0
THOC1	7	7	6	5	1	1	0	100	85.7143	71.4286	14.2857	14.2857	0
FRA10AC1	15	14	14	9	4	2	0	93.3333	93.3333	60	26.6667	13.3333	0
ILF3	8	7	5	4	3	1	0	87.5	62.5	50	37.5	12.5	0
RBM23	8	8	6	4	1	1	0	100	75	50	12.5	12.5	0
GPKOW	9	8	6	4	4	1	0	88.8889	66.6667	44.4444	44.4444	11.1111	0
PRPF19	9	8	8	5	5	1	0	88.8889	88.8889	55.5556	55.5556	11.1111	0
TTC14	10	10	10	4	1	1	0	100	100	40	10	10	0
DHX8	11	10	9	9	5	1	0	90.9091	81.8182	81.8182	45.4545	9.09091	0
CHERP	23	21	13	10	6	2	0	91.3043	56.5217	43.4783	26.087	8.69565	0
SRPK2	12	11	8	6	3	1	0	91.6667	66.6667	50	25	8.33333	0
ACIN1	2	2	2	2	1	0	0	100	100	100	50	0	0
BUB3	2	1	1	1	0	0	0	50	50	50	0	0	0
CELF1	2	2	2	2	0	0	0	100	100	100	0	0	0
CIRBP	3	3	3	3	2	0	0	100	100	100	66.6667	0	0
CTNNBL1	13	9	6	3	2	0	0	69.2308	46.1538	23.0769	15.3846	0	0
EFTUD2	6	4	4	1	0	0	0	66.6667	66.6667	16.6667	0	0	0
GNB2L1	6	6	3	1	0	0	0	100	50	16.6667	0	0	0
IK	16	15	12	7	4	0	0	93.75	75	43.75	25	0	0
LSM4	3	3	1	1	1	0	0	100	33.3333	33.3333	33.3333	0	0
MFAP1	11	10	9	9	1	0	0	90.9091	81.8182	81.8182	9.09091	0	0
NKAP	13	10	10	6	0	0	0	76.9231	76.9231	46.1538	0	0	0
PCBP1	6	5	5	4	1	0	0	83.3333	83.3333	66.6667	16.6667	0	0
PCBP2	5	4	4	1	0	0	0	80	80	20	0	0	0
PQBP1	3	3	2	2	1	0	0	100	66.6667	66.6667	33.3333	0	0
PRCC	5	5	2	2	1	0	0	100	40	40	20	0	0
PRPF31	6	5	3	3	1	0	0	83.3333	50	50	16.6667	0	0
PRPF38A	11	11	11	8	3	0	0	100	100	72.7273	27.2727	0	0
RALY	7	7	6	6	2	0	0	100	85.7143	85.7143	28.5714	0	0
RBM17	7	2	2	1	0	0	0	28.5714	28.5714	14.2857	0	0	0
RBM7	6	6	5	4	0	0	0	100	83.3333	66.6667	0	0	0
SF3B3	4	3	2	1	0	0	0	75	50	25	0	0	0
SMU1	6	6	2	2	0	0	0	100	33.3333	33.3333	0	0	0
SNRNP70	3	3	3	3	0	0	0	100	100	100	0	0	0
SNW1	9	8	4	3	0	0	0	88.8889	44.4444	33.3333	0	0	0
SRRM2	4	4	3	2	1	0	0	100	75	50	25	0	0
TOE1	14	13	7	3	2	0	0	92.8571	50	21.4286	14.2857	0	0
WDR83	16	7	7	2	1	0	0	43.75	43.75	12.5	6.25	0	0
ZNF830	10	5	5	1	0	0	0	50	50	10	0	0	0
TRA2A	2	1	1	1	1	0	0	50	50	50	50	0	0
SRSF1	4	4	4	4	3	3	0	100	100	100	75	75	0
SRSF10	3	3	3	3	3	3	0	100	100	100	100	100	0
SRSF3	3	3	3	2	2	2	0	100	100	66.6667	66.6667	66.6667	0
SRSF4	9	9	8	6	6	5	0	100	88.8889	66.6667	66.6667	55.5556	0
SRSF6	4	4	4	3	2	1	0	100	100	75	50	25	0
HNRNPA0	8	8	7	7	3	0	0	100	87.5	87.5	37.5	0	0
HNRNPA1	3	2	2	2	1	0	0	66.6667	66.6667	66.6667	33.3333	0	0
HNRNPC	5	5	5	3	1	1	0	100	100	60	20	20	0
HNRNPD	11	11	10	9	9	5	0	100	90.9091	81.8182	81.8182	45.4545	0
HNRNPF	10	10	10	9	7	7	0	100	100	90	70	70	0
HNRNPH1	5	5	4	4	4	4	0	100	80	80	80	80	0
HNRNPH2	16	16	14	13	8	4	0	100	87.5	81.25	50	25	0
HNRNPH3	12	12	11	10	8	5	0	100	91.6667	83.3333	66.6667	41.6667	0
HNRNPM	3	3	3	2	1	1	0	100	100	66.6667	33.3333	33.3333	0
HNRNPU	3	3	3	3	3	2	0	100	100	100	100	66.6667	0
HNRNPUL1	13	12	11	8	8	6	0	92.3077	84.6154	61.5385	61.5385	46.1538	0
AGGF1	3	3	0	0	0	0	0	100	0	0	0	0	0
ARGLU1	4	4	0	0	0	0	0	100	0	0	0	0	0
BUD31	1	1	0	0	0	0	0	100	0	0	0	0	0
C17orf85	3	3	1	0	0	0	0	100	33.3333	0	0	0	0
CDC40	1	1	1	0	0	0	0	100	100	0	0	0	0
CDC5L	1	1	0	0	0	0	0	100	0	0	0	0	0
CXorf56	2	2	0	0	0	0	0	100	0	0	0	0	0
DDX46	1	1	0	0	0	0	0	100	0	0	0	0	0
DGCR14	5	5	2	0	0	0	0	100	40	0	0	0	0
HTATSF1	1	1	0	0	0	0	0	100	0	0	0	0	0
LUC7L	2	2	0	0	0	0	0	100	0	0	0	0	0
MATR3	1	1	1	0	0	0	0	100	100	0	0	0	0
NHP2L1	1	1	0	0	0	0	0	100	0	0	0	0	0
SAP18	1	1	0	0	0	0	0	100	0	0	0	0	0
SMNDC1	1	1	0	0	0	0	0	100	0	0	0	0	0
SNRNP27	2	2	0	0	0	0	0	100	0	0	0	0	0
SRRT	3	3	2	0	0	0	0	100	66.6667	0	0	0	0
SRSF5	1	1	0	0	0	0	0	100	0	0	0	0	0
SRSF9	1	1	1	0	0	0	0	100	100	0	0	0	0
YBX1	2	2	1	0	0	0	0	100	50	0	0	0	0
RBM5	7	6	3	0	0	0	0	85.7143	42.8571	0	0	0	0
DDX42	6	5	3	0	0	0	0	83.3333	50	0	0	0	0
CCAR1	5	4	4	0	0	0	0	80	80	0	0	0	0
KIAA1967	3	2	1	0	0	0	0	66.6667	33.3333	0	0	0	0
HNRNPAB	2	1	1	0	0	0	0	50	50	0	0	0	0
PPIL2	2	1	0	0	0	0	0	50	0	0	0	0	0
SMN1	2	1	0	0	0	0	0	50	0	0	0	0	0
THOC5	4	2	1	0	0	0	0	50	25	0	0	0	0
HSPB1	5	2	1	0	0	0	0	40	20	0	0	0	0
PPIL1	8	2	2	0	0	0	0	25	25	0	0	0	0
BUD13	2	0	0	0	0	0	0	0	0	0	0	0	0
CCDC12	1	0	0	0	0	0	0	0	0	0	0	0	0
CCDC130	1	0	0	0	0	0	0	0	0	0	0	0	0
CCDC55	1	0	0	0	0	0	0	0	0	0	0	0	0
CRNKL1	1	0	0	0	0	0	0	0	0	0	0	0	0
CWC15	2	0	0	0	0	0	0	0	0	0	0	0	0
CWC22	3	0	0	0	0	0	0	0	0	0	0	0	0
CWC27	1	0	0	0	0	0	0	0	0	0	0	0	0
DDX41	1	0	0	0	0	0	0	0	0	0	0	0	0
DNAJC6	1	0	0	0	0	0	0	0	0	0	0	0	0
EIF4A3	1	0	0	0	0	0	0	0	0	0	0	0	0
FAM32A	1	0	0	0	0	0	0	0	0	0	0	0	0
FRG1	1	0	0	0	0	0	0	0	0	0	0	0	0
ISY1	2	0	0	0	0	0	0	0	0	0	0	0	0
JUP	1	0	0	0	0	0	0	0	0	0	0	0	0
PHF5A	1	0	0	0	0	0	0	0	0	0	0	0	0
PLRG1	1	0	0	0	0	0	0	0	0	0	0	0	0
PPIL4	1	0	0	0	0	0	0	0	0	0	0	0	0
SF3B14	1	0	0	0	0	0	0	0	0	0	0	0	0
U2SURP	7	0	0	0	0	0	0	0	0	0	0	0	0
The left side of the table shows the absolute number of PPI predicted for every protein in the test set. The right side shows the percent of the total PPIs per protein.

## Sheet: Table S2C
Table S2C: Predictability metrics of the PS-network and deterministic network
counts	P(I)≥0.001	P(I)≥0.01	P(I)≥0.1	P(I)≥0.5	P(I)≥0.9	DET
Positives	600	600	600	600	600	600
Negatives	1524	1524	1524	1524	1524	1524
True positives	526	445	331	231	130	57
False positives	720	235	21	8	4	3
True negatives	804	1289	1503	1516	1520	1521
False negatives	74	155	269	369	470	543
Performance measures	P(I)≥0.001	P(I)≥0.01	P(I)≥0.1	P(I)≥0.5	P(I)≥0.9	DET
Sensitivity	0.876667	0.741667	0.551667	0.385	0.216667	0.095
Specificity	0.527559	0.845801	0.98622	0.994751	0.997375	0.998031
Mathew's CC	0.369561	0.566909	0.651263	0.541018	0.396358	0.252795
