# Supplementary material for: Differential connectivity of splicing activators and repressors to the human spliceosome
Source: Genome Biol. 2015 Jun 6;16(1):119. doi: 10.1186/s13059-015-0682-5 (PMC4502471; doi:10.1186/s13059-015-0682-5)
Supplement: Additional file 5: Table S3. — References for splicing activator or repressor activities of SR proteins and hnRNPs . Following annotations in RegRNA [26] and additional literature sources ESE (exonic splicing enhancer), ESS (exonic splicing silencer), ISE (intronic splicing enhancer), ISS (intronic splicing silencer). [file 13059_2015_682_MOESM5_ESM.xlsx]

## Sheet: Table S3
Table S3: References for splicing activator or repressor activities of SR proteins and hnRNPs following annotations in RegRNA (http://regrna2.mbc.nctu.edu.tw/) and other literature sources
protein	function	reference	PMID
HNRNPA1	ESE	Mayeda A, Helfman DM, Krainer AR. Modulation of exon skipping and inclusion by heterogeneous nuclear ribonucleoprotein A1 and pre-mRNA splicing factor SF2/ASF.Mol Cell Biol. 1993 May;13(5):2993-3001. Erratum in: Mol Cell Biol 1993 Jul;13(7):4458.	8474457
HNRNPA1	ESE	Rooke N, Markovtsov V, Cagavi E, Black DL. Roles for SR proteins and hnRNP A1 in the regulation of c-src exon N1. Mol Cell Biol. 2003 Mar;23(6):1874-84. PubMed PMID: 12612063; PubMed Central PMCID: PMC149473.	12612063
HNRNPA1	ESS	Amendt BA, Si ZH, Stoltzfus CM. Presence of exon splicing silencers within human immunodeficiency virus type 1 tat exon 2 and tat-rev exon 3: evidence for inhibition mediated by cellular factors. Mol Cell Biol. 1995 Aug;15(8):4606-15. Erratum in: Mol Cell Biol. 1995 Nov;15(11):6480. PubMed PMID: 7623852; PubMed Central PMCID: PMC230701.	7623852
HNRNPA1	ESS	Cáceres JF, Stamm S, Helfman DM, Krainer AR. Regulation of alternative splicing in vivo by overexpression of antagonistic splicing factors. Science. 1994 Sep 16;265(5179):1706-9	8085156
HNRNPA1	ESS	Caputi M, Mayeda A, Krainer AR, Zahler AM. hnRNP A/B proteins are required for inhibition of HIV-1 pre-mRNA splicing. EMBO J. 1999 Jul 15;18(14):4060-7. PubMed PMID: 10406810; PubMed Central PMCID: PMC1171481.	10406810
HNRNPA1	ESS	Del Gatto F, Breathnach R. Exon and intron sequences, respectively, repress and activate splicing of a fibroblast growth factor receptor 2 alternative exon. Mol Cell Biol. 1995 Sep;15(9):4825-34. PubMed PMID: 7651400; PubMed Central PMCID: PMC230727.	7651400
HNRNPA1	ESS	Del Gatto-Konczak F, Olive M, Gesnel MC, Breathnach R. hnRNP A1 recruited to an exon in vivo can function as an exon splicing silencer. Mol Cell Biol. 1999 Jan;19(1):251-60. PubMed PMID: 9858549; PubMed Central PMCID: PMC83883.	9858549
HNRNPA1	ESS	Grabowski, P.J., A molecular code for splicing silencing: configurations of guanosine-rich motifs. Biochem Soc Trans, 2004. 32(Pt 6): p. 924-7.	15506926
HNRNPA1	ESS	Huelga SC, Vu AQ, Arnold JD, Liang TY, Liu PP, Yan BY, Donohue JP, Shiue L, Hoon S, Brenner S, Ares M Jr, Yeo GW. Integrative genome-wide analysis reveals cooperative regulation of alternative splicing by hnRNP proteins. Cell Rep. 2012 Feb 23;1(2):167-78. PubMed PMID: 22574288; PubMed Central PMCID: PMC3345519	22574288
HNRNPA1	ESS	Kashima T, Manley JL. A negative element in SMN2 exon 7 inhibits splicing in spinal muscular atrophy. Nat Genet. 2003 Aug;34(4):460-3. PubMed PMID: 12833158.	12833158
HNRNPA1	ESS	König H, Ponta H, Herrlich P. Coupling of signal transduction to alternative pre-mRNA splicing by a composite splice regulator. EMBO J. 1998 May 15;17(10):2904-13. PubMed PMID: 9582284; PubMed Central PMCID: PMC1170631.	9582284
HNRNPA1	ESS	Marchand V, Méreau A, Jacquenet S, Thomas D, Mougin A, Gattoni R, Stévenin J, Branlant C. A Janus splicing regulatory element modulates HIV-1 tat and rev mRNA production by coordination of hnRNP A1 cooperative binding. J Mol Biol. 2002 Nov 1;323(4):629-52. PubMed PMID: 12419255.	12419255
HNRNPA1	ESS	Mayeda A, Krainer AR. Regulation of alternative pre-mRNA splicing by hnRNP A1 and splicing factor SF2. Cell. 1992 Jan 24;68(2):365-75.	1531115
HNRNPA1	ESS	Mayeda A, Screaton GR, Chandler SD, Fu XD, Krainer AR. Substrate specificities of SR proteins in constitutive splicing are determined by their RNA recognition motifs and composite pre-mRNA exonic elements. Mol Cell Biol. 1999 Mar;19(3):1853-63. PubMed PMID: 10022872; PubMed Central PMCID: PMC83978.	10022872
HNRNPA1	ESS	Si Z, Amendt BA, Stoltzfus CM. Splicing efficiency of human immunodeficiency virus type 1 tat RNA is determined by both a suboptimal 3' splice site and a 10 nucleotide exon splicing silencer element located within tat exon 2. Nucleic Acids Res. 1997 Feb 15;25(4):861-7. PubMed PMID: 9016638; PubMed Central PMCID: PMC146521.	9016638
HNRNPA1	ESS	Si ZH, Rauch D, Stoltzfus CM. The exon splicing silencer in human immunodeficiency virus type 1 Tat exon 3 is bipartite and acts early in spliceosome assembly. Mol Cell Biol. 1998 Sep;18(9):5404-13. PubMed PMID: 9710624; PubMed Central PMCID: PMC109125.	9710624
HNRNPA1	ESS	Staffa A, Cochrane A. Identification of positive and negative splicing regulatory elements within the terminal tat-rev exon of human immunodeficiency virus type 1. Mol Cell Biol. 1995 Aug;15(8):4597-605. PubMed PMID: 7623851; PubMed Central PMCID: PMC230700.	7623851
HNRNPA1	ESS	Zhu J, Mayeda A, Krainer AR. Exon identity established through differential antagonism between exonic splicing silencer-bound hnRNP A1 and enhancer-bound SR proteins. Mol Cell. 2001 Dec;8(6):1351-61. PubMed PMID: 11779509.	11779509
HNRNPA1	ISE	Blanchette M, Chabot B. Modulation of exon skipping by high-affinity hnRNP A1-binding sites and by intron elements that repress splice site utilization. EMBO J. 1999 Apr 1;18(7):1939-52. PubMed PMID: 10202157; PubMed Central PMCID: PMC1171279.	10202157
HNRNPA1	ISE	Chabot B, Blanchette M, Lapierre I, La Branche H. An intron element modulating 5' splice site selection in the hnRNP A1 pre-mRNA interacts with hnRNP A1. Mol Cell Biol. 1997 Apr;17(4):1776-86. PubMed PMID: 9121425; PubMed Central PMCID: PMC232024.	9121425
HNRNPA1	ISS	Huelga SC, Vu AQ, Arnold JD, Liang TY, Liu PP, Yan BY, Donohue JP, Shiue L, Hoon S, Brenner S, Ares M Jr, Yeo GW. Integrative genome-wide analysis reveals cooperative regulation of alternative splicing by hnRNP proteins. Cell Rep. 2012 Feb 23;1(2):167-78. PubMed PMID: 22574288; PubMed Central PMCID: PMC3345519	22574288
HNRNPA1	ISS	Marchand V, Méreau A, Jacquenet S, Thomas D, Mougin A, Gattoni R, Stévenin J, Branlant C. A Janus splicing regulatory element modulates HIV-1 tat and rev mRNA production by coordination of hnRNP A1 cooperative binding. J Mol Biol. 2002 Nov 1;323(4):629-52. PubMed PMID: 12419255.	12419255
HNRNPA1	ISS	Talukdar I, Sen S, Urbano R, Thompson J, Yates JR 3rd, Webster NJ. hnRNP A1 and hnRNP F modulate the alternative splicing of exon 11 of the insulin receptor gene.PLoS One. 2011;6(11):e27869. doi: 10.1371/journal.pone.0027869. Epub 2011 Nov 23.	22132154
HNRNPA1	ISS	Tange TØ, Damgaard CK, Guth S, Valcárcel J, Kjems J. The hnRNP A1 protein regulates HIV-1 tat splicing via a novel intron silencer element. EMBO J. 2001 Oct 15;20(20):5748-58. PubMed PMID: 11598017; PubMed Central PMCID: PMC125679.	11598017
HNRNPAB	ESS	Bilodeau PS, Domsic JK, Mayeda A, Krainer AR, Stoltzfus CM. RNA splicing at human immunodeficiency virus type 1 3' splice site A2 is regulated by binding of hnRNP A/B proteins to an exonic splicing silencer element. J Virol. 2001 Sep;75(18):8487-97. PubMed PMID: 11507194; PubMed Central PMCID: PMC115094.	11507194
HNRNPAB	ESS	Caputi M, Mayeda A, Krainer AR, Zahler AM. hnRNP A/B proteins are required for inhibition of HIV-1 pre-mRNA splicing. EMBO J. 1999 Jul 15;18(14):4060-7. PubMed PMID: 10406810; PubMed Central PMCID: PMC1171481.	10406810
HNRNPAB	ESS	Hou VC, Lersch R, Gee SL, Ponthier JL, Lo AJ, Wu M, Turck CW, Koury M, Krainer AR, Mayeda A, Conboy JG. Decrease in hnRNP A/B expression during erythropoiesis mediates a pre-mRNA splicing switch. EMBO J. 2002 Nov 15;21(22):6195-204. PubMed PMID: 12426391; PubMed Central PMCID: PMC137214.	12426391
HNRNPAB	ESS	Huelga SC, Vu AQ, Arnold JD, Liang TY, Liu PP, Yan BY, Donohue JP, Shiue L, Hoon S, Brenner S, Ares M Jr, Yeo GW. Integrative genome-wide analysis reveals cooperative regulation of alternative splicing by hnRNP proteins. Cell Rep. 2012 Feb 23;1(2):167-78. PubMed PMID: 22574288; PubMed Central PMCID: PMC3345519	22574288
HNRNPAB	ISS	Huelga SC, Vu AQ, Arnold JD, Liang TY, Liu PP, Yan BY, Donohue JP, Shiue L, Hoon S, Brenner S, Ares M Jr, Yeo GW. Integrative genome-wide analysis reveals cooperative regulation of alternative splicing by hnRNP proteins. Cell Rep. 2012 Feb 23;1(2):167-78. PubMed PMID: 22574288; PubMed Central PMCID: PMC3345519	22574288
HNRNPC	ESS	Izquierdo JM. Heterogeneous ribonucleoprotein C displays a repressor activity mediated by T-cell intracellular antigen-1-related/like protein to modulate Fas exon 6 splicing through a mechanism involving Hu antigen R. Nucleic Acids Res. 2010 Dec;38(22):8001-14. doi: 10.1093/nar/gkq698. Epub 2010 Aug 10. PubMed PMID: 20699271; PubMed Central PMCID: PMC3001070.	20699271
HNRNPF	ESE	Huelga SC, Vu AQ, Arnold JD, Liang TY, Liu PP, Yan BY, Donohue JP, Shiue L, Hoon S, Brenner S, Ares M Jr, Yeo GW. Integrative genome-wide analysis reveals cooperative regulation of alternative splicing by hnRNP proteins. Cell Rep. 2012 Feb 23;1(2):167-78. PubMed PMID: 22574288; PubMed Central PMCID: PMC3345519	22574288
HNRNPF	ESE	Rooke N, Markovtsov V, Cagavi E, Black DL. Roles for SR proteins and hnRNP A1 in the regulation of c-src exon N1. Mol Cell Biol. 2003 Mar;23(6):1874-84. PubMed PMID: 12612063; PubMed Central PMCID: PMC149473.	12612063
HNRNPF	ISE	Huelga SC, Vu AQ, Arnold JD, Liang TY, Liu PP, Yan BY, Donohue JP, Shiue L, Hoon S, Brenner S, Ares M Jr, Yeo GW. Integrative genome-wide analysis reveals cooperative regulation of alternative splicing by hnRNP proteins. Cell Rep. 2012 Feb 23;1(2):167-78. PubMed PMID: 22574288; PubMed Central PMCID: PMC3345519	22574288
HNRNPF	ISE	Min H, Turck CW, Nikolic JM, Black DL. A new regulatory protein, KSRP, mediates exon inclusion through an intronic splicing enhancer. Genes Dev. 1997 Apr 15;11(8):1023-36. PubMed PMID: 9136930.	9136930
HNRNPF	ISE	Talukdar I, Sen S, Urbano R, Thompson J, Yates JR 3rd, Webster NJ. hnRNP A1 and hnRNP F modulate the alternative splicing of exon 11 of the insulin receptor gene.PLoS One. 2011;6(11):e27869. doi: 10.1371/journal.pone.0027869. Epub 2011 Nov 23.	22132154
HNRNPF	ISS	Black DL. Activation of c-src neuron-specific splicing by an unusual RNA element in vivo and in vitro. Cell. 1992 May 29;69(5):795-807. PubMed PMID: 1591778.	1591778
HNRNPF	ISS	Chan RC, Black DL. The polypyrimidine tract binding protein binds upstream of neural cell-specific c-src exon N1 to repress the splicing of the intron downstream. Mol Cell Biol. 1997 Aug;17(8):4667-76. PubMed PMID: 9234723; PubMed Central PMCID: PMC232319.	9234723
HNRNPF	ISS	Markovtsov V, Nikolic JM, Goldman JA, Turck CW, Chou MY, Black DL. Cooperative assembly of an hnRNP complex induced by a tissue-specific homolog of polypyrimidine tract binding protein. Mol Cell Biol. 2000 Oct;20(20):7463-79. PubMed PMID: 11003644; PubMed Central PMCID: PMC86300.	11003644
HNRNPH1	ESE	Huelga SC, Vu AQ, Arnold JD, Liang TY, Liu PP, Yan BY, Donohue JP, Shiue L, Hoon S, Brenner S, Ares M Jr, Yeo GW. Integrative genome-wide analysis reveals cooperative regulation of alternative splicing by hnRNP proteins. Cell Rep. 2012 Feb 23;1(2):167-78. PubMed PMID: 22574288; PubMed Central PMCID: PMC3345519	22574288
HNRNPH1	ESE	Rooke N, Markovtsov V, Cagavi E, Black DL. Roles for SR proteins and hnRNP A1 in the regulation of c-src exon N1. Mol Cell Biol. 2003 Mar;23(6):1874-84. PubMed PMID: 12612063; PubMed Central PMCID: PMC149473.	12612063
HNRNPH1	ESS	Chen, C. D., R. Kobayashi, and D. M. Helfman. 1999. Binding of hnRNP H to an exonic splicing silencer is involved in the regulation of alternative splicing of the rat beta-tropomyosin gene. Genes Dev. 13:593-606.	10072387
HNRNPH1	ESS	Fogel BL, McNally MT. A cellular protein, hnRNP H, binds to the negative regulator of splicing element from Rous sarcoma virus. J Biol Chem. 2000 Oct 13;275(41):32371-8. Erratum in: J Biol Chem 2001 Jan 19;276(3):2310. PubMed PMID: 10934202.	10934202
HNRNPH1	ESS	Jacquenet S, Méreau A, Bilodeau PS, Damier L, Stoltzfus CM, Branlant C. A second exon splicing silencer within human immunodeficiency virus type 1 tat exon 2 represses splicing of Tat mRNA and binds protein hnRNP H. J Biol Chem. 2001 Nov 2;276(44):40464-75. Epub 2001 Aug 28. PubMed PMID: 11526107.	11526107
HNRNPH1	ISE	Hastings ML, Ingle HA, Lazar MA, Munroe SH. Post-transcriptional regulation of thyroid hormone receptor expression by cis-acting sequences and a naturally occurring antisense RNA. J Biol Chem. 2000 Apr 14;275(15):11507-13. PubMed PMID: 10753970.	10753970
HNRNPH1	ISE	Hastings ML, Wilson CM, Munroe SH. A purine-rich intronic element enhances alternative splicing of thyroid hormone receptor mRNA. RNA. 2001 Jun;7(6):859-74. PubMed PMID: 11421362; PubMed Central PMCID: PMC1370135.	11421362
HNRNPH1	ISE	Huelga SC, Vu AQ, Arnold JD, Liang TY, Liu PP, Yan BY, Donohue JP, Shiue L, Hoon S, Brenner S, Ares M Jr, Yeo GW. Integrative genome-wide analysis reveals cooperative regulation of alternative splicing by hnRNP proteins. Cell Rep. 2012 Feb 23;1(2):167-78. PubMed PMID: 22574288; PubMed Central PMCID: PMC3345519	22574288
HNRNPH1	ISS	Black DL. Activation of c-src neuron-specific splicing by an unusual RNA element in vivo and in vitro. Cell. 1992 May 29;69(5):795-807. PubMed PMID: 1591778.	1591778
HNRNPH1	ISS	Chan RC, Black DL. The polypyrimidine tract binding protein binds upstream of neural cell-specific c-src exon N1 to repress the splicing of the intron downstream. Mol Cell Biol. 1997 Aug;17(8):4667-76. PubMed PMID: 9234723; PubMed Central PMCID: PMC232319.	9234723
HNRNPH1	ISS	Fogel BL, McNally MT. A cellular protein, hnRNP H, binds to the negative regulator of splicing element from Rous sarcoma virus. J Biol Chem. 2000 Oct 13;275(41):32371-8. Erratum in: J Biol Chem 2001 Jan 19;276(3):2310. PubMed PMID: 10934202.	10934202
HNRNPH1	ISS	Grabowski, P.J., A molecular code for splicing silencing: configurations of guanosine-rich motifs. Biochem Soc Trans, 2004. 32(Pt 6): p. 924-7.	15506926
HNRNPH1	ISS	Markovtsov V, Nikolic JM, Goldman JA, Turck CW, Chou MY, Black DL. Cooperative assembly of an hnRNP complex induced by a tissue-specific homolog of polypyrimidine tract binding protein. Mol Cell Biol. 2000 Oct;20(20):7463-79. PubMed PMID: 11003644; PubMed Central PMCID: PMC86300.	11003644
HNRNPH1	ISS	McNally MT, Gontarek RR, Beemon K. Characterization of Rous sarcoma virus intronic sequences that negatively regulate splicing. Virology. 1991 Nov;185(1):99-108. PubMed PMID: 1656608.	1656608
HNRNPH1	ISS	McNally, L.M. and McNally, M.T. (1996) SR protein splicing factors interact with the Rous sarcoma virus negative regulator of splicing element. J Virol, 70, 1163-1172	8551577
HNRNPK	ISE	Balvay L, Libri D, Gallego M, Fiszman MY. Intronic sequence with both negative and positive effects on the regulation of alternative transcripts of the chicken beta tropomyosin transcripts. Nucleic Acids Res. 1992 Aug 11;20(15):3987-92. PubMed PMID: 1508684; PubMed Central PMCID: PMC334077.	1508684
HNRNPK	ISE	Expert-Bezançon A, Le Caer JP, Marie J. Heterogeneous nuclear ribonucleoprotein (hnRNP) K is a component of an intronic splicing enhancer complex that activates the splicing of the alternative exon 6A from chicken beta-tropomyosin pre-mRNA. J Biol Chem. 2002 May 10;277(19):16614-23. Epub 2002 Feb 26. PubMed PMID: 11867641.	11867641
HNRNPK	ISE	Gallego ME, Balvay L, Brody E. cis-acting sequences involved in exon selection in the chicken beta-tropomyosin gene. Mol Cell Biol. 1992 Dec;12(12):5415-25. PubMed PMID: 1280322; PubMed Central PMCID: PMC360479.	1280322
HNRNPK	ISE	Gallego ME, Gattoni R, Stévenin J, Marie J, Expert-Bezançon A. The SR splicing factors ASF/SF2 and SC35 have antagonistic effects on intronic enhancer-dependent splicing of the beta-tropomyosin alternative exon 6A. EMBO J. 1997 Apr 1;16(7):1772-84. PubMed PMID: 9130721; PubMed Central PMCID: PMC1169780.	9130721
HNRNPL	ISS	Heiner M, Hui J, Schreiner S, Hung LH, Bindereif A. HnRNP L-mediated regulation of mammalian alternative splicing by interference with splice site recognition. RNA Biol. 2010 Jan-Feb;7(1):56-64. Epub 2010 Jan 21. PubMed PMID: 19946215.	19946215
HNRNPM	ESE	Huelga SC, Vu AQ, Arnold JD, Liang TY, Liu PP, Yan BY, Donohue JP, Shiue L, Hoon S, Brenner S, Ares M Jr, Yeo GW. Integrative genome-wide analysis reveals cooperative regulation of alternative splicing by hnRNP proteins. Cell Rep. 2012 Feb 23;1(2):167-78. PubMed PMID: 22574288; PubMed Central PMCID: PMC3345519	22574288
HNRNPM	ISE	Huelga SC, Vu AQ, Arnold JD, Liang TY, Liu PP, Yan BY, Donohue JP, Shiue L, Hoon S, Brenner S, Ares M Jr, Yeo GW. Integrative genome-wide analysis reveals cooperative regulation of alternative splicing by hnRNP proteins. Cell Rep. 2012 Feb 23;1(2):167-78. PubMed PMID: 22574288; PubMed Central PMCID: PMC3345519	22574288
HNRNPU	ESE	Huelga SC, Vu AQ, Arnold JD, Liang TY, Liu PP, Yan BY, Donohue JP, Shiue L, Hoon S, Brenner S, Ares M Jr, Yeo GW. Integrative genome-wide analysis reveals cooperative regulation of alternative splicing by hnRNP proteins. Cell Rep. 2012 Feb 23;1(2):167-78. PubMed PMID: 22574288; PubMed Central PMCID: PMC3345519	22574288
HNRNPU	ISE	Huelga SC, Vu AQ, Arnold JD, Liang TY, Liu PP, Yan BY, Donohue JP, Shiue L, Hoon S, Brenner S, Ares M Jr, Yeo GW. Integrative genome-wide analysis reveals cooperative regulation of alternative splicing by hnRNP proteins. Cell Rep. 2012 Feb 23;1(2):167-78. PubMed PMID: 22574288; PubMed Central PMCID: PMC3345519	22574288
PTBP1	ESE	Lou H, Helfman DM, Gagel RF, Berget SM. Polypyrimidine tract-binding protein positively regulates inclusion of an alternative 3'-terminal exon. Mol Cell Biol. 1999 Jan;19(1):78-85. PubMed PMID: 9858533; PubMed Central PMCID: PMC83867.	9858533
PTBP1	ESS	Le Guiner C, Plet A, Galiana D, Gesnel MC, Del Gatto-Konczak F, Breathnach R. Polypyrimidine tract-binding protein represses splicing of a fibroblast growth factor receptor-2 gene alternative exon through exon sequences. J Biol Chem. 2001 Nov 23;276(47):43677-87. Epub 2001 Sep 13. PubMed PMID: 11557769.	11557769
PTBP1	ISE	Balvay L, Libri D, Gallego M, Fiszman MY. Intronic sequence with both negative and positive effects on the regulation of alternative transcripts of the chicken beta tropomyosin transcripts. Nucleic Acids Res. 1992 Aug 11;20(15):3987-92. PubMed PMID: 1508684; PubMed Central PMCID: PMC334077.	1508684
PTBP1	ISE	Expert-Bezançon A, Le Caer JP, Marie J. Heterogeneous nuclear ribonucleoprotein (hnRNP) K is a component of an intronic splicing enhancer complex that activates the splicing of the alternative exon 6A from chicken beta-tropomyosin pre-mRNA. J Biol Chem. 2002 May 10;277(19):16614-23. Epub 2002 Feb 26. PubMed PMID: 11867641.	11867641
PTBP1	ISE	Gallego ME, Balvay L, Brody E. cis-acting sequences involved in exon selection in the chicken beta-tropomyosin gene. Mol Cell Biol. 1992 Dec;12(12):5415-25. PubMed PMID: 1280322; PubMed Central PMCID: PMC360479.	1280322
PTBP1	ISE	Gallego ME, Gattoni R, Stévenin J, Marie J, Expert-Bezançon A. The SR splicing factors ASF/SF2 and SC35 have antagonistic effects on intronic enhancer-dependent splicing of the beta-tropomyosin alternative exon 6A. EMBO J. 1997 Apr 1;16(7):1772-84. PubMed PMID: 9130721; PubMed Central PMCID: PMC1169780.	9130721
PTBP1	ISE	Lou H, Gagel RF, Berget SM. An intron enhancer recognized by splicing factors activates polyadenylation. Genes Dev. 1996 Jan 15;10(2):208-19. PubMed PMID: 8566754.	8566754
PTBP1	ISE	Lou H, Helfman DM, Gagel RF, Berget SM. Polypyrimidine tract-binding protein positively regulates inclusion of an alternative 3'-terminal exon. Mol Cell Biol. 1999 Jan;19(1):78-85. PubMed PMID: 9858533; PubMed Central PMCID: PMC83867.	9858533
PTBP1	ISE	Lou H, Neugebauer KM, Gagel RF, Berget SM. Regulation of alternative polyadenylation by U1 snRNPs and SRp20. Mol Cell Biol. 1998 Sep;18(9):4977-85. PubMed PMID: 9710581; PubMed Central PMCID: PMC109082.	9710581
PTBP1	ISE	Lou H, Yang Y, Cote GJ, Berget SM, Gagel RF. An intron enhancer containing a 5' splice site sequence in the human calcitonin/calcitonin gene-related peptide gene. Mol Cell Biol. 1995 Dec;15(12):7135-42. PubMed PMID: 8524281; PubMed Central PMCID: PMC230969.	8524281
PTBP1	ISE	Zuccato, E., et al., An intronic polypyrimidine-rich element downstream of the donor site modulates cystic fibrosis transmembrane conductance regulator exon 9 alternative splicing. J Biol Chem, 2004. 279(17): p. 16980-8.	14966131
PTBP1	ISS	Ashiya M, Grabowski PJ. A neuron-specific splicing switch mediated by an array of pre-mRNA repressor sites: evidence of a regulatory role for the polypyrimidine tract binding protein and a brain-specific PTB counterpart. RNA. 1997 Sep;3(9):996-1015. PubMed PMID: 9292499; PubMed Central PMCID: PMC1369546.	9292499
PTBP1	ISS	Black DL. Activation of c-src neuron-specific splicing by an unusual RNA element in vivo and in vitro. Cell. 1992 May 29;69(5):795-807. PubMed PMID: 1591778.	1591778
PTBP1	ISS	Carstens RP, Wagner EJ, Garcia-Blanco MA. An intronic splicing silencer causes skipping of the IIIb exon of fibroblast growth factor receptor 2 through involvement of polypyrimidine tract binding protein. Mol Cell Biol. 2000 Oct;20(19):7388-400. PubMed PMID: 10982855; PubMed Central PMCID: PMC86292.	10982855
PTBP1	ISS	Chan RC, Black DL. The polypyrimidine tract binding protein binds upstream of neural cell-specific c-src exon N1 to repress the splicing of the intron downstream. Mol Cell Biol. 1997 Aug;17(8):4667-76. PubMed PMID: 9234723; PubMed Central PMCID: PMC232319.	9234723
PTBP1	ISS	Charlet-B N, Logan P, Singh G, Cooper TA. Dynamic antagonism between ETR-3 and PTB regulates cell type-specific alternative splicing. Mol Cell. 2002 Mar;9(3):649-58. PubMed PMID: 11931771.	11931771
PTBP1	ISS	Cooper TA. Muscle-specific splicing of a heterologous exon mediated by a single muscle-specific splicing enhancer from the cardiac troponin T gene. Mol Cell Biol. 1998 Aug;18(8):4519-25. PubMed PMID: 9671461; PubMed Central PMCID: PMC109037.	9671461
PTBP1	ISS	Coté J, Dupuis S, Jiang Z, Wu JY. Caspase-2 pre-mRNA alternative splicing: Identification of an intronic element containing a decoy 3' acceptor site. Proc Natl Acad Sci U S A. 2001 Jan 30;98(3):938-43. Epub 2001 Jan 23. PubMed PMID: 11158574; PubMed Central PMCID: PMC14688.	11158574
PTBP1	ISS	Côté J, Dupuis S, Wu JY. Polypyrimidine track-binding protein binding downstream of caspase-2 alternative exon 9 represses its inclusion. J Biol Chem. 2001 Mar 16;276(11):8535-43. Epub 2000 Dec 14. PubMed PMID: 11116151; PubMed Central PMCID: PMC2140227.	11116151
PTBP1	ISS	Gooding C, Roberts GC, Moreau G, Nadal-Ginard B, Smith CW. Smooth muscle-specific switching of alpha-tropomyosin mutually exclusive exon selection by specific inhibition of the strong default exon. EMBO J. 1994 Aug 15;13(16):3861-72. PubMed PMID: 8070413; PubMed Central PMCID: PMC395299.	8070413
PTBP1	ISS	Gooding C, Roberts GC, Smith CW. Role of an inhibitory pyrimidine element and polypyrimidine tract binding protein in repression of a regulated alpha-tropomyosin exon. RNA. 1998 Jan;4(1):85-100. PubMed PMID: 9436911; PubMed Central PMCID: PMC1369599.	9436911
PTBP1	ISS	Grossman JS, Meyer MI, Wang YC, Mulligan GJ, Kobayashi R, Helfman DM. The use of antibodies to the polypyrimidine tract binding protein (PTB) to analyze the protein components that assemble on alternatively spliced pre-mRNAs that use distant branch points. RNA. 1998 Jun;4(6):613-25. PubMed PMID: 9622121; PubMed Central PMCID: PMC1369644.	9622121
PTBP1	ISS	Jin W, Huang ES, Bi W, Cote GJ. Exon sequence is required for regulated RNA splicing of the human fibroblast growth factor receptor-1 alpha-exon. J Biol Chem. 1998 Jun 26;273(26):16170-6. PubMed PMID: 9632672.	9632672
PTBP1	ISS	Jin W, McCutcheon IE, Fuller GN, Huang ES, Cote GJ. Fibroblast growth factor receptor-1 alpha-exon exclusion and polypyrimidine tract-binding protein in glioblastoma multiforme tumors. Cancer Res. 2000 Mar 1;60(5):1221-4. PubMed PMID: 10728679.	10728679
PTBP1	ISS	Markovtsov V, Nikolic JM, Goldman JA, Turck CW, Chou MY, Black DL. Cooperative assembly of an hnRNP complex induced by a tissue-specific homolog of polypyrimidine tract binding protein. Mol Cell Biol. 2000 Oct;20(20):7463-79. PubMed PMID: 11003644; PubMed Central PMCID: PMC86300.	11003644
PTBP1	ISS	Mulligan GJ, Guo W, Wormsley S, Helfman DM. Polypyrimidine tract binding protein interacts with sequences involved in alternative splicing of beta-tropomyosin pre-mRNA. J Biol Chem. 1992 Dec 15;267(35):25480-7. PubMed PMID: 1460042.	1460042
PTBP1	ISS	Pérez I, Lin CH, McAfee JG, Patton JG. Mutation of PTB binding sites causes misregulation of alternative 3' splice site selection in vivo. RNA. 1997 Jul;3(7):764-78. PubMed PMID: 9214659; PubMed Central PMCID: PMC1369523.	9214659
PTBP1	ISS	Ryan KJ, Cooper TA. Muscle-specific splicing enhancers regulate inclusion of the cardiac troponin T alternative exon in embryonic skeletal muscle. Mol Cell Biol. 1996 Aug;16(8):4014-23. PubMed PMID: 8754799; PubMed Central PMCID: PMC231397.	8754799
PTBP1	ISS	Wagner EJ, Garcia-Blanco MA. Polypyrimidine tract binding protein antagonizes exon definition. Mol Cell Biol. 2001 May;21(10):3281-8. Review. PubMed PMID: 11313454; PubMed Central PMCID: PMC100250.	11313454
PTBP1	ISS	Zhang L, Liu W, Grabowski PJ. Coordinate repression of a trio of neuron-specific splicing events by the splicing regulator PTB. RNA. 1999 Jan;5(1):117-30. PubMed PMID: 9917071; PubMed Central PMCID: PMC1369744.	9917071
PTBP2	ISS	Ashiya M, Grabowski PJ. A neuron-specific splicing switch mediated by an array of pre-mRNA repressor sites: evidence of a regulatory role for the polypyrimidine tract binding protein and a brain-specific PTB counterpart. RNA. 1997 Sep;3(9):996-1015. PubMed PMID: 9292499; PubMed Central PMCID: PMC1369546.	9292499
PTBP2	ISS	Black DL. Activation of c-src neuron-specific splicing by an unusual RNA element in vivo and in vitro. Cell. 1992 May 29;69(5):795-807. PubMed PMID: 1591778.	1591778
PTBP2	ISS	Chan RC, Black DL. The polypyrimidine tract binding protein binds upstream of neural cell-specific c-src exon N1 to repress the splicing of the intron downstream. Mol Cell Biol. 1997 Aug;17(8):4667-76. PubMed PMID: 9234723; PubMed Central PMCID: PMC232319.	9234723
PTBP2	ISS	Charlet-B N, Logan P, Singh G, Cooper TA. Dynamic antagonism between ETR-3 and PTB regulates cell type-specific alternative splicing. Mol Cell. 2002 Mar;9(3):649-58. PubMed PMID: 11931771.	11931771
PTBP2	ISS	Markovtsov V, Nikolic JM, Goldman JA, Turck CW, Chou MY, Black DL. Cooperative assembly of an hnRNP complex induced by a tissue-specific homolog of polypyrimidine tract binding protein. Mol Cell Biol. 2000 Oct;20(20):7463-79. PubMed PMID: 11003644; PubMed Central PMCID: PMC86300.	11003644
RBMX	ESE	DiDonato CJ, Lorson CL, De Repentigny Y, Simard L, Chartrand C, Androphy EJ, Kothary R. Regulation of murine survival motor neuron (Smn) protein levels by modifying Smn exon 7 splicing. Hum Mol Genet. 2001 Nov 1;10(23):2727-36. PubMed PMID: 11726560.	11726560
RBMX	ESE	Hofmann Y, Wirth B. hnRNP-G promotes exon 7 inclusion of survival motor neuron (SMN) via direct interaction with Htra2-beta1. Hum Mol Genet. 2002 Aug 15;11(17):2037-49. PubMed PMID: 12165565.	12165565
RBMX	ESE	Nasim MT, Chernova TK, Chowdhury HM, Yue BG, Eperon IC. HnRNP G and Tra2beta: opposite effects on splicing matched by antagonism in RNA binding. Hum Mol Genet. 2003 Jun 1;12(11):1337-48. Erratum in: Hum Mol Genet. 2003 Aug 1;12(15):1941. PubMed PMID: 12761049.	12761049
SRSF1	ESE	Arrisi-Mercado P, Romano M, Muro AF, Baralle FE. “An exonic splicing enhancer offsets the atypical GU-rich 3' splice site of human apolipoprotein A-II exon 3.” J Biol Chem. 2004 Sep 17;279(38):39331-9. Epub 2004 Jul 7.	15247216
SRSF1	ESE	Aznarez I, Chan EM, Zielenski J, Blencowe BJ, Tsui LC. Characterization of disease-associated mutations affecting an exonic splicing enhancer and two cryptic splice sites in exon 13 of the cystic fibrosis transmembrane conductance regulator gene. Hum Mol Genet. 2003 Aug 15;12(16):2031-40. PubMed PMID: 12913074.	12913074
SRSF1	ESE	Bourgeois CF, Popielarz M, Hildwein G, Stevenin J. Identification of a bidirectional splicing enhancer: differential involvement of SR proteins in 5' or 3' splice site activation. Mol Cell Biol. 1999 Nov;19(11):7347-56. PubMed PMID: 10523623; PubMed Central PMCID: PMC84728.	10523623
SRSF1	ESE	Buratti, E.; Baralle, F. E.; Pagani, F.(2003)" Can a 'patch' in a skipped exon make the pre-mRNA splicing machine run better?" Trends Mol Med. 2003 Jun;9(6):229-32; discussion 233-4.	12829008
SRSF1	ESE	Cáceres JF, Stamm S, Helfman DM, Krainer AR. Regulation of alternative splicing in vivo by overexpression of antagonistic splicing factors. Science. 1994 Sep 16;265(5179):1706-9	8085156
SRSF1	ESE	Cartegni L, Krainer AR. Disruption of an SF2/ASF-dependent exonic splicing enhancer in SMN2 causes spinal muscular atrophy in the absence of SMN1. Nat Genet. 2002 Apr;30(4):377-84. Epub 2002 Mar 4. PubMed PMID: 11925564.	11925564
SRSF1	ESE	Chung H, Derse D. Binding sites for Rev and ASF/SF2 map to a 55-nucleotide purine-rich exonic element in equine infectious anemia virus RNA. J Biol Chem. 2001 Jun 1;276(22):18960-7. Epub 2001 Mar 16. PubMed PMID: 11278454.	11278454
SRSF1	ESE	Dirksen WP, Hampson RK, Sun Q, Rottman FM. A purine-rich exon sequence enhances alternative splicing of bovine growth hormone pre-mRNA. J Biol Chem. 1994 Mar 4;269(9):6431-6. PubMed PMID: 8119993.	8119993
SRSF1	ESE	Fu XD, Mayeda A, Maniatis T, Krainer AR. General splicing factors SF2 and SC35 have equivalent activities in vitro, and both affect alternative 5' and 3' splice site selection. Proc Natl Acad Sci U S A. 1992 Dec 1;89(23):11224-8.	1454802
SRSF1	ESE	Galiana-Arnoux D, Lejeune F, Gesnel MC, Stevenin J, Breathnach R, Del Gatto-Konczak F. The CD44 alternative v9 exon contains a splicing enhancer responsive to the SR proteins 9G8, ASF/SF2, and SRp20. J Biol Chem. 2003 Aug 29;278(35):32943-53. Epub 2003 Jun 24. PubMed PMID: 12826680.	12826680
SRSF1	ESE	Gontarek RR, Derse D. Interactions among SR proteins, an exonic splicing enhancer, and a lentivirus Rev protein regulate alternative splicing. Mol Cell Biol. 1996 May;16(5):2325-31. PubMed PMID: 8628299; PubMed Central PMCID: PMC231220.	8628299
SRSF1	ESE	Kammler S, Leurs C, Freund M, Krummheuer J, Seidel K, Tange TO, Lund MK, Kjems J, Scheid A, Schaal H. The sequence complementarity between HIV-1 5' splice site SD4 and U1 snRNA determines the steady-state level of an unstable env pre-mRNA. RNA. 2001 Mar;7(3):421-34. PubMed PMID: 11333022; PubMed Central PMCID: PMC1370098.	11333022
SRSF1	ESE	Krainer AR, Conway GC, Kozak D. The essential pre-mRNA splicing factor SF2 influences 5' splice site selection by activating proximal sites. Cell. 1990 Jul 13;62(1):35-42	2364434
SRSF1	ESE	Lejeune F, Cavaloc Y, Stevenin J. Alternative splicing of intron 3 of the serine/arginine-rich protein 9G8 gene. Identification of flanking exonic splicing enhancers and involvement of 9G8 as a trans-acting factor. J Biol Chem. 2001 Mar 16;276(11):7850-8. Epub 2000 Nov 28. PubMed PMID: 11096110.	11096110
SRSF1	ESE	Liu HX, Cartegni L, Zhang MQ, Krainer AR. A mechanism for exon skipping caused by nonsense or missense mutations in BRCA1 and other genes. Nat Genet. 2001 Jan;27(1):55-8. PubMed PMID: 11137998.	11137998
SRSF1	ESE	Liu HX, Zhang M, Krainer AR. Identification of functional exonic splicing enhancer motifs recognized by individual SR proteins. Genes Dev. 1998 Jul 1;12(13):1998-2012. PubMed PMID: 9649504; PubMed Central PMCID: PMC316967.	9649504
SRSF1	ESE	Liu X, Mayeda A, Tao M, Zheng ZM. Exonic splicing enhancer-dependent selection of the bovine papillomavirus type 1 nucleotide 3225 3' splice site can be rescued in a cell lacking splicing factor ASF/SF2 through activation of the phosphatidylinositol 3-kinase/Akt pathway. J Virol. 2003 Feb;77(3):2105-15. PubMed PMID: 12525645; PubMed Central PMCID: PMC140879.	12525645
SRSF1	ESE	Marchand V, Méreau A, Jacquenet S, Thomas D, Mougin A, Gattoni R, Stévenin J, Branlant C. A Janus splicing regulatory element modulates HIV-1 tat and rev mRNA production by coordination of hnRNP A1 cooperative binding. J Mol Biol. 2002 Nov 1;323(4):629-52. PubMed PMID: 12419255.	12419255
SRSF1	ESE	Mayeda A, Helfman DM, Krainer AR. Modulation of exon skipping and inclusion by heterogeneous nuclear ribonucleoprotein A1 and pre-mRNA splicing factor SF2/ASF.Mol Cell Biol. 1993 May;13(5):2993-3001. Erratum in: Mol Cell Biol 1993 Jul;13(7):4458.	8474457
SRSF1	ESE	Mayeda A, Krainer AR. Regulation of alternative pre-mRNA splicing by hnRNP A1 and splicing factor SF2. Cell. 1992 Jan 24;68(2):365-75.	1531115
SRSF1	ESE	Mayeda A, Zahler AM, Krainer AR, Roth MB. Two members of a conserved family of nuclear phosphoproteins are involved in pre-mRNA splicing. Proc Natl Acad Sci U S A. 1992 Feb 15;89(4):1301-4.	1741384
SRSF1	ESE	Nagel RJ, Lancaster AM, Zahler AM. Specific binding of an exonic splicing enhancer by the pre-mRNA splicing factor SRp55. RNA. 1998 Jan;4(1):11-23. PubMed PMID: 9436904; PubMed Central PMCID: PMC1369592.	9436904
SRSF1	ESE	Pagani F, Stuani C, Tzetis M, Kanavakis E, Efthymiadou A, Doudounakis S,Casals T, Baralle FE.New type of disease causing mutations: the example of the composite exonic regulatory elements of splicing in CFTR exon 12.	12719375
SRSF1	ESE	Pollard AJ, Krainer AR, Robson SC, Europe-Finner GN. Alternative splicing of the adenylyl cyclase stimulatory G-protein G alpha(s) is regulated by SF2/ASF and heterogeneous nuclear ribonucleoprotein A1 (hnRNPA1) and involves the use of an unusual TG 3'-splice Site. J Biol Chem. 2002 May 3;277(18):15241-51. Epub 2002 Feb 1. PubMed PMID: 11825891.	11825891
SRSF1	ESE	Ramchatesingh J, Zahler AM, Neugebauer KM, Roth MB, Cooper TA. A subset of SR proteins activates splicing of the cardiac troponin T alternative exon by direct interactions with an exonic enhancer. Mol Cell Biol. 1995 Sep;15(9):4898-907. PubMed PMID: 7651409; PubMed Central PMCID: PMC230736.	7651409
SRSF1	ESE	Rooke N, Markovtsov V, Cagavi E, Black DL. Roles for SR proteins and hnRNP A1 in the regulation of c-src exon N1. Mol Cell Biol. 2003 Mar;23(6):1874-84. PubMed PMID: 12612063; PubMed Central PMCID: PMC149473.	12612063
SRSF1	ESE	Schaal TD, Maniatis T. Multiple distinct splicing enhancers in the protein-coding sequences of a constitutively spliced pre-mRNA. Mol Cell Biol. 1999 Jan;19(1):261-73. PubMed PMID: 9858550; PubMed Central PMCID: PMC83884.	9858550
SRSF1	ESE	Selvakumar M, Helfman DM. Exonic splicing enhancers contribute to the use of both 3' and 5' splice site usage of rat beta-tropomyosin pre-mRNA. RNA. 1999 Mar;5(3):378-94. PubMed PMID: 10094307; PubMed Central PMCID: PMC1369767.	10094307
SRSF1	ESE	Smith PJ, Spurrell EL, Coakley J, Hinds CJ, Ross RJ, Krainer AR, Chew SL. An exonic splicing enhancer in human IGF-I pre-mRNA mediates recognition of alternative exon 5 by the serine-arginine protein splicing factor-2/alternative splicing factor. Endocrinology. 2002 Jan;143(1):146-54. PubMed PMID: 11751603.	11751603
SRSF1	ESE	Smith PJ, Zhang C, Wang J, Chew SL, Zhang MQ, Krainer AR. An increased specificity score matrix for the prediction of SF2/ASF-specific exonic splicing enhancers. Hum Mol Genet. 2006 Aug 15;15(16):2490-508. Epub 2006 Jul 6.	16825284
SRSF1	ESE	Staffa A, Cochrane A. Identification of positive and negative splicing regulatory elements within the terminal tat-rev exon of human immunodeficiency virus type 1. Mol Cell Biol. 1995 Aug;15(8):4597-605. PubMed PMID: 7623851; PubMed Central PMCID: PMC230700.	7623851
SRSF1	ESE	Sun Q, Mayeda A, Hampson RK, Krainer AR, Rottman FM. General splicing factor SF2/ASF promotes alternative splicing by binding to an exonic splicing enhancer. Genes Dev. 1993 Dec;7(12B):2598-608. PubMed PMID: 8276242.	8276242
SRSF1	ESE	Tacke R, Manley JL. The human splicing factors ASF/SF2 and SC35 possess distinct, functionally significant RNA binding specificities. EMBO J. 1995 Jul 17;14(14):3540-51. PubMed PMID: 7543047; PubMed Central PMCID: PMC394422.	7543047
SRSF1	ESE	Tange TØ, Kjems J. SF2/ASF binds to a splicing enhancer in the third HIV-1 tat exon and stimulates U2AF binding independently of the RS domain. J Mol Biol. 2001 Sep 28;312(4):649-62. PubMed PMID: 11575921.	11575921
SRSF1	ESE	Tsukahara T, Casciato C, Helfman DM. Alternative splicing of beta-tropomyosin pre-mRNA: multiple cis-elements can contribute to the use of the 5'- and 3'-splice sites of the nonmuscle/smooth muscle exon 6. Nucleic Acids Res. 1994 Jun 25;22(12):2318-25. PubMed PMID: 8036160; PubMed Central PMCID: PMC523690.	8036160
SRSF1	ESE	Wang J, Smith PJ, Krainer AR, Zhang MQ. Distribution of SR protein exonic splicing enhancer motifs in human protein-coding genes. Nucleic Acids Res. 2005 Sep 7;33(16):5053-62. Print 2005.	16147989
SRSF1	ESE	Xu R, Teng J, Cooper TA. The cardiac troponin T alternative exon contains a novel purine-rich positive splicing element. Mol Cell Biol. 1993 Jun;13(6):3660-74. PubMed PMID: 8388541; PubMed Central PMCID: PMC359835.	8388541
SRSF1	ESE	Zheng ZM, He P, Baker CC. Selection of the bovine papillomavirus type 1 nucleotide 3225 3' splice site is regulated through an exonic splicing enhancer and its juxtaposed exonic splicing suppressor. J Virol. 1996 Jul;70(7):4691-9. PubMed PMID: 8676495; PubMed Central PMCID: PMC190405.	8676495
SRSF1	ESE	Zheng, Z. M., P. J. He, and C. C. Baker. 1997. Structural, functional, and protein binding analyses of bovine papillomavirus type 1 exonic splicing enhancers. J Virol 71:9096-9107.	9371566
SRSF1	ESS	Caputi M, Zahler AM. SR proteins and hnRNP H regulate the splicing of the HIV-1 tev-specific exon 6D. EMBO J. 2002 Feb 15;21(4):845-55. PubMed PMID: 11847131; PubMed Central PMCID: PMC125874.	11847131
SRSF1	ESS	McNally LM, McNally MT. An RNA splicing enhancer-like sequence is a component of a splicing inhibitor element from Rous sarcoma virus. Mol Cell Biol. 1998 Jun;18(6):3103-11. PubMed PMID: 9584151; PubMed Central PMCID: PMC108892.	9584151
SRSF1	ESS	McNally, L.M. and McNally, M.T. (1996) SR protein splicing factors interact with the Rous sarcoma virus negative regulator of splicing element. J Virol, 70, 1163-1172	8551577
SRSF1	ESS	Pagani F, Buratti E, Stuani C, Romano M, Zuccato E, Niksic M, Giglio L, Faraguna D, Baralle FE. Splicing factors induce cystic fibrosis transmembrane regulator exon 9 skipping through a nonevolutionary conserved intronic element. J Biol Chem. 2000 Jul 14;275(28):21041-7. PubMed PMID: 10766763.	10766763
SRSF1	ESS	Wentz MP, Moore BE, Cloyd MW, Berget SM, Donehower LA. A naturally arising mutation of a potential silencer of exon splicing in human immunodeficiency virus type 1 induces dominant aberrant splicing and arrests virus production. J Virol. 1997 Nov;71(11):8542-51. PubMed PMID: 9343212; PubMed Central PMCID: PMC192318.	9343212
SRSF1	ESS	Zheng ZM, Huynen M, Baker CC. A pyrimidine-rich exonic splicing suppressor binds multiple RNA splicing factors and inhibits spliceosome assembly. Proc Natl Acad Sci U S A. 1998 Nov 24;95(24):14088-93. PubMed PMID: 9826658; PubMed Central PMCID: PMC24331.	9826658
SRSF1	ISE	Balvay L, Libri D, Gallego M, Fiszman MY. Intronic sequence with both negative and positive effects on the regulation of alternative transcripts of the chicken beta tropomyosin transcripts. Nucleic Acids Res. 1992 Aug 11;20(15):3987-92. PubMed PMID: 1508684; PubMed Central PMCID: PMC334077.	1508684
SRSF1	ISE	Expert-Bezançon A, Le Caer JP, Marie J. Heterogeneous nuclear ribonucleoprotein (hnRNP) K is a component of an intronic splicing enhancer complex that activates the splicing of the alternative exon 6A from chicken beta-tropomyosin pre-mRNA. J Biol Chem. 2002 May 10;277(19):16614-23. Epub 2002 Feb 26. PubMed PMID: 11867641.	11867641
SRSF1	ISE	Gallego ME, Balvay L, Brody E. cis-acting sequences involved in exon selection in the chicken beta-tropomyosin gene. Mol Cell Biol. 1992 Dec;12(12):5415-25. PubMed PMID: 1280322; PubMed Central PMCID: PMC360479.	1280322
SRSF1	ISE	Gallego ME, Gattoni R, Stévenin J, Marie J, Expert-Bezançon A. The SR splicing factors ASF/SF2 and SC35 have antagonistic effects on intronic enhancer-dependent splicing of the beta-tropomyosin alternative exon 6A. EMBO J. 1997 Apr 1;16(7):1772-84. PubMed PMID: 9130721; PubMed Central PMCID: PMC1169780.	9130721
SRSF1	ISE	Hastings ML, Ingle HA, Lazar MA, Munroe SH. Post-transcriptional regulation of thyroid hormone receptor expression by cis-acting sequences and a naturally occurring antisense RNA. J Biol Chem. 2000 Apr 14;275(15):11507-13. PubMed PMID: 10753970.	10753970
SRSF1	ISE	Hastings ML, Wilson CM, Munroe SH. A purine-rich intronic element enhances alternative splicing of thyroid hormone receptor mRNA. RNA. 2001 Jun;7(6):859-74. PubMed PMID: 11421362; PubMed Central PMCID: PMC1370135.	11421362
SRSF1	ISE	Lou H, Gagel RF, Berget SM. An intron enhancer recognized by splicing factors activates polyadenylation. Genes Dev. 1996 Jan 15;10(2):208-19. PubMed PMID: 8566754.	8566754
SRSF1	ISE	Lou H, Neugebauer KM, Gagel RF, Berget SM. Regulation of alternative polyadenylation by U1 snRNPs and SRp20. Mol Cell Biol. 1998 Sep;18(9):4977-85. PubMed PMID: 9710581; PubMed Central PMCID: PMC109082.	9710581
SRSF1	ISE	Lou H, Yang Y, Cote GJ, Berget SM, Gagel RF. An intron enhancer containing a 5' splice site sequence in the human calcitonin/calcitonin gene-related peptide gene. Mol Cell Biol. 1995 Dec;15(12):7135-42. PubMed PMID: 8524281; PubMed Central PMCID: PMC230969.	8524281
SRSF1	ISS	Fogel BL, McNally MT. A cellular protein, hnRNP H, binds to the negative regulator of splicing element from Rous sarcoma virus. J Biol Chem. 2000 Oct 13;275(41):32371-8. Erratum in: J Biol Chem 2001 Jan 19;276(3):2310. PubMed PMID: 10934202.	10934202
SRSF1	ISS	McNally MT, Gontarek RR, Beemon K. Characterization of Rous sarcoma virus intronic sequences that negatively regulate splicing. Virology. 1991 Nov;185(1):99-108. PubMed PMID: 1656608.	1656608
SRSF1	ISS	McNally, L.M. and McNally, M.T. (1996) SR protein splicing factors interact with the Rous sarcoma virus negative regulator of splicing element. J Virol, 70, 1163-1172	8551577
SRSF1	ISS	Pagani F, Stuani C, Zuccato E, Kornblihtt AR, Baralle FE. Promoter architecture modulates CFTR exon 9 skipping. J Biol Chem. 2003 Jan 17;278(3):1511-7. Epub 2002 Nov 5. PubMed PMID: 12421814.	12421814
SRSF10	ESS	Shin C, Feng Y, Manley JL. Dephosphorylated SRp38 acts as a splicing repressor in response to heat shock. Nature. 2004 Feb 5;427(6974):553-8. PubMed PMID:14765198.	14765198
SRSF11	ESS	Zhang WJ, Wu JY. Functional properties of p54, a novel SR protein active in constitutive and alternative splicing. Mol Cell Biol. 1996 Oct;16(10):5400-8. PubMed PMID: 8816452; PubMed Central PMCID: PMC231539	8816452
SRSF2	ESE	Arrisi-Mercado P, Romano M, Muro AF, Baralle FE. “An exonic splicing enhancer offsets the atypical GU-rich 3' splice site of human apolipoprotein A-II exon 3.” J Biol Chem. 2004 Sep 17;279(38):39331-9. Epub 2004 Jul 7.	15247216
SRSF2	ESE	Fu XD, Mayeda A, Maniatis T, Krainer AR. General splicing factors SF2 and SC35 have equivalent activities in vitro, and both affect alternative 5' and 3' splice site selection. Proc Natl Acad Sci U S A. 1992 Dec 1;89(23):11224-8.	1454802
SRSF2	ESE	Lejeune F, Cavaloc Y, Stevenin J. Alternative splicing of intron 3 of the serine/arginine-rich protein 9G8 gene. Identification of flanking exonic splicing enhancers and involvement of 9G8 as a trans-acting factor. J Biol Chem. 2001 Mar 16;276(11):7850-8. Epub 2000 Nov 28. PubMed PMID: 11096110.	11096110
SRSF2	ESE	Liu HX, Chew SL, Cartegni L, Zhang MQ, Krainer AR. Exonic splicing enhancer motif recognized by human SC35 under splicing conditions. Mol Cell Biol. 2000 Feb;20(3):1063-71. PubMed PMID: 10629063; PubMed Central PMCID: PMC85223.	10629063
SRSF2	ESE	Pollard AJ, Krainer AR, Robson SC, Europe-Finner GN. Alternative splicing of the adenylyl cyclase stimulatory G-protein G alpha(s) is regulated by SF2/ASF and heterogeneous nuclear ribonucleoprotein A1 (hnRNPA1) and involves the use of an unusual TG 3'-splice Site. J Biol Chem. 2002 May 3;277(18):15241-51. Epub 2002 Feb 1. PubMed PMID: 11825891.	11825891
SRSF2	ESE	Schaal TD, Maniatis T. Multiple distinct splicing enhancers in the protein-coding sequences of a constitutively spliced pre-mRNA. Mol Cell Biol. 1999 Jan;19(1):261-73. PubMed PMID: 9858550; PubMed Central PMCID: PMC83884.	9858550
SRSF2	ESE	Tacke R, Manley JL. The human splicing factors ASF/SF2 and SC35 possess distinct, functionally significant RNA binding specificities. EMBO J. 1995 Jul 17;14(14):3540-51. PubMed PMID: 7543047; PubMed Central PMCID: PMC394422.	7543047
SRSF2	ESE	Wang J, Smith PJ, Krainer AR, Zhang MQ. Distribution of SR protein exonic splicing enhancer motifs in human protein-coding genes. Nucleic Acids Res. 2005 Sep 7;33(16):5053-62. Print 2005.	16147989
SRSF2	ESS	Caputi M, Zahler AM. SR proteins and hnRNP H regulate the splicing of the HIV-1 tev-specific exon 6D. EMBO J. 2002 Feb 15;21(4):845-55. PubMed PMID: 11847131; PubMed Central PMCID: PMC125874.	11847131
SRSF2	ESS	Mayeda A, Screaton GR, Chandler SD, Fu XD, Krainer AR. Substrate specificities of SR proteins in constitutive splicing are determined by their RNA recognition motifs and composite pre-mRNA exonic elements. Mol Cell Biol. 1999 Mar;19(3):1853-63. PubMed PMID: 10022872; PubMed Central PMCID: PMC83978.	10022872
SRSF2	ESS	Si ZH, Rauch D, Stoltzfus CM. The exon splicing silencer in human immunodeficiency virus type 1 Tat exon 3 is bipartite and acts early in spliceosome assembly. Mol Cell Biol. 1998 Sep;18(9):5404-13. PubMed PMID: 9710624; PubMed Central PMCID: PMC109125.	9710624
SRSF2	ESS	Staffa A, Cochrane A. Identification of positive and negative splicing regulatory elements within the terminal tat-rev exon of human immunodeficiency virus type 1. Mol Cell Biol. 1995 Aug;15(8):4597-605. PubMed PMID: 7623851; PubMed Central PMCID: PMC230700.	7623851
SRSF2	ESS	Wentz MP, Moore BE, Cloyd MW, Berget SM, Donehower LA. A naturally arising mutation of a potential silencer of exon splicing in human immunodeficiency virus type 1 induces dominant aberrant splicing and arrests virus production. J Virol. 1997 Nov;71(11):8542-51. PubMed PMID: 9343212; PubMed Central PMCID: PMC192318.	9343212
SRSF2	ISE	Balvay L, Libri D, Gallego M, Fiszman MY. Intronic sequence with both negative and positive effects on the regulation of alternative transcripts of the chicken beta tropomyosin transcripts. Nucleic Acids Res. 1992 Aug 11;20(15):3987-92. PubMed PMID: 1508684; PubMed Central PMCID: PMC334077.	1508684
SRSF2	ISE	Expert-Bezançon A, Le Caer JP, Marie J. Heterogeneous nuclear ribonucleoprotein (hnRNP) K is a component of an intronic splicing enhancer complex that activates the splicing of the alternative exon 6A from chicken beta-tropomyosin pre-mRNA. J Biol Chem. 2002 May 10;277(19):16614-23. Epub 2002 Feb 26. PubMed PMID: 11867641.	11867641
SRSF2	ISE	Gallego ME, Balvay L, Brody E. cis-acting sequences involved in exon selection in the chicken beta-tropomyosin gene. Mol Cell Biol. 1992 Dec;12(12):5415-25. PubMed PMID: 1280322; PubMed Central PMCID: PMC360479.	1280322
SRSF2	ISE	Gallego ME, Gattoni R, Stévenin J, Marie J, Expert-Bezançon A. The SR splicing factors ASF/SF2 and SC35 have antagonistic effects on intronic enhancer-dependent splicing of the beta-tropomyosin alternative exon 6A. EMBO J. 1997 Apr 1;16(7):1772-84. PubMed PMID: 9130721; PubMed Central PMCID: PMC1169780.	9130721
SRSF2	ISS	Pagani F, Stuani C, Zuccato E, Kornblihtt AR, Baralle FE. Promoter architecture modulates CFTR exon 9 skipping. J Biol Chem. 2003 Jan 17;278(3):1511-7. Epub 2002 Nov 5. PubMed PMID: 12421814.	12421814
SRSF3	ESE	Cavaloc Y, Bourgeois CF, Kister L, Stévenin J. The splicing factors 9G8 and SRp20 transactivate splicing through different and specific enhancers. RNA. 1999 Mar;5(3):468-83. PubMed PMID: 10094314; PubMed Central PMCID: PMC1369774.	10094314
SRSF3	ESE	Galiana-Arnoux D, Lejeune F, Gesnel MC, Stevenin J, Breathnach R, Del Gatto-Konczak F. The CD44 alternative v9 exon contains a splicing enhancer responsive to the SR proteins 9G8, ASF/SF2, and SRp20. J Biol Chem. 2003 Aug 29;278(35):32943-53. Epub 2003 Jun 24. PubMed PMID: 12826680.	12826680
SRSF3	ESE	Lou H, Neugebauer KM, Gagel RF, Berget SM. Regulation of alternative polyadenylation by U1 snRNPs and SRp20. Mol Cell Biol. 1998 Sep;18(9):4977-85. PubMed PMID: 9710581; PubMed Central PMCID: PMC109082.	9710581
SRSF3	ESE	Wang Z, Chatterjee D, Jeon HY, Akerman M, Vander Heiden MG, Cantley LC, Krainer AR. Exon-centric regulation of pyruvate kinase M alternative splicing via mutually exclusive exons. J Mol Cell Biol. 2012 Apr;4(2):79-87. doi: 10.1093/jmcb/mjr030. Epub 2011 Nov 1. PubMed PMID: 22044881; PubMed Central PMCID: PMC3493165.	22044881
SRSF4	ESE	Exline CM, Feng Z, Stoltzfus CM. Negative and positive mRNA splicing elements act competitively to regulate human immunodeficiency virus type 1 vif geneexpression. J Virol. 2008 Apr;82(8):3921-31. Epub 2008 Feb 13. PubMed PMID:18272582; PubMed Central PMCID: PMC2293006.	18272582
SRSF4	ESE	Liu X, Mayeda A, Tao M, Zheng ZM. Exonic splicing enhancer-dependent selection of the bovine papillomavirus type 1 nucleotide 3225 3' splice site can be rescued in a cell lacking splicing factor ASF/SF2 through activation of the phosphatidylinositol 3-kinase/Akt pathway. J Virol. 2003 Feb;77(3):2105-15. PubMed PMID: 12525645; PubMed Central PMCID: PMC140879.	12525645
SRSF4	ESE	Zheng ZM, He P, Baker CC. Selection of the bovine papillomavirus type 1 nucleotide 3225 3' splice site is regulated through an exonic splicing enhancer and its juxtaposed exonic splicing suppressor. J Virol. 1996 Jul;70(7):4691-9. PubMed PMID: 8676495; PubMed Central PMCID: PMC190405.	8676495
SRSF4	ESE	Zheng, Z. M., P. J. He, and C. C. Baker. 1997. Structural, functional, and protein binding analyses of bovine papillomavirus type 1 exonic splicing enhancers. J Virol 71:9096-9107.	9371566
SRSF4	ISS	Pagani F, Stuani C, Zuccato E, Kornblihtt AR, Baralle FE. Promoter architecture modulates CFTR exon 9 skipping. J Biol Chem. 2003 Jan 17;278(3):1511-7. Epub 2002 Nov 5. PubMed PMID: 12421814.	12421814
SRSF5	ESE	Liu HX, Zhang M, Krainer AR. Identification of functional exonic splicing enhancer motifs recognized by individual SR proteins. Genes Dev. 1998 Jul 1;12(13):1998-2012. PubMed PMID: 9649504; PubMed Central PMCID: PMC316967.	9649504
SRSF5	ESE	Nagel RJ, Lancaster AM, Zahler AM. Specific binding of an exonic splicing enhancer by the pre-mRNA splicing factor SRp55. RNA. 1998 Jan;4(1):11-23. PubMed PMID: 9436904; PubMed Central PMCID: PMC1369592.	9436904
SRSF5	ESE	Pollard AJ, Krainer AR, Robson SC, Europe-Finner GN. Alternative splicing of the adenylyl cyclase stimulatory G-protein G alpha(s) is regulated by SF2/ASF and heterogeneous nuclear ribonucleoprotein A1 (hnRNPA1) and involves the use of an unusual TG 3'-splice Site. J Biol Chem. 2002 May 3;277(18):15241-51. Epub 2002 Feb 1. PubMed PMID: 11825891.	11825891
SRSF5	ESE	Ramchatesingh J, Zahler AM, Neugebauer KM, Roth MB, Cooper TA. A subset of SR proteins activates splicing of the cardiac troponin T alternative exon by direct interactions with an exonic enhancer. Mol Cell Biol. 1995 Sep;15(9):4898-907. PubMed PMID: 7651409; PubMed Central PMCID: PMC230736.	7651409
SRSF5	ESE	Screaton GR, Cáceres JF, Mayeda A, Bell MV, Plebanski M, Jackson DG, Bell JI, Krainer AR. Identification and characterization of three members of the human SR family of pre-mRNA splicing factors. EMBO J. 1995 Sep 1;14(17):4336-49.	7556075
SRSF5	ESE	Tacke R, Chen Y, Manley JL. Sequence-specific RNA binding by an SR protein requires RS domain phosphorylation: creation of an SRp40-specific splicing enhancer. Proc Natl Acad Sci U S A. 1997 Feb 18;94(4):1148-53. PubMed PMID: 9037021; PubMed Central PMCID: PMC19759.	9037021
SRSF5	ESE	Wang J, Smith PJ, Krainer AR, Zhang MQ. Distribution of SR protein exonic splicing enhancer motifs in human protein-coding genes. Nucleic Acids Res. 2005 Sep 7;33(16):5053-62. Print 2005.	16147989
SRSF5	ESE	Xu R, Teng J, Cooper TA. The cardiac troponin T alternative exon contains a novel purine-rich positive splicing element. Mol Cell Biol. 1993 Jun;13(6):3660-74. PubMed PMID: 8388541; PubMed Central PMCID: PMC359835.	8388541
SRSF5	ESE	Yeakley JM, Morfin JP, Rosenfeld MG, Fu XD. A complex of nuclear proteins mediates SR protein binding to a purine-rich splicing enhancer. Proc Natl Acad Sci U S A. 1996 Jul 23;93(15):7582-7. PubMed PMID: 8755518; PubMed Central PMCID: PMC38789.	8755518
SRSF6	ESE	Jin W, Huang ES, Bi W, Cote GJ. Exon sequence is required for regulated RNA splicing of the human fibroblast growth factor receptor-1 alpha-exon. J Biol Chem. 1998 Jun 26;273(26):16170-6. PubMed PMID: 9632672.	9632672
SRSF6	ESE	Liu HX, Zhang M, Krainer AR. Identification of functional exonic splicing enhancer motifs recognized by individual SR proteins. Genes Dev. 1998 Jul 1;12(13):1998-2012. PubMed PMID: 9649504; PubMed Central PMCID: PMC316967.	9649504
SRSF6	ESE	Liu X, Mayeda A, Tao M, Zheng ZM. Exonic splicing enhancer-dependent selection of the bovine papillomavirus type 1 nucleotide 3225 3' splice site can be rescued in a cell lacking splicing factor ASF/SF2 through activation of the phosphatidylinositol 3-kinase/Akt pathway. J Virol. 2003 Feb;77(3):2105-15. PubMed PMID: 12525645; PubMed Central PMCID: PMC140879.	12525645
SRSF6	ESE	Mayeda A, Zahler AM, Krainer AR, Roth MB. Two members of a conserved family of nuclear phosphoproteins are involved in pre-mRNA splicing. Proc Natl Acad Sci U S A. 1992 Feb 15;89(4):1301-4.	1741384
SRSF6	ESE	Nagel RJ, Lancaster AM, Zahler AM. Specific binding of an exonic splicing enhancer by the pre-mRNA splicing factor SRp55. RNA. 1998 Jan;4(1):11-23. PubMed PMID: 9436904; PubMed Central PMCID: PMC1369592.	9436904
SRSF6	ESE	Ramchatesingh J, Zahler AM, Neugebauer KM, Roth MB, Cooper TA. A subset of SR proteins activates splicing of the cardiac troponin T alternative exon by direct interactions with an exonic enhancer. Mol Cell Biol. 1995 Sep;15(9):4898-907. PubMed PMID: 7651409; PubMed Central PMCID: PMC230736.	7651409
SRSF6	ESE	Screaton GR, Cáceres JF, Mayeda A, Bell MV, Plebanski M, Jackson DG, Bell JI, Krainer AR. Identification and characterization of three members of the human SR family of pre-mRNA splicing factors. EMBO J. 1995 Sep 1;14(17):4336-49.	7556075
SRSF6	ESE	Tran Q, Coleman TP, Roesser JR. Human transformer 2beta and SRp55 interact with a calcitonin-specific splice enhancer. Biochim Biophys Acta. 2003 Jan 27;1625(2):141-52. PubMed PMID: 12531473.	12531473
SRSF6	ESE	Tran Q, Roesser JR. SRp55 is a regulator of calcitonin/CGRP alternative RNA splicing. Biochemistry. 2003 Feb 4;42(4):951-7. PubMed PMID: 12549914.	12549914
SRSF6	ESE	Wang J, Smith PJ, Krainer AR, Zhang MQ. Distribution of SR protein exonic splicing enhancer motifs in human protein-coding genes. Nucleic Acids Res. 2005 Sep 7;33(16):5053-62. Print 2005.	16147989
SRSF6	ESE	Xu R, Teng J, Cooper TA. The cardiac troponin T alternative exon contains a novel purine-rich positive splicing element. Mol Cell Biol. 1993 Jun;13(6):3660-74. PubMed PMID: 8388541; PubMed Central PMCID: PMC359835.	8388541
SRSF6	ESE	Yand, Y., et al. “Aberrant splicing induced by missense mutations in BRCA1: clues from a humanized mouse model.” Hum. Mol. Genet. 12 (17) : 2121-2131	12915465
SRSF6	ESE	Zheng ZM, He P, Baker CC. Selection of the bovine papillomavirus type 1 nucleotide 3225 3' splice site is regulated through an exonic splicing enhancer and its juxtaposed exonic splicing suppressor. J Virol. 1996 Jul;70(7):4691-9. PubMed PMID: 8676495; PubMed Central PMCID: PMC190405.	8676495
SRSF6	ESE	Zheng, Z. M., P. J. He, and C. C. Baker. 1997. Structural, functional, and protein binding analyses of bovine papillomavirus type 1 exonic splicing enhancers. J Virol 71:9096-9107.	9371566
SRSF6	ESS	Pagani F, Buratti E, Stuani C, Romano M, Zuccato E, Niksic M, Giglio L, Faraguna D, Baralle FE. Splicing factors induce cystic fibrosis transmembrane regulator exon 9 skipping through a nonevolutionary conserved intronic element. J Biol Chem. 2000 Jul 14;275(28):21041-7. PubMed PMID: 10766763.	10766763
SRSF6	ESS	Zheng ZM, Huynen M, Baker CC. A pyrimidine-rich exonic splicing suppressor binds multiple RNA splicing factors and inhibits spliceosome assembly. Proc Natl Acad Sci U S A. 1998 Nov 24;95(24):14088-93. PubMed PMID: 9826658; PubMed Central PMCID: PMC24331.	9826658
SRSF7	ESE	Bourgeois CF, Popielarz M, Hildwein G, Stevenin J. Identification of a bidirectional splicing enhancer: differential involvement of SR proteins in 5' or 3' splice site activation. Mol Cell Biol. 1999 Nov;19(11):7347-56. PubMed PMID: 10523623; PubMed Central PMCID: PMC84728.	10523623
SRSF7	ESE	Cavaloc Y, Bourgeois CF, Kister L, Stévenin J. The splicing factors 9G8 and SRp20 transactivate splicing through different and specific enhancers. RNA. 1999 Mar;5(3):468-83. PubMed PMID: 10094314; PubMed Central PMCID: PMC1369774.	10094314
SRSF7	ESE	Galiana-Arnoux D, Lejeune F, Gesnel MC, Stevenin J, Breathnach R, Del Gatto-Konczak F. The CD44 alternative v9 exon contains a splicing enhancer responsive to the SR proteins 9G8, ASF/SF2, and SRp20. J Biol Chem. 2003 Aug 29;278(35):32943-53. Epub 2003 Jun 24. PubMed PMID: 12826680.	12826680
SRSF7	ESE	Lejeune F, Cavaloc Y, Stevenin J. Alternative splicing of intron 3 of the serine/arginine-rich protein 9G8 gene. Identification of flanking exonic splicing enhancers and involvement of 9G8 as a trans-acting factor. J Biol Chem. 2001 Mar 16;276(11):7850-8. Epub 2000 Nov 28. PubMed PMID: 11096110.	11096110
SRSF9	ESE	DiDonato CJ, Lorson CL, De Repentigny Y, Simard L, Chartrand C, Androphy EJ, Kothary R. Regulation of murine survival motor neuron (Smn) protein levels by modifying Smn exon 7 splicing. Hum Mol Genet. 2001 Nov 1;10(23):2727-36. PubMed PMID: 11726560.	11726560
SRSF9	ESE	Hofmann Y, Wirth B. hnRNP-G promotes exon 7 inclusion of survival motor neuron (SMN) via direct interaction with Htra2-beta1. Hum Mol Genet. 2002 Aug 15;11(17):2037-49. PubMed PMID: 12165565.	12165565
SRSF9	ESE	Screaton GR, Cáceres JF, Mayeda A, Bell MV, Plebanski M, Jackson DG, Bell JI, Krainer AR. Identification and characterization of three members of the human SR family of pre-mRNA splicing factors. EMBO J. 1995 Sep 1;14(17):4336-49.	7556075
