# Supplementary material for: Differential connectivity of splicing activators and repressors to the human spliceosome
Source: Genome Biol. 2015 Jun 6;16(1):119. doi: 10.1186/s13059-015-0682-5 (PMC4502471; doi:10.1186/s13059-015-0682-5)
Supplement: Additional file 8: Table S5. — Centrality metrics of spliceosomal proteins. [file 13059_2015_682_MOESM8_ESM.xlsx]

## Sheet: Table S5
Table S5: Centrality metrics of spliceosomal proteins.
		Scores		q-value		Rank
ID	FC	wDEG	wBET	wDEG	wBET	wDEG	wBET
RBM10	9	97.8684	2747.5	0.044	9.67516e-06	1	1
HNRNPD	5	94.4445	2382	0.044	0.00018223	2	4
HNRNPK	9	93.4097	1165	0.044	0.402286	3	33
U2AF1	10	88.2342	1996	0.0502857	0.00488889	4	8
SRSF3	5	87.468	2408	0.0502857	0.000164109	5	3
SF3B2	8	83.65	2428	0.0825	0.000164109	6	2
SRSF1	5	81.8303	1496	0.0928889	0.117333	7	17
PRPF40A	8	79.0073	873	0.123547	0.422861	8	60
SF1	9	77.1115	946	0.165846	0.422861	9	52
DDX17	5	76.6229	381	0.165846	0.487991	10	156
DHX9	3	75.3712	580	0.165846	0.441888	11	102
RBM4	9	75.2798	1342.5	0.165846	0.231	12	22
SNRPD2	3	74.9127	1106.75	0.165846	0.422861	13	36
HNRNPH1	5	74.2292	1314	0.173067	0.25696	14	24
SF3B4	8	72.5394	467	0.202889	0.468983	15	125
SNRPD3	3	72.5288	2039	0.173067	0.000648303	16	7
HNRNPF	9	71.6626	2232	0.202889	0.000722857	17	6
HNRNPUL1	9	71.4862	1886	0.202889	0.012	18	10
HNRNPM	4	70.4484	1830	0.225739	0.0157143	19	13
RBM39	10	68.867	1369	0.225739	0.222095	20	20
SRSF10	5	68.8139	1200	0.225739	0.358667	21	32
HNRNPU	5	68.7545	733	0.225739	0.422861	22	78
KHDRBS1	9	68.0918	1215	0.2288	0.358667	23	30
ILF3	3	67.9631	1328	0.2288	0.231	24	23
SNRPC	8	67.5658	1031	0.231846	0.422861	25	43
DDX5	9	65.8934	892	0.275407	0.422861	26	55
PPIG	4	64.8593	1881	0.2904	0.012	27	11
SF3B3	5	64.7677	1276	0.2904	0.2772	28	27
ZCCHC10	8	63.9803	635.5	0.29975	0.422861	29	89
TRA2B	5	63.7444	431	0.29975	0.468983	30	140
SRPK1	5	63.5839	566	0.2904	0.442821	31	105
SRSF6	5	62.821	631	0.324	0.425066	32	92
TCERG1	8	61.8894	417	0.339059	0.468983	33	149
SRSF4	5	61.0487	422	0.363	0.468983	34	144
WDR77	3	60.7863	744	0.363	0.422861	35	75
PABPC1	5	60.6688	193	0.367459	0.468322	36	208
SF3A1	8	60.138	1004.5	0.4171	0.422861	37	49
SRSF2	5	58.9243	249	0.225739	0.468983	38	186
ELAVL1	5	58.9109	1006	0.4171	0.422861	39	48
HNRNPH3	9	58.0276	855	0.4171	0.422861	40	64
GNB2L1	5	57.8953	362	0.4171	0.494223	41	162
HNRNPC	5	57.664	239	0.4171	0.468983	42	191
IK	8	57.642	716	0.4171	0.422861	43	79
DHX15	4	57.259	1784	0.4171	0.0176	44	14
RNPS1	10	56.884	378	0.4171	0.487991	45	157
SF3A3	5	56.7977	2381	0.4171	0.000164109	46	5
PTBP1	9	54.4902	503	0.4171	0.468322	47	117
PRPF8	8	53.3563	795	0.4171	0.422861	48	71
LSM3	3	53.3341	924	0.4171	0.422861	49	53
RBMX	5	53.2702	1211	0.4171	0.358667	50	31
PCBP1	9	53.1386	310	0.4171	0.476528	51	170
EWSR1	4	53.1188	666	0.4171	0.422861	52	83
HNRNPA1	5	53.0685	613	0.4171	0.428769	53	97
SNRNP70	10	52.8576	243	0.4171	0.468983	54	190
PRMT5	3	52.2478	278	0.4171	0.468983	55	178
PUF60	4	51.1542	607	0.4171	0.431141	56	99
SNRNP200	4	50.6652	883	0.4171	0.422861	57	57
SNRPB	3	48.8337	138.167	0.4171	0.442821	58	223
PRPF3	10	48.8085	1830	0.4171	0.0135385	59	13
SAP30BP	8	48.5858	656	0.4171	0.422861	60	87
PABPC4	5	48.4618	1990	0.4171	0.00588889	61	9
LSM2	3	48.2302	390	0.4171	0.486066	62	155
FUS	9	48.0251	354	0.4171	0.4997	63	163
KPNB1	6	47.7569	962	0.4171	0.422861	64	51
TOE1	8	47.6499	150	0.4171	0.449918	65	220
CHERP	10	47.4979	415.5	0.4171	0.468983	66	151
CTNNBL1	10	47.2045	312	0.4171	0.479031	67	169
SFPQ	5	46.9152	457	0.4171	0.468983	68	128
PRMT1	4	46.1204	131	0.4171	0.442821	69	228
SNRPE	3	45.839	225.25	0.4171	0.468983	70	195
SYNCRIP	3	45.3642	254	0.4171	0.468983	71	185
RBM42	9	45.044	831	0.4171	0.422861	72	67
SNRPG	3	44.0744	1081.25	0.4171	0.422861	73	38
HNRNPA2B1	5	43.7925	1271	0.4171	0.2772	74	28
SNRPF	3	43.6936	377.25	0.4171	0.490329	75	158
SNRPA	9	43.5645	909	0.4171	0.422861	76	54
NXF1	9	43.2507	780	0.4171	0.422861	77	72
SRRM2	4	42.9207	689	0.4171	0.422861	78	82
SNRPB2	3	42.5248	1595	0.4171	0.04675	79	16
NPM1	5	42.0021	214	0.4171	0.468983	80	202
SNIP1	10	41.6909	171	0.4171	0.464173	81	214
AQR	8	41.5545	1055	0.4171	0.422861	82	39
DHX8	10	40.7825	295	0.4171	0.468983	83	171
SRRM1	4	40.7272	217	0.4171	0.468983	84	201
HNRNPH2	n/a	40.3091	450	0.4171	0.468983	85	131
LSM7	3	40.2951	558	0.4171	0.441888	86	106
SRSF2IP	10	40.0059	292.75	0.4171	0.468983	87	174
YBX1	5	39.9181	1006	0.4171	0.422861	88	48
THRAP3	5	39.8694	570	0.4171	0.442821	89	103
SART1	10	39.7709	879	0.4171	0.422861	90	59
PPP1R8	3	39.4713	528	0.4171	0.464173	91	110
HNRNPAB	4	39.3054	691	0.4171	0.422861	92	81
SRSF7	5	39.2712	271	0.4171	0.468983	93	180
RAN	6	38.4369	1164	0.4171	0.402286	94	34
GPKOW	8	38.228	743	0.4171	0.422861	95	76
PRPF19	8	38.1989	1116.5	0.4171	0.422861	96	35
MFAP1	7	38.0182	187	0.4171	0.466743	97	211
DDX3X	5	37.6132	1468	0.4171	0.129684	98	18
LSM6	3	37.1036	187	0.4171	0.466743	99	211
SRSF5	5	37.075	1022	0.4171	0.422861	100	45
PRPF4B	4	37.0551	610	0.4171	0.431141	101	98
NUP153	6	36.785	885.667	0.4171	0.422861	102	56
ILF2	5	36.4226	367	0.4171	0.490831	103	160
WBP11	8	36.0726	141	0.4171	0.442821	104	222
HNRNPA0	9	35.6021	91	0.4171	0.427717	105	240
SRRT	2	35.0078	416	0.423149	0.468983	106	150
PNN	4	35.0077	18	0.423149	0.422861	107	278
XRCC5	4	34.8854	1018	0.424042	0.422861	108	46
RBM5	8	34.5477	809	0.428615	0.422861	109	69
PCBP2	9	34.2937	85	0.429289	0.427717	110	243
CLNS1A	3	33.9357	158	0.429289	0.459571	111	218
RBM7	n/a	33.786	90	0.429289	0.427717	112	241
FUBP1	3	33.7126	285	0.429289	0.468983	113	176
RBM23	n/a	33.6174	114	0.429289	0.431906	114	231
EEF1A1	4	33.2956	0	0.429394	0.422861	115	297
LUC7L2	4	32.723	14	0.430949	0.422861	116	281
MATR3	n/a	32.6359	1289	0.431256	0.272148	117	26
PQBP1	8	32.5543	75	0.431309	0.425066	118	246
XRCC6	4	32.4011	632	0.431309	0.425066	119	91
NAA38	3	32.3095	123	0.431309	0.440439	120	229
SNRPD1	3	32.278	627	0.431309	0.428769	121	95
SUMO1	4	31.9002	238	0.433046	0.468983	122	192
RALY	9	31.4791	55	0.43803	0.422861	123	256
ZNF207	8	31.4509	882.5	0.43803	0.422861	124	58
HNRNPA3	5	31.4362	9	0.43803	0.422861	125	286
LSM4	3	30.818	134	0.442839	0.442821	126	226
BCAS2	n/a	30.3835	271	0.446215	0.468983	127	180
RNF113A	7	30.2678	1048	0.446215	0.422861	128	41
SF3B1	n/a	30.2011	1257	0.446215	0.2772	129	29
ACIN1	4	29.9915	133	0.446215	0.442821	130	227
TRA2A	4	29.9395	292	0.446215	0.468983	131	175
PRPF4	10	29.6304	1356	0.448212	0.226	132	21
PPP1CA	4	29.4655	21	0.449533	0.422861	133	275
RBM22	n/a	29.4049	221.5	0.449629	0.468983	134	198
SRSF11	10	29.3644	135	0.446215	0.448294	135	225
ZRSR2	10	29.2494	517	0.446215	0.462206	136	112
PRCC	n/a	28.9706	432	0.451869	0.468983	137	139
NUP98	6	28.4742	745	0.459156	0.422861	138	74
GEMIN7	3	28.2664	1051.17	0.446215	0.422861	139	40
DHX38	8	28.2335	279	0.459156	0.468983	140	177
PRPF38B	4	28.1027	110	0.459156	0.431141	141	234
XPO1	6	28.0999	464	0.459156	0.468983	142	126
THOC1	7	28.015	327	0.459156	0.487991	143	168
NUP62	6	27.6747	258	0.46223	0.468983	144	184
C16orf80	4	26.9845	33	0.466332	0.422861	145	266
EIF2S2	6	26.7454	762	0.467889	0.422861	146	73
HNRNPL	9	26.6369	664	0.467889	0.422861	147	84
SNW1	8	26.3854	52	0.469297	0.422861	148	257
XAB2	7	26.2028	218	0.469297	0.468983	149	200
HNRNPR	3	26.1768	615	0.470537	0.427717	150	96
AGGF1	10	25.8856	499	0.472919	0.468322	151	120
ARGLU1	10	25.7472	1016.5	0.472919	0.422861	152	47
MAGOHB	4	25.7254	412	0.472919	0.471249	153	152
LSM1	3	25.2296	440	0.479825	0.468983	154	134
LSM5	3	25.1045	13	0.480812	0.422861	155	282
HSPA8	n/a	25.0273	434	0.481561	0.468983	156	137
GEMIN6	3	24.8723	137	0.472919	0.442821	157	224
DDX42	n/a	24.7818	260	0.482308	0.468983	158	183
QKI	9	24.7228	510	0.480812	0.468322	159	114
SRSF9	9	24.5968	506	0.483059	0.468322	160	115
BCLAF1	4	24.576	21	0.483059	0.422861	161	275
THOC5	3	24.511	208	0.483059	0.468322	162	203
RBMX2	n/a	24.3418	978	0.485355	0.422861	163	50
DDX1	9	23.6004	868	0.495129	0.422861	164	61
NCBP2	n/a	23.2447	859	0.499007	0.422861	165	63
SART3	10	23.1485	236	0.499007	0.468983	166	193
PRPF31	n/a	23.1463	189	0.499007	0.466743	167	209
SMU1	n/a	23.0591	339	0.499242	0.49056	168	164
SRSF8	5	23.0182	0	0.499242	0.422861	169	297
NXT1	6	22.7837	602.167	0.4997	0.431141	170	100
SMNDC1	1	22.617	634	0.4997	0.422861	171	90
UBE2I	6	22.6068	15	0.4997	0.422861	172	280
CPSF7	9	22.5594	1029	0.4997	0.422861	173	44
MAGOH	n/a	22.4683	1604	0.4997	0.0569412	174	15
NHP2L1	8	22.2011	1309	0.499511	0.257231	175	25
ERH	6	21.9078	185	0.499007	0.466743	176	212
SRPK2	10	21.7186	66.25	0.4997	0.427717	177	249
U2AF2	n/a	21.5748	40	0.495129	0.422861	178	263
CIRBP	9	21.4742	803	0.495129	0.422861	179	70
RBM8A	n/a	21.0111	823	0.487217	0.422861	180	68
UPF2	n/a	20.8802	1381	0.485664	0.2112	181	19
NCBP1	n/a	20.4671	1844	0.483059	0.0135385	182	12
EIF3I	n/a	20.4542	336	0.483059	0.49056	183	165
DHX16	n/a	20.1198	247	0.480812	0.468983	184	188
PRPF6	n/a	19.5374	111	0.473161	0.431141	185	233
LUC7L	10	19.4815	630	0.469297	0.425066	186	93
NUDT21	6	19.473	167	0.472919	0.462206	187	217
SAMD4A	4	19.3601	4	0.472919	0.422861	188	291
SNRPA1	n/a	19.1447	449	0.472919	0.468983	189	132
UPF1	n/a	18.7618	187	0.469297	0.466743	190	211
NXF2B	n/a	18.5083	421	0.467889	0.468983	191	145
CXorf56	n/a	18.3332	169.5	0.467654	0.462206	192	215
EIF3E	n/a	18.2689	93	0.4675	0.428769	193	239
NCOR1	6	18.1182	501	0.466332	0.468322	194	118
EIF5	n/a	18.0528	539	0.466332	0.463367	195	107
RANBP2	6	18.0067	67.6667	0.466332	0.424403	196	248
BUB3	n/a	17.9947	649	0.466332	0.422861	197	88
KPNA2	6	17.8939	471	0.466332	0.468983	198	124
TPR	n/a	17.7406	445	0.464457	0.468983	199	133
DGCR14	n/a	17.7368	518	0.464457	0.466743	200	111
EIF3A	n/a	17.6749	473	0.464457	0.468983	201	123
EIF4G1	n/a	17.4313	736	0.46223	0.422861	202	77
C17orf85	n/a	17.3149	701	0.461189	0.422861	203	80
SNRNP27	10	17.1681	57.25	0.459156	0.422861	204	254
PRPF38A	10	17.0707	19	0.459156	0.422861	205	277
NUP50	6	17.0621	202.5	0.459156	0.468322	206	204
SKIV2L2	n/a	17.0537	859	0.459156	0.422861	207	63
TTC14	7	16.9947	73	0.459156	0.425066	208	247
EIF3B	n/a	16.6978	529	0.459156	0.466743	209	109
GEMIN5	1	16.6107	11.1667	0.468816	0.422861	210	283
NONO	n/a	16.3402	40	0.454707	0.422861	211	263
CD2BP2	1	16.1583	75	0.451869	0.425493	212	246
ZCCHC8	n/a	16.0187	375	0.450849	0.49056	213	159
EIF4B	n/a	15.9695	854	0.450849	0.422861	214	65
RBM25	n/a	15.9369	663	0.450849	0.422861	215	85
UBL5	8	15.8348	425	0.450453	0.468983	216	142
CPSF6	9	15.5383	58	0.448212	0.422861	217	253
NUP85	2	15.4333	65	0.448212	0.422861	218	250
CSTF2	2	15.3591	37	0.448212	0.422861	219	264
CDC40	n/a	15.3512	500	0.448212	0.468322	220	119
RANGAP1	6	15.1531	405	0.446215	0.472948	221	153
XPOT	n/a	14.99	512	0.446215	0.468322	222	113
ETF1	6	14.9293	285	0.446215	0.468983	223	176
SIP1	1	14.7639	112	0.446215	0.431141	224	232
TIAL1	3	14.4108	0	0.443345	0.422861	225	297
CELF2	n/a	14.3363	248	0.442839	0.468983	226	187
EIF3C	n/a	14.3012	464	0.442839	0.468983	227	126
PABPN1	n/a	14.2756	262	0.442839	0.468983	228	182
RBM14	n/a	14.0711	845	0.442839	0.422861	229	66
EIF3F	n/a	13.7842	1038	0.43803	0.422861	230	42
SNUPN	6	13.5207	13	0.43803	0.422861	231	282
NUP214	6	13.3455	46	0.43803	0.422861	232	260
EIF3H	n/a	13.1254	628	0.431549	0.426022	233	94
PCBP4	n/a	13.089	244	0.431549	0.468983	234	189
SERBP1	2	13.0329	103	0.431549	0.431141	235	237
NUP54	n/a	13.0313	276	0.431549	0.468983	236	179
CPSF3	n/a	12.8959	223	0.431309	0.468983	237	197
EIF3G	n/a	12.8918	218	0.431309	0.468983	238	200
RPLP1	n/a	12.7516	154	0.431309	0.454203	239	219
DDX20	1	12.6024	5	0.442839	0.422861	240	290
CDC5L	n/a	12.4204	0	0.430949	0.422861	241	297
CSTF1	n/a	12.3874	238	0.430949	0.468983	242	192
PTBP2	n/a	12.3521	401	0.430949	0.476511	243	154
EIF4A3	n/a	12.2093	1090	0.430949	0.422861	244	37
SF3A2	5	12.1599	5	0.430949	0.422861	245	290
CPSF1	n/a	12.0721	235	0.430949	0.468983	246	194
SMN1	n/a	11.9257	52	0.429857	0.422861	247	257
EIF3D	n/a	11.8259	188	0.429394	0.466743	248	210
U2SURP	n/a	11.7915	418.5	0.429394	0.470486	249	147
NXT2	n/a	11.6474	197	0.429289	0.468322	250	207
EIF2S1	n/a	11.6422	65	0.429289	0.422861	251	250
WBP4	n/a	11.5955	327	0.429289	0.49056	252	168
HTATSF1	n/a	11.5312	3	0.429289	0.422861	253	292
ADAR	6	11.4524	43	0.429289	0.422861	254	261
RPP14	n/a	11.4308	121.167	0.429289	0.43868	255	230
CDK11A	10	11.4068	30	0.429289	0.422861	256	268
GEMIN4	1	11.342	180	0.430949	0.466743	257	213
RBM15	n/a	11.3339	567	0.429289	0.442821	258	104
EIF2B1	n/a	11.2932	498	0.429289	0.468983	259	121
TXNL4A	n/a	11.0239	76	0.429289	0.425066	260	245
ZNF830	7	11.0094	3	0.429289	0.422861	261	292
NMD3	6	10.8091	6	0.429289	0.422861	262	289
SUGP1	n/a	10.6718	365.5	0.429115	0.490831	263	161
EIF2B5	n/a	10.5311	201	0.428421	0.468322	264	206
RAE1	n/a	10.2938	102	0.424042	0.431141	265	238
UPF3A	n/a	10.1405	168	0.423149	0.462206	266	216
THOC7	2	10.1283	24	0.423149	0.422861	267	272
FRA10AC1	10	10.083	21	0.423149	0.422861	268	275
CDK13	n/a	10.073	0	0.423149	0.422861	269	297
PPIL1	8	10.0287	30.5	0.423149	0.422861	270	267
RBFOX2	9	9.97016	434	0.423149	0.468983	271	137
DDX46	10	9.7366	49	0.423149	0.422861	272	259
STRAP	1	9.68143	0	0.423149	0.422861	273	297
WDR83	n/a	9.55053	1	0.423149	0.422861	274	295
BAG2	8	9.42494	293	0.423149	0.468983	275	173
PPIL3	n/a	9.40528	329.5	0.422563	0.487991	276	167
PCBP3	n/a	9.13056	225	0.4171	0.468983	277	196
RPP38	n/a	9.10174	0.166667	0.4171	0.422861	278	296
SLU7	7	9.0793	3	0.4171	0.422861	279	292
NUP88	n/a	9.07104	64	0.4171	0.422861	280	251
PPIL2	n/a	9.03471	505	0.4171	0.468322	281	116
POP4	n/a	9	0.166667	0.4171	0.422861	282	296
PYDC1	n/a	9	0.166667	0.4171	0.422861	282	296
RPP30	n/a	9	0.166667	0.4171	0.422861	282	296
NKAP	7	8.89953	13	0.4171	0.422861	283	282
RPP40	n/a	8.891	0.166667	0.4171	0.422861	284	296
DDX41	n/a	8.84718	0	0.4171	0.422861	285	297
RBM17	n/a	8.79116	530	0.4171	0.465859	286	108
EIF3J	n/a	8.75828	41	0.4171	0.422861	287	262
RPP25	n/a	8.6893	0	0.4171	0.422861	288	297
KPNA1	6	8.61018	41	0.4171	0.422861	289	262
HNRPLL	n/a	8.49645	433.5	0.4171	0.468983	290	138
DDX19B	n/a	8.35719	111	0.4171	0.431141	291	233
CCAR1	n/a	8.3111	2	0.4171	0.422861	292	293
RUVBL1	6	8.24878	333	0.4171	0.49056	293	166
POP5	n/a	7.96544	0	0.4171	0.422861	294	297
DDX18	3	7.88431	0	0.4171	0.422861	295	297
TRIM24	6	7.88289	55	0.4171	0.422861	296	256
RPP21	n/a	7.86286	0	0.4171	0.422861	297	297
EFTUD2	n/a	7.72718	2	0.4171	0.422861	298	293
RAVER2	n/a	7.64203	13	0.4171	0.422861	299	282
RNF40	n/a	7.5289	149	0.4171	0.449918	300	221
CWC25	n/a	7.50538	17	0.4171	0.422861	301	279
CELF1	n/a	7.48668	0	0.4171	0.422861	302	297
EIF4E	n/a	7.45522	7	0.4171	0.422861	303	288
SMG5	n/a	7.44193	294	0.4171	0.468983	304	172
GPATCH8	n/a	7.15627	202	0.4171	0.468322	305	205
EIF2S3	n/a	7.14032	0	0.4171	0.422861	306	297
BUD31	n/a	7.09382	25	0.4171	0.422861	307	271
RNMT	6	6.78238	3	0.4171	0.422861	308	292
PHAX	6	6.52391	0	0.4171	0.422861	309	297
EIF2B3	n/a	6.40316	55	0.4171	0.422861	310	256
PDCD7	n/a	6.37445	434	0.4171	0.468983	311	137
RBBP6	n/a	6.32971	862	0.4171	0.422861	312	62
NUP107	n/a	6.24308	36	0.4171	0.422861	313	265
PPIL4	10	6.11877	1.25	0.4171	0.422861	314	294
SEC13	n/a	5.89362	79	0.4171	0.425493	315	244
FAM50B	n/a	5.85989	481	0.4171	0.468983	316	122
KHDRBS3	n/a	5.80579	691	0.4171	0.422861	317	81
CWC15	n/a	5.69824	25	0.4171	0.422861	318	271
EIF2B4	n/a	5.61793	2	0.4171	0.422861	319	293
SENP2	n/a	5.60224	50	0.4171	0.422861	320	258
PPIE	n/a	5.58744	57	0.4171	0.422861	321	255
NUP133	n/a	5.41782	5	0.4171	0.422861	322	290
PPIH	n/a	5.29569	602	0.4171	0.431141	323	101
EIF4A2	n/a	5.24858	105	0.4171	0.431141	324	236
EIF2B2	n/a	5.2152	27	0.4171	0.422861	325	269
CASC3	n/a	4.99069	452	0.4171	0.468983	326	130
CBX3	6	4.83134	26	0.4171	0.422861	327	270
CLASRP	n/a	4.82589	87	0.4171	0.427717	328	242
SMG6	n/a	4.80094	107	0.4171	0.431141	329	235
SAP18	n/a	4.71331	24	0.4171	0.422861	330	272
FUBP3	n/a	4.6201	9	0.4171	0.422861	331	286
SMG1	n/a	4.49087	27	0.4171	0.422861	332	269
NUP210	n/a	4.37057	0	0.4171	0.422861	333	297
SAP130	n/a	4.3239	50	0.4171	0.422861	334	258
RALYL	n/a	4.2282	418	0.4171	0.468983	335	148
EIF4EBP1	n/a	4.20648	22	0.4171	0.422861	336	274
NUPL1	n/a	4.13684	0	0.4171	0.422861	337	297
XPO5	n/a	4.13667	7	0.4171	0.422861	338	288
RANBP9	n/a	4.10962	9	0.4171	0.422861	339	286
TACC3	n/a	4.09814	2	0.4171	0.422861	340	293
TFIP11	n/a	4.04925	26	0.4171	0.422861	341	270
DDX39	n/a	4.02625	455	0.4171	0.468983	342	129
CELF3	n/a	4.02449	0	0.4171	0.422861	343	297
CPSF3L	n/a	3.98323	420	0.4171	0.468983	344	146
SREK1	10	3.91478	0	0.4171	0.422861	345	297
CCDC55	n/a	3.84123	0	0.4171	0.422861	346	297
DDX56	n/a	3.8342	0	0.4171	0.422861	347	297
SFRS18	n/a	3.75995	0	0.4171	0.422861	348	297
CCDC130	n/a	3.72956	10	0.4171	0.422861	349	285
DEK	n/a	3.72595	0	0.4171	0.422861	350	297
CPSF2	n/a	3.71521	0	0.4171	0.422861	351	297
ISY1	n/a	3.68348	8	0.4171	0.422861	352	287
COIL	n/a	3.67934	436	0.4171	0.468983	353	135
SUGP2	n/a	3.63202	23	0.4171	0.422861	354	273
THOC4	n/a	3.48326	63	0.4171	0.422861	355	252
DHX30	n/a	3.44679	462	0.4171	0.468983	356	127
CEBPD	n/a	3.41615	1	0.4171	0.422861	357	295
ELAVL4	n/a	3.37263	660	0.4171	0.422861	358	86
C9orf78	n/a	3.35812	4	0.4171	0.422861	359	291
PAIP1	n/a	3.32837	3	0.4171	0.422861	360	292
LIN9	n/a	3.27698	221	0.4171	0.468983	361	199
KHSRP	n/a	3.08123	11	0.4171	0.422861	362	284
KIAA1967	n/a	3.00551	2	0.4171	0.422861	363	293
RAVER1	n/a	2.91703	0	0.4171	0.422861	364	297
DDX6	n/a	2.89715	0	0.4171	0.422861	365	297
HSPA2	n/a	2.87192	0	0.4171	0.422861	366	297
SMG7	n/a	2.84951	269	0.4171	0.468983	367	181
SYMPK	n/a	2.81802	20	0.4171	0.422861	368	276
NUMA1	n/a	2.7809	0	0.4171	0.422861	369	297
CWC27	n/a	2.6948	0	0.4171	0.422861	370	297
EIF5B	n/a	2.57953	2	0.4171	0.422861	371	293
CSTF3	n/a	2.55007	15	0.4171	0.422861	372	280
CRNKL1	n/a	2.54851	6	0.4171	0.422861	373	289
DDX19A	n/a	2.54664	422	0.4171	0.468983	374	144
CSDA	n/a	2.46032	0	0.4171	0.422861	375	297
ELAVL3	n/a	2.41644	0	0.4171	0.422861	376	297
EIF1	n/a	2.37924	4	0.4171	0.422861	377	291
PLRG1	n/a	2.35899	14	0.4171	0.422861	378	281
FRG1	n/a	2.34343	0	0.4171	0.422861	379	297
BUD13	n/a	2.11136	0	0.4171	0.422861	380	297
C19orf43	n/a	2.1101	0	0.4171	0.422861	381	297
ZNF346	n/a	2.08187	8	0.4171	0.422861	382	287
FAM32A	n/a	2.05044	0	0.4171	0.422861	383	297
A2BP1	n/a	2.00096	0	0.4171	0.422861	384	297
DNAJC6	n/a	1.93319	0	0.4171	0.422861	385	297
SF3B14	n/a	1.85243	0	0.4171	0.422861	386	297
NUP155	n/a	1.84927	435	0.4171	0.468983	387	136
NUP37	n/a	1.83938	435	0.4171	0.468983	388	136
CWC22	n/a	1.73539	0	0.4171	0.422861	389	297
MLST8	n/a	1.71274	24	0.4171	0.422861	390	272
TMEM48	n/a	1.66261	427	0.4171	0.468983	391	141
SNRPN	n/a	1.64784	0	0.4171	0.422861	392	297
THOC2	n/a	1.64429	0	0.4171	0.422861	393	297
RBM4B	n/a	1.37387	0	0.4171	0.422861	394	297
PHF5A	n/a	1.3456	0	0.4171	0.422861	395	297
DDX3Y	n/a	1.25578	0	0.4171	0.422861	396	297
FAM58A	n/a	1.2182	0	0.4171	0.422861	397	297
RBMXL2	n/a	1.17476	0	0.4171	0.422861	398	297
SLC7A9	n/a	1.16788	0	0.4171	0.422861	399	297
HSPB1	n/a	1.15756	0	0.4171	0.422861	400	297
PRPF18	n/a	1.15312	0	0.4171	0.422861	401	297
NUP205	n/a	1.11356	0	0.4171	0.422861	402	297
DDX27	n/a	1.075	0	0.4171	0.422861	403	297
POMZP3	n/a	1.07099	0	0.4171	0.422861	404	297
SEC14L2	n/a	1.05336	0	0.4171	0.422861	405	297
CCDC12	n/a	1	0	0.4171	0.422861	406	297
NUPL2	n/a	1	0	0.4171	0.422861	406	297
HAS1	n/a	0.985478	0	0.4171	0.422861	407	297
DHX34	n/a	0.880965	423	0.4171	0.468983	408	143
PPWD1	n/a	0.8115	0	0.4171	0.422861	409	297
ZC3HAV1	n/a	0.723539	0	0.4171	0.422861	410	297
RNF34	n/a	0.644997	0	0.4171	0.422861	411	297
SNRNP40	n/a	0.595521	0	0.4171	0.422861	412	297
XRN2	n/a	0.58459	0	0.4171	0.422861	413	297
THOC6	n/a	0.562468	0	0.4171	0.422861	414	297
MBNL1	n/a	0.523149	3	0.4171	0.422861	415	292
IGF2BP3	n/a	0.507735	0	0.4171	0.422861	416	297
STRBP	n/a	0.34317	0	0.4171	0.422861	417	297
ZC3H13	n/a	0.339002	0	0.4171	0.422861	418	297
INTS8	n/a	0.32886	0	0.4171	0.422861	419	297
JUP	n/a	0.279564	0	0.4171	0.422861	420	297
RBM26	n/a	0.237263	0	0.4171	0.422861	421	297
BAT1	n/a	0.22712	0	0.4171	0.422861	422	297
DDX50	n/a	0.22712	0	0.4171	0.422861	422	297
RBM16	n/a	0.224866	0	0.4171	0.422861	423	297
TIA1	n/a	0.224866	0	0.4171	0.422861	423	297
CDK10	n/a	0.2016	0	0.4171	0.422861	424	297
DPF2	n/a	0.153688	0	0.4171	0.422861	425	297
PPP2R3A	n/a	0.139039	0	0.4171	0.422861	426	297
FBN2	n/a	0.133707	0	0.4171	0.422861	427	297
INTS12	n/a	0.123126	0	0.4171	0.422861	428	297
INTS3	n/a	0.123126	0	0.4171	0.422861	428	297
NUP43	n/a	0.123126	0	0.4171	0.422861	428	297
WDR70	n/a	0.123126	0	0.4171	0.422861	428	297
HNRPDL	n/a	0.11356	0	0.4171	0.422861	429	297
DDX21	n/a	0.101739	0	0.4171	0.422861	430	297
TGS1	n/a	0.101739	0	0.4171	0.422861	430	297
ZNF131	n/a	0.101739	0	0.4171	0.422861	430	297
