# Supplementary material for: Differential connectivity of splicing activators and repressors to the human spliceosome
Source: Genome Biol. 2015 Jun 6;16(1):119. doi: 10.1186/s13059-015-0682-5 (PMC4502471; doi:10.1186/s13059-015-0682-5)
Supplement: Additional file 12: Table S7. — PPIs detected by IP-MS and estimated through the PS-network. For (A) SRSF1 and (B) hnRNPA1 against other proteins. [file 13059_2015_682_MOESM12_ESM.xlsx]

## Sheet: Table S7A
Table S7A: PPIs detected by IP-MS and estimated through the PS-network for SRSF1
ID	P(in)	IPMS Enrichment	IPMS detected	Nuclease resistant	Spliceosomal	FC	Known interaction PMID
SRSF1	n/a	2.20163	yes	yes	yes	5
SRSF2	1	n/a	no	no	yes	5
TRA2B	0.998524	2	yes	yes	yes	5
SRSF4	0.997688	n/a	no	no	yes	5	22365833
U2AF1	0.997688	n/a	no	no	yes	10	8261509 9799243
SRSF3	0.996916	n/a	no	no	yes	5
SRSF10	0.996796	1.58496	yes	yes	yes	5	22365833
SRSF6	0.995097	0.415037	no	no	yes	5
SF3A3	0.992797	1.58496	yes	yes	yes	5
SRPK1	0.992683	n/a	no	no	yes	5	10390541 10196197 9472028 8798720 8208298
SRSF2IP	0.987753	1	no	no	yes	10	9447963
PNN	0.984483	3.16993	yes	yes	yes	4
DDX17	0.978025	n/a	no	no	yes	5
SNRNP70	0.97234	0.584963	no	no	yes	10	9799243
RNPS1	0.971325	1.58496	yes	yes	yes	10	22365833
HNRNPD	0.958959	n/a	no	no	yes	5
DHX9	0.956233	1.58496	yes	yes	yes	3
RBM10	0.950585	n/a	no	no	yes	9
NCL	0.943213	1.58496	yes	no	no	n/a
SFPQ	0.936978	n/a	no	no	yes	5
HNRNPM	0.936316	1.48543	yes	yes	yes	4
RBMX	0.931058	3.24793	yes	yes	yes	5
PRPF40A	0.931058	1	no	no	yes	8
SART3	0.927078	n/a	no	no	yes	10
SRSF11	0.924884	n/a	no	no	yes	10	8816452
HNRNPK	0.923362	n/a	no	no	yes	9
HNRNPU	0.918485	0.263034	no	no	yes	5
HNRNPA1	0.918485	n/a	no	no	yes	5
HNRNPH3	0.918485	n/a	no	no	yes	9
HNRNPA3	0.918301	n/a	no	no	yes	5
HNRNPA2B1	0.91712	n/a	no	no	yes	5
SNRPD3	0.915085	1	no	no	yes	3
PRPF4	0.911121	1.58496	yes	yes	yes	10	11418604
SRSF7	0.907573	1	no	no	yes	5
KHDRBS1	0.903405	n/a	no	no	yes	9
SNRPD1	0.899896	n/a	no	no	yes	3
MAGOH	0.894686	1.58496	yes	yes	yes	n/a
ILF2	0.889135	n/a	no	no	yes	5
PRPF19	0.883438	3.16993	yes	no	yes	8
CHERP	0.879235	1	no	no	yes	10
FUS	0.878285	1.58496	yes	yes	yes	9
HNRNPF	0.876666	1.58496	yes	no	yes	9
NUP153	0.876666	n/a	no	no	yes	6
SART1	0.872977	2.32193	yes	yes	yes	10
SF3B3	0.850491	0.584963	no	no	yes	5
RBM39	0.847627	0.321928	no	no	yes	10
HNRNPH1	0.844639	n/a	no	no	yes	5
CTNNBL1	0.842147	n/a	no	no	yes	10
PABPC4	0.838924	1.32193	yes	no	yes	5
SNRPA	0.838924	n/a	no	no	yes	9
SF3B1	0.814311	1.80735	yes	yes	yes	n/a
HNRNPUL1	0.804412	1.58496	yes	no	yes	9
ELAVL1	0.804412	n/a	no	no	yes	5
TCERG1	0.804412	n/a	no	no	yes	8	15456888
SRSF5	0.799843	n/a	no	no	yes	5
U2AF2	0.792593	n/a	no	no	yes	n/a	16189514
NUP98	0.773753	n/a	no	no	yes	6
SRRM1	0.770744	2.32193	yes	yes	yes	4
DDX46	0.770744	n/a	no	no	yes	10
SNRPD2	0.769261	0.584963	no	no	yes	3
SNRPC	0.762323	1.58496	yes	yes	yes	8
SF3B2	0.740039	2.32193	yes	yes	yes	8
HNRNPC	0.734387	n/a	no	no	yes	5
SF1	0.727424	n/a	no	no	yes	9
LUC7L3	0.727256	2.32193	yes	yes	no	n/a	12565863
RBM4	0.719745	1	no	no	yes	9
KPNB1	0.705313	n/a	no	no	yes	6
PRMT5	0.702668	n/a	no	no	yes	3
PPIH	0.701352	n/a	no	no	yes	n/a
NPM1	0.699688	0.584963	no	no	yes	5
SF3B4	0.689002	1	no	no	yes	8
TOE1	0.689002	n/a	no	no	yes	8
DDX5	0.675471	1.58496	yes	yes	yes	9
CDK11A	0.660186	1	no	no	yes	10
PRPF3	0.645646	1	no	no	yes	10
PRPF38A	0.645173	n/a	no	no	yes	10
SRRM2	0.644346	2.9386	yes	yes	yes	4
SF3A1	0.644346	2	yes	yes	yes	8
GPKOW	0.644346	n/a	no	no	yes	8
ARGLU1	0.641233	1	no	no	yes	10
GNB2L1	0.638716	n/a	no	no	yes	5
NUP62	0.629508	n/a	no	no	yes	6
ZCCHC10	0.580211	n/a	no	no	yes	8
PPIG	0.579578	n/a	no	no	yes	4
SRSF9	0.561892	1.58496	yes	yes	yes	9
UBL5	0.561184	n/a	no	no	yes	8
SAP30BP	0.547215	n/a	no	no	yes	8
CPSF7	0.531552	n/a	no	no	yes	9
DHX38	0.531552	n/a	no	no	yes	8
DDX3X	0.531059	1.80735	yes	yes	yes	5
NXT1	0.515923	n/a	no	no	yes	6
PABPC1	0.51521	1.22239	yes	no	yes	5
PUF60	0.509718	n/a	no	no	yes	4
PCBP1	0.496848	1	no	no	yes	9
NXF1	0.485755	n/a	no	no	yes	9	15184380
ACIN1	0.485315	2.58496	yes	yes	yes	4
NUDT21	0.469662	n/a	no	no	yes	6
HSPA8	0.460196	n/a	no	no	yes	n/a
SUMO1	0.460196	n/a	no	no	yes	4
TRA2A	0.438638	1	no	no	yes	4
NXT2	0.424264	n/a	no	no	yes	n/a
ZRSR2	0.419312	n/a	no	no	yes	10	9237760
SRSF8	0.365086	0.584963	no	no	yes	5
SNIP1	0.362707	n/a	no	no	yes	10
LUC7L	0.31446	2	yes	yes	yes	10
SNRNP27	0.31446	n/a	no	no	yes	10
YBX1	0.300669	1.58496	yes	no	yes	5
SF3A2	0.289434	n/a	no	no	yes	n/a
HNRNPA0	0.277946	n/a	no	no	yes	9	22365833
HTATSF1	0.229571	n/a	no	no	yes	n/a
MFAP1	0.18536	1	no	no	yes	7
DHX15	0.18069	2.58496	yes	yes	yes	4
HNRNPR	0.18069	n/a	no	no	yes	3
THRAP3	0.176843	2.80735	yes	yes	yes	5
RBM23	0.175865	n/a	no	no	yes	n/a
SRPK2	0.169413	1	no	no	yes	10	10196197 9472028
NUP85	0.15618	n/a	no	no	yes	2
UBE2I	0.146364	n/a	no	no	yes	6
UPF3A	0.139545	n/a	no	no	yes	n/a
DDX18	0.135524	2.32193	yes	no	yes	3
CIRBP	0.126538	n/a	no	no	yes	9
NUP43	0.123127	n/a	no	no	yes	n/a
ZCCHC8	0.123127	n/a	no	no	yes	n/a
HNRNPH2	0.119614	n/a	no	no	yes	n/a
SNRNP200	0.101739	3.70044	yes	yes	yes	4
EIF3D	0.101739	1	no	no	yes	n/a
CPSF6	0.101739	n/a	no	no	yes	9
SYNCRIP	0.101739	n/a	no	no	yes	3
POLR2B	0.0906808	1.58496	yes	yes	no	n/a
EIF3A	0.0906808	1	no	no	yes	n/a
XRCC5	0.0830613	0.263034	no	no	yes	4
BAT1	0.0830613	n/a	no	no	yes	n/a
BUB3	0.0830613	n/a	no	no	yes	n/a
RAE1	0.0754749	1	no	no	yes	n/a
AQR	0.0747722	1.58496	yes	yes	yes	8
CBX3	0.0747722	n/a	no	no	yes	6
EIF2B1	0.0747722	n/a	no	no	yes	n/a
NUP210	0.0747722	n/a	no	no	yes	n/a
RBM25	0.0747722	n/a	no	no	yes	n/a
THOC2	0.0747722	n/a	no	no	yes	n/a
RBM14	0.0682778	1.58496	yes	yes	yes	n/a
MYBBP1A	0.0682778	2	yes	no	no	n/a
PTBP1	0.0682778	1	no	no	yes	9
ILF3	0.0682778	n/a	no	no	yes	3
SNRPE	0.0682778	n/a	no	no	yes	3
TACC3	0.0682778	n/a	no	no	yes	n/a
XPO1	0.0682778	n/a	no	no	yes	6
NUP214	0.0639016	n/a	no	no	yes	6
ZNF207	0.0622883	n/a	no	no	yes	8
QKI	0.0604864	n/a	no	no	yes	9
PRPF4B	0.0571874	3	yes	yes	yes	4	11418604
NAT10	0.0571874	2.16993	yes	no	no	n/a
CPSF1	0.0571874	1	no	no	yes	n/a
DEK	0.0571874	n/a	no	no	yes	n/a
FUBP1	0.0571874	n/a	no	no	yes	3
LSM7	0.0571874	n/a	no	no	yes	3
NUP107	0.0571874	n/a	no	no	yes	n/a
SLTM	0.052613	2	yes	yes	no	n/a
RPS3	0.052613	2.45943	yes	no	no	n/a
CPSF4	0.052613	n/a	no	no	yes	n/a
EWSR1	0.052613	n/a	no	no	yes	4
SKIV2L2	0.052613	n/a	no	no	yes	n/a
SNRPF	0.052613	n/a	no	no	yes	3
ZC3H13	0.0484378	2	yes	yes	yes	n/a
DDX50	0.0484378	3.80735	yes	no	yes	n/a
SERBP1	0.0484378	1	no	no	yes	2
POLR2A	0.0452896	2	yes	yes	no	n/a
RBM15	0.0446715	2.80735	yes	yes	yes	n/a
MRPS18B	0.0446715	1.58496	yes	yes	no	n/a
DNAJC8	0.0446715	n/a	no	no	yes	n/a
HNRNPAB	0.0446715	n/a	no	no	yes	4
SNRPB2	0.0446715	n/a	no	no	yes	3
SRRT	0.0446715	n/a	no	no	yes	2
THOC6	0.0446715	n/a	no	no	yes	n/a
UPF2	0.0446715	n/a	no	no	yes	n/a
RPS7	0.0415214	1.58496	yes	yes	no	n/a
RPL4	0.0415214	1.58496	yes	no	no	n/a
DDX41	0.0415214	n/a	no	no	yes	n/a
EIF2B5	0.0415214	n/a	no	no	yes	n/a
NUP133	0.0415214	n/a	no	no	yes	n/a
PRPF38B	0.0415214	n/a	no	no	yes	4
SON	0.0378728	3.16993	yes	yes	no	n/a
RPL12	0.0378728	2.32193	yes	no	no	n/a
CLNS1A	0.0378728	n/a	no	no	yes	3
INTS3	0.0378728	n/a	no	no	yes	n/a
NONO	0.0378728	n/a	no	no	yes	n/a
SNRPG	0.0378728	n/a	no	no	yes	3
SREK1	0.0367602	n/a	no	no	yes	10	14559993 10757789
NOP2	0.0351834	1.41504	yes	no	no	n/a
DDX21	0.0351834	n/a	no	no	yes	n/a
DDX42	0.0351834	n/a	no	no	yes	n/a
MBNL1	0.0351834	n/a	no	no	yes	n/a
POP5	0.0351834	n/a	no	no	yes	n/a
RBBP6	0.0351834	n/a	no	no	yes	n/a
RPS15A	0.0327671	2.32193	yes	no	no	n/a
RBM28	0.0327671	1.58496	yes	no	no	n/a
COIL	0.0323301	n/a	no	no	yes	n/a
DDX54	0.0305072	1.58496	yes	yes	no	n/a
USP39	0.0305072	2	yes	yes	yes	n/a
RPL36AL	0.0305072	2	yes	no	no	n/a
RPS6	0.0305072	1.22239	yes	no	no	n/a
EIF3E	0.0305072	1	no	no	yes	n/a
INTS9	0.0305072	1	no	no	yes	n/a
EIF3H	0.0305072	n/a	no	no	yes	n/a
LSM6	0.0305072	n/a	no	no	yes	3
NUP205	0.0305072	n/a	no	no	yes	n/a
THOC7	0.0305072	n/a	no	no	yes	2
RPL14	0.0284904	2.58496	yes	no	no	n/a
RPL6	0.0284904	2.32193	yes	no	no	n/a
EIF4B	0.0284904	n/a	no	no	yes	n/a
INTS8	0.0284904	n/a	no	no	yes	n/a
LSM2	0.0284904	n/a	no	no	yes	3
LSM3	0.0284904	n/a	no	no	yes	3
RBM3	0.0284904	n/a	no	no	yes	n/a
SMNDC1	0.0284904	n/a	no	no	yes	1
TGS1	0.0284904	n/a	no	no	yes	n/a
MRPS22	0.0261658	1.58496	yes	yes	no	n/a
RPL10A	0.0261658	1.32193	yes	no	no	n/a
RBM5	0.0261658	n/a	no	no	yes	8
SNRNP35	0.0261658	n/a	no	no	yes	n/a
ZC3H4	0.0261658	n/a	no	no	yes	n/a
PRPF8	0.0245698	3.32193	yes	yes	yes	8
RPL34	0.0245698	2.58496	yes	no	no	n/a
EIF3B	0.0245698	n/a	no	no	yes	n/a
KHSRP	0.0245698	n/a	no	no	yes	n/a
RAN	0.0245698	n/a	no	no	yes	6
WBP11	0.0245698	n/a	no	no	yes	8
IK	0.0231173	2.32193	yes	yes	yes	8
CCT4	0.0231173	1.32193	yes	yes	no	n/a
NCBP2	0.0231173	1	no	no	yes	n/a
DDX19A	0.0231173	n/a	no	no	yes	n/a
EIF2S3	0.0231173	n/a	no	no	yes	n/a
NUP54	0.0231173	n/a	no	no	yes	n/a
SNRPA1	0.0231173	n/a	no	no	yes	n/a
DDX23	0.0215174	2	yes	yes	yes	n/a
GLYR1	0.0215174	1.58496	yes	yes	no	n/a
RPS17	0.0215174	2.32193	yes	no	no	n/a
RPL18	0.0215174	1.58496	yes	no	no	n/a
CELF1	0.0215174	n/a	no	no	yes	n/a
DPF2	0.0215174	n/a	no	no	yes	n/a
FRG1	0.0215174	n/a	no	no	yes	n/a
HNRPDL	0.0215174	n/a	no	no	yes	n/a
RBM16	0.0215174	n/a	no	no	yes	n/a
RPP21	0.0215174	n/a	no	no	yes	n/a
SNRPB	0.0215174	n/a	no	no	yes	3
DDX1	0.0202952	2	yes	yes	yes	9
LUC7L2	0.0202952	2	yes	yes	yes	4
ZC3HAV1	0.0202952	1	no	no	yes	n/a
ZNF131	0.0202952	1	no	no	yes	n/a
DHX8	0.0202952	n/a	no	no	yes	10
ETF1	0.0202952	n/a	no	no	yes	6
PPP1R8	0.0202952	n/a	no	no	yes	3
SUGP1	0.0192551	n/a	no	no	yes	n/a
RPL13A	0.018952	2	yes	no	no	n/a
RPL19	0.018952	1.80735	yes	no	no	n/a
ERH	0.018952	1	no	no	yes	6
ADAR	0.018952	n/a	no	no	yes	6
C16orf80	0.018952	n/a	no	no	yes	4
EIF3F	0.018952	n/a	no	no	yes	n/a
TIA1	0.018952	n/a	no	no	yes	n/a
EFTUD2	0.0182159	1.80735	yes	yes	yes	n/a
CCAR1	0.0182159	3	yes	yes	yes	n/a
GEMIN5	0.0182159	1	no	no	yes	1
RSL1D1	0.0176917	2	yes	yes	no	n/a
RPL37	0.0176917	1.58496	yes	yes	no	n/a
RPS12	0.0176917	2.32193	yes	no	no	n/a
RPS4X	0.0176917	1.58496	yes	no	no	n/a
C17orf85	0.0176917	n/a	no	no	yes	n/a
CSTF3	0.0176917	n/a	no	no	yes	n/a
NAA38	0.0176917	n/a	no	no	yes	3
NUP37	0.0176917	n/a	no	no	yes	n/a
DDX20	0.0171031	2	yes	yes	yes	1
NKAP	0.0171031	1	no	no	yes	7
FRA10AC1	0.0171031	n/a	no	no	yes	10
RBFOX2	0.0171031	n/a	no	no	yes	9
CHD1	0.0164159	2	yes	yes	no	n/a
RPL17	0.0164159	3.80735	yes	no	no	n/a
CAPRIN1	0.0164159	2	yes	no	no	n/a
RPL36A	0.0164159	2	yes	no	no	n/a
EIF2S2	0.0164159	1	no	no	yes	6
CELF2	0.0164159	n/a	no	no	yes	n/a
KPNA1	0.0164159	n/a	no	no	yes	6
NMD3	0.0164159	n/a	no	no	yes	6
XRCC6	0.0164159	n/a	no	no	yes	4
PWP1	0.0154712	1.58496	yes	yes	no	n/a
FIP1L1	0.0154712	2	yes	yes	yes	n/a
RPS25	0.0154712	3	yes	no	no	n/a
RPL28	0.0154712	1.58496	yes	no	no	n/a
RPL9	0.0154712	1.58496	yes	no	no	n/a
C9orf78	0.0154712	n/a	no	no	yes	n/a
CDC40	0.0154712	n/a	no	no	yes	n/a
DDX27	0.0154712	n/a	no	no	yes	n/a
DHX35	0.0154712	n/a	no	no	yes	n/a
DHX40	0.0154712	n/a	no	no	yes	n/a
PPP1CA	0.0154712	n/a	no	no	yes	4
RPL7A	0.0144865	1.87447	yes	no	no	n/a
RPL23A	0.0144865	1.58496	yes	no	no	n/a
INTS12	0.0144865	n/a	no	no	yes	n/a
PPWD1	0.0144865	n/a	no	no	yes	n/a
SNUPN	0.0144865	n/a	no	no	yes	6
THOC5	0.0144865	n/a	no	no	yes	3
TPR	0.0144865	n/a	no	no	yes	n/a
BCLAF1	0.013491	2.58496	yes	yes	yes	4
BCAS2	0.013491	1.58496	yes	no	yes	n/a
RPL11	0.013491	1.32193	yes	no	no	n/a
DDX3Y	0.013491	1	no	no	yes	n/a
WDR77	0.013491	n/a	no	no	yes	3
RBM22	0.0127227	2	yes	yes	yes	n/a
SNRNP40	0.0127227	2	yes	yes	yes	n/a
EIF3I	0.0127227	n/a	no	no	yes	n/a
FAM32A	0.0127227	n/a	no	no	yes	n/a
NHP2L1	0.0127227	n/a	no	no	yes	8
RANGAP1	0.0127227	n/a	no	no	yes	6
RPS19	0.0119546	2.16993	yes	no	no	n/a
RPL27A	0.0119546	2	yes	no	no	n/a
CSTF1	0.0119546	n/a	no	no	yes	n/a
GCFC1	0.0119546	n/a	no	no	yes	n/a
NCBP1	0.0119546	n/a	no	no	yes	n/a
NCOR1	0.0119546	n/a	no	no	yes	6
POP7	0.0119546	n/a	no	no	yes	n/a
PQBP1	0.0119546	n/a	no	no	yes	8
RPL7P32	0.0112827	1.80735	yes	no	no	n/a
RPLP1	0.0112827	1.58496	yes	no	yes	n/a
EBNA1BP2	0.0112827	1.32193	yes	no	no	n/a
GEMIN6	0.0112827	n/a	no	no	yes	3
GPATCH1	0.0112827	n/a	no	no	yes	n/a
POP4	0.0112827	n/a	no	no	yes	n/a
RNF34	0.0112827	n/a	no	no	yes	n/a
TMEM48	0.0112827	n/a	no	no	yes	n/a
ZMYM3	0.0112827	n/a	no	no	yes	n/a
RPS16	0.0106255	1.41504	yes	no	no	n/a
DDX19B	0.0106255	n/a	no	no	yes	n/a
HNRNPL	0.0106255	n/a	no	no	yes	9
NUP50	0.0106255	n/a	no	no	yes	6
RPP40	0.0106255	n/a	no	no	yes	n/a
SLC25A6	0.00993116	1.58496	yes	yes	no	n/a
RPL35	0.00993116	2	yes	no	no	n/a
RBM8A	0.00993116	1	no	no	yes	n/a
DHX16	0.00993116	n/a	no	no	yes	n/a
EEF1A1	0.00993116	n/a	no	no	yes	4
MSL2	0.00993116	n/a	no	no	yes	n/a
RNF113A	0.00993116	n/a	no	no	yes	7
ZC3H11A	0.00993116	n/a	no	no	yes	n/a
DDX56	0.00935457	2.16993	yes	yes	yes	n/a
RPL29	0.00935457	1.32193	yes	yes	no	n/a
MAGOHB	0.00935457	1.58496	yes	yes	yes	4
RPS10	0.00935457	2.32193	yes	no	no	n/a
KRI1	0.00935457	1.58496	yes	no	no	n/a
CD2BP2	0.00935457	1	no	no	yes	1
PRMT1	0.00935457	1	no	no	yes	4
PABPN1	0.00935457	n/a	no	no	yes	n/a
PPIE	0.00935457	n/a	no	no	yes	n/a
XPOT	0.00935457	n/a	no	no	yes	n/a
RPL18A	0.00879	1.58496	yes	no	no	n/a
LSM4	0.00879	n/a	no	no	yes	3
PPIL2	0.00879	n/a	no	no	yes	n/a
RPP14	0.00879	n/a	no	no	yes	n/a
RUVBL1	0.00879	n/a	no	no	yes	6
YTHDC2	0.00827748	1.58496	yes	no	no	n/a
RPL8	0.00827748	1.22239	yes	no	no	n/a
RBMX2	0.00827748	1	no	no	yes	n/a
INTS5	0.00827748	n/a	no	no	yes	n/a
NUP188	0.00827748	n/a	no	no	yes	n/a
SIP1	0.00827748	n/a	no	no	yes	1
TIAL1	0.00827748	n/a	no	no	yes	3
SNW1	0.0078122	2.58496	yes	yes	yes	8
FXR1	0.0078122	2.32193	yes	yes	no	n/a
BUD31	0.0078122	1	no	no	yes	n/a
CPSF3L	0.0078122	1	no	no	yes	n/a
MSL1	0.0078122	n/a	no	no	yes	n/a
RNF40	0.0078122	n/a	no	no	yes	n/a
SEC13	0.0078122	n/a	no	no	yes	n/a
SFRS18	0.0078122	n/a	no	no	yes	n/a
EIF4A3	0.00737082	2.58496	yes	yes	yes	n/a
LARP1	0.00737082	2	yes	no	no	n/a
RBM42	0.00737082	1	no	no	yes	9
TFIP11	0.00737082	1	no	no	yes	n/a
MATR3	0.00737082	n/a	no	no	yes	n/a
H3F3A	0.00692515	2	yes	yes	no	n/a
HUWE1	0.00692515	1.58496	yes	no	no	n/a
SF3B5	0.00692515	1	no	no	yes	n/a
DDX39	0.00692515	n/a	no	no	yes	n/a
EIF3G	0.00692515	n/a	no	no	yes	n/a
PRPF18	0.00692515	n/a	no	no	yes	n/a
PRPF31	0.00650407	2	yes	yes	yes	n/a
SMU1	0.00650407	1	no	no	yes	n/a
DNAJC13	0.00650407	n/a	no	no	yes	n/a
NUP93	0.00650407	n/a	no	no	yes	n/a
PRCC	0.00650407	n/a	no	no	yes	n/a
SNRNP25	0.00650407	n/a	no	no	yes	n/a
RPLP0	0.00611793	1.58496	yes	no	no	n/a
EIF5	0.00611793	n/a	no	no	yes	n/a
NUMA1	0.00611793	n/a	no	no	yes	n/a
STRAP	0.00611793	n/a	no	no	yes	1
RPL27	0.00576086	1.22239	yes	yes	no	n/a
RPS5	0.00576086	1.22239	yes	yes	no	n/a
ZNF638	0.00576086	1.58496	yes	no	no	n/a
IGF2BP3	0.00576086	0.415037	no	no	yes	n/a
CCDC130	0.00576086	n/a	no	no	yes	n/a
CSTF2	0.00576086	n/a	no	no	yes	2
LSM1	0.00576086	n/a	no	no	yes	3
COLEC11	0.00568514	1.58496	yes	yes	no	n/a
RPL31	0.00542412	1.22239	yes	yes	no	n/a
PRPF6	0.00542412	3.32193	yes	yes	yes	n/a
RPL36	0.00542412	2	yes	no	no	n/a
WDR70	0.00542412	1	no	no	yes	n/a
EIF3C	0.00542412	0.584963	no	no	yes	n/a
EIF2S1	0.00542412	n/a	no	no	yes	n/a
INTS1	0.00542412	n/a	no	no	yes	n/a
NUPL2	0.00542412	n/a	no	no	yes	n/a
RPS18	0.00513412	1.16993	yes	no	no	n/a
SYF2	0.00486439	n/a	no	no	yes	n/a
TXNL4A	0.00486439	n/a	no	no	yes	n/a
MRPL13	0.00460094	1.41504	yes	no	no	n/a
C19orf29	0.00460094	n/a	no	no	yes	n/a
CLK1	0.00460094	n/a	no	no	yes	n/a
CXorf56	0.00460094	n/a	no	no	yes	n/a
GPATCH8	0.00460094	n/a	no	no	yes	n/a
KIN	0.00460094	n/a	no	no	yes	n/a
PCF11	0.00460094	n/a	no	no	yes	n/a
XAB2	0.00433453	2	yes	yes	yes	7
AGGF1	0.00433453	n/a	no	no	yes	10
CWC25	0.00433453	n/a	no	no	yes	n/a
HBS1L	0.00433453	n/a	no	no	yes	n/a
SLC7A9	0.0042949	n/a	no	no	yes	n/a
SMN1	0.00408775	1	no	no	yes	n/a
INTS7	0.00408775	n/a	no	no	yes	n/a
RANBP2	0.00408775	n/a	no	no	yes	6
UPF1	0.00408775	n/a	no	no	yes	n/a
RALY	0.00385338	0.736966	no	no	yes	9
PRMT7	0.00385338	n/a	no	no	yes	n/a
HIST1H1D	0.00363101	3.32193	yes	no	no	n/a
EIF4G1	0.00363101	n/a	no	no	yes	n/a
EIF5B	0.00363101	n/a	no	no	yes	n/a
GPATCH3	0.00363101	n/a	no	no	yes	n/a
INTS6	0.00363101	n/a	no	no	yes	n/a
CCDC86	0.00341812	1.58496	yes	no	no	n/a
CCDC94	0.00341812	n/a	no	no	yes	n/a
EIF3J	0.00341812	n/a	no	no	yes	n/a
KPNA2	0.00341812	n/a	no	no	yes	6
RNMT	0.00341812	n/a	no	no	yes	6
RPP30	0.00341812	n/a	no	no	yes	n/a
BRIX1	0.00322216	2.32193	yes	yes	no	n/a
HIST3H3	0.00322216	1.58496	yes	no	no	n/a
HAS1	0.00322216	n/a	no	no	yes	n/a
TRIM24	0.00322216	n/a	no	no	yes	6
H1FX	0.00302741	2	yes	no	no	n/a
THOC1	0.00302741	n/a	no	no	yes	7
CDC5L	0.00286264	2.58496	yes	no	yes	n/a
FAM50A	0.00286264	n/a	no	no	yes	n/a
NOSIP	0.00286264	n/a	no	no	yes	n/a
EPPK1	0.00270969	1.58496	yes	yes	no	n/a
WTAP	0.0024203	2.58496	yes	yes	no	n/a
DDX24	0.0024203	2	yes	no	no	n/a
AAAS	0.0024203	n/a	no	no	yes	n/a
EIF1	0.0024203	n/a	no	no	yes	n/a
MLST8	0.0024203	n/a	no	no	yes	n/a
EIF2B4	0.00228982	n/a	no	no	yes	n/a
GEMIN7	0.00228982	n/a	no	no	yes	3
EIF2B3	0.00216015	n/a	no	no	yes	n/a
RBM38	0.00216015	n/a	no	no	yes	n/a
SMG5	0.00216015	n/a	no	no	yes	n/a
KHDRBS3	0.00215649	n/a	no	no	yes	n/a
EIF4E	0.00204368	n/a	no	no	yes	n/a
SEC31B	0.00204368	n/a	no	no	yes	n/a
SFRS15	0.00204368	n/a	no	no	yes	n/a
NUP88	0.0019326	n/a	no	no	yes	n/a
SMG6	0.0019326	n/a	no	no	yes	n/a
HMGXB3	0.00182679	n/a	no	no	yes	n/a
NXF2B	0.00172627	n/a	no	no	yes	n/a
RAVER2	0.00172627	n/a	no	no	yes	n/a
RBM15B	0.00172627	n/a	no	no	yes	n/a
HIST1H2BK	0.00162866	3.32193	yes	no	no	n/a
CRNKL1	0.00162866	1	no	no	yes	n/a
LSM5	0.00162866	n/a	no	no	yes	3
POLR2C	0.00154233	1.58496	yes	yes	no	n/a
CDK10	0.00154233	n/a	no	no	yes	n/a
FAM98A	0.00145899	1.58496	yes	yes	no	n/a
MBNL3	0.00145899	n/a	no	no	yes	n/a
PAIP1	0.00145899	n/a	no	no	yes	n/a
PRPF39	0.00145899	n/a	no	no	yes	n/a
RBM7	0.00145899	n/a	no	no	yes	n/a
HIST1H1C	0.00137485	1.19265	yes	yes	no	n/a
DHX57	0.00137485	1.58496	yes	no	yes	n/a
EIF2B2	0.00137485	n/a	no	no	yes	n/a
CDK13	0.001303	1.58496	yes	yes	yes	n/a
SCMH1	0.001303	2	yes	yes	no	n/a
CASC3	0.001303	n/a	no	no	yes	n/a
PCBP2	0.001303	n/a	no	no	yes	9
GEMIN4	0.00122661	1.58496	yes	yes	yes	1
RBM34	0.00122661	1.58496	yes	yes	no	n/a
ZMAT5	0.00122661	n/a	no	no	yes	n/a
NUPL1	0.00116185	n/a	no	no	yes	n/a
RNGTT	0.00109704	n/a	no	no	yes	n/a
RBM4B	0.0010375	1	no	no	yes	n/a
BAG2	0.0010375	n/a	no	no	yes	8
USH2A	0.000923515	1.58496	yes	yes	no	n/a
DHX30	0.000923515	3.58496	yes	no	yes	n/a
DGCR14	0.000923515	1	no	no	yes	n/a
RBM47	0.000923515	n/a	no	no	yes	n/a
SAP18	0.000873114	2.32193	yes	yes	yes	n/a
HIST1H2BC	0.000821946	3.32193	yes	yes	no	n/a
SENP2	0.000821946	n/a	no	no	yes	n/a
SYMPK	0.000775523	n/a	no	no	yes	n/a
EIF4EBP1	0.000731439	n/a	no	no	yes	n/a
RPP25	0.000731439	n/a	no	no	yes	n/a
SAMD4A	0.000731439	n/a	no	no	yes	4
IGK	0.000689707	2	yes	yes	no	n/a
PCBP3	0.000610615	n/a	no	no	yes	n/a
HNRNPUL2	0.000574143	2	yes	yes	yes	n/a
IGF2BP2	0.000574143	1.58496	yes	no	no	n/a
UBC	0.000574143	1.58496	yes	no	no	n/a
ZFR	0.000574143	1	no	no	yes	n/a
CEBPD	0.000574143	n/a	no	no	yes	n/a
GEMIN8	0.00053939	n/a	no	no	yes	n/a
NUP160	0.00053939	n/a	no	no	yes	n/a
FUBP3	0.000472501	n/a	no	no	yes	n/a
ADARB1	0.000442847	n/a	no	no	yes	n/a
HIST1H2BN	0.000413878	2.58496	yes	yes	no	n/a
EIF4A2	0.000413878	n/a	no	no	yes	n/a
SMG7	0.000413878	n/a	no	no	yes	n/a
WBP4	0.000413878	n/a	no	no	yes	n/a
POLDIP3	0.000384145	1.58496	yes	no	no	n/a
ESRP1	0.000384145	n/a	no	no	yes	n/a
PCBP4	0.000384145	n/a	no	no	yes	n/a
RBM17	0.000384145	n/a	no	no	yes	n/a
RRAGA	0.000356121	n/a	no	no	yes	n/a
SAP130	0.000356121	n/a	no	no	yes	n/a
DDX6	0.000287144	n/a	no	no	yes	n/a
SNORD43	0.000197798	1.28011	yes	yes	no	n/a
FRAXA	0.000197798	2.80735	yes	yes	no	n/a
RPL7L1	0.000197798	1.58496	yes	yes	no	n/a
CARM1P1	0.000197798	2.32193	yes	yes	no	n/a
C16orf88	0.000197798	2	yes	yes	no	n/a
C22orf28	0.000197798	2.32193	yes	yes	no	n/a
PGAM5	0.000197798	2.32193	yes	yes	no	n/a
C10orf2	0.000197798	2	yes	yes	no	n/a
SCAF1	0.000197798	2	yes	yes	no	n/a
H3F3C	0.000197798	1.58496	yes	yes	no	n/a
PLRG1	0.000197798	1.58496	yes	yes	yes	n/a
PHRF1	0.000197798	2	yes	yes	no	n/a
RPS4XP21	0.000197798	2	yes	yes	no	n/a
C14ORF166	0.000197798	1.58496	yes	yes	no	n/a
KIAA1429	0.000197798	1.58496	yes	yes	no	n/a
RAB43	0.000197798	1.58496	yes	yes	yes	n/a
RTTN	0.000197798	1.58496	yes	yes	no	n/a
SNRPEL1	0.000197798	1.58496	yes	yes	no	n/a
HIST2H2BF	0.000197798	3.16993	yes	no	no	n/a
RPL26	0.000197798	2.80735	yes	no	no	n/a
LOC100287887	0.000197798	2	yes	no	no	n/a
RPL13AP25	0.000197798	2	yes	no	no	n/a
THOC4	0.000197798	2	yes	no	yes	n/a
IGKV2-30	0.000197798	1.58496	yes	no	no	n/a
LYAR	0.000197798	1.58496	yes	no	no	n/a
PYDC1	0.000197798	1.58496	yes	no	yes	n/a
SNORA7A	0.000197798	1.58496	yes	no	no	n/a
SPATA5	0.000197798	1.58496	yes	no	no	n/a
RPS18P9	0.000197798	1.32193	yes	no	no	n/a
SNORD36B	0.000197798	1.22239	yes	no	no	n/a
SNORD68	0.000197798	1.22239	yes	no	no	n/a
CWC22	0.000197798	1	no	no	yes	n/a
MOV10	0.000197798	1	no	no	yes	n/a
PHF5A	0.000197798	1	no	no	yes	n/a
PPIL1	0.000197798	1	no	no	yes	8
RBM45	0.000197798	1	no	no	yes	n/a
RNF213	0.000197798	1	no	no	yes	n/a
SF3B14	0.000197798	1	no	no	yes	n/a
SUGP2	0.000197798	1	no	no	yes	n/a
ZNF326	0.000197798	1	no	no	yes	n/a
AAR2	0.000197798	n/a	no	no	yes	n/a
ADARB	0.000197798	n/a	no	no	yes	n/a
ALYREF	0.000197798	n/a	no	no	yes	n/a
BEL	0.000197798	n/a	no	no	yes	n/a
BRU	0.000197798	n/a	no	no	yes	n/a
BRUNOL	0.000197798	n/a	no	no	yes	n/a
BUD13	0.000197798	n/a	no	no	yes	n/a
C19orf43	0.000197798	n/a	no	no	yes	n/a
C1orf55	0.000197798	n/a	no	no	yes	n/a
C20ORF4	0.000197798	n/a	no	no	yes	n/a
CACTIN	0.000197798	n/a	no	no	yes	n/a
CCDC12	0.000197798	n/a	no	no	yes	n/a
CCDC55	0.000197798	n/a	no	no	yes	n/a
CCDC75	0.000197798	n/a	no	no	yes	n/a
CELF4	0.000197798	n/a	no	no	yes	n/a
CELF6	0.000197798	n/a	no	no	yes	n/a
CHAMP1	0.000197798	n/a	no	no	yes	n/a
CHP60	0.000197798	n/a	no	no	yes	n/a
CLASRP	0.000197798	n/a	no	no	yes	n/a
CLF1	0.000197798	n/a	no	no	yes	n/a
CPSF2	0.000197798	n/a	no	no	yes	n/a
CPSF3	0.000197798	n/a	no	no	yes	n/a
CUS1	0.000197798	n/a	no	no	yes	n/a
CWC15	0.000197798	n/a	no	no	yes	n/a
CWC24	0.000197798	n/a	no	no	yes	n/a
CWC26	0.000197798	n/a	no	no	yes	n/a
CWC27	0.000197798	n/a	no	no	yes	n/a
DDX26B	0.000197798	n/a	no	no	yes	n/a
DDX39A	0.000197798	n/a	no	no	yes	n/a
DDX39B	0.000197798	n/a	no	no	yes	n/a
DHX36	0.000197798	n/a	no	no	yes	n/a
DQX1	0.000197798	n/a	no	no	yes	n/a
FAM50	0.000197798	n/a	no	no	yes	n/a
FAM58A	0.000197798	n/a	no	no	yes	n/a
GEMIN2	0.000197798	n/a	no	no	yes	n/a
GSPT	0.000197798	n/a	no	no	yes	n/a
HERB	0.000197798	n/a	no	no	yes	n/a
HNRNPABD	0.000197798	n/a	no	no	yes	n/a
HNRNPCL2	0.000197798	n/a	no	no	yes	n/a
HNRPLL	0.000197798	n/a	no	no	yes	n/a
HNRPQ	0.000197798	n/a	no	no	yes	n/a
HP1G	0.000197798	n/a	no	no	yes	n/a
HSL7	0.000197798	n/a	no	no	yes	n/a
INTS10	0.000197798	n/a	no	no	yes	n/a
INTS2	0.000197798	n/a	no	no	yes	n/a
INTS4	0.000197798	n/a	no	no	yes	n/a
IST3	0.000197798	n/a	no	no	yes	n/a
ISY1	0.000197798	n/a	no	no	yes	n/a
JUP	0.000197798	n/a	no	no	yes	n/a
LENG1	0.000197798	n/a	no	no	yes	n/a
LIN9	0.000197798	n/a	no	no	yes	n/a
MASKIN	0.000197798	n/a	no	no	yes	n/a
MSI	0.000197798	n/a	no	no	yes	n/a
MTR4	0.000197798	n/a	no	no	yes	n/a
NHP2L	0.000197798	n/a	no	no	yes	n/a
NOVA	0.000197798	n/a	no	no	yes	n/a
NPTB	0.000197798	n/a	no	no	yes	n/a
NUP121	0.000197798	n/a	no	no	yes	n/a
NUP35	0.000197798	n/a	no	no	yes	n/a
PABPC	0.000197798	n/a	no	no	yes	n/a
PABPC1P2	0.000197798	n/a	no	no	yes	n/a
PDCD7	0.000197798	n/a	no	no	yes	n/a
PELA	0.000197798	n/a	no	no	yes	n/a
PHAX	0.000197798	n/a	no	no	yes	6
POP6	0.000197798	n/a	no	no	yes	n/a
POP8	0.000197798	n/a	no	no	yes	n/a
PPIL3	0.000197798	n/a	no	no	yes	n/a
PPIL4	0.000197798	n/a	no	no	yes	10
PPP1C	0.000197798	n/a	no	no	yes	n/a
PPP2C	0.000197798	n/a	no	no	yes	n/a
PPP2R1	0.000197798	n/a	no	no	yes	n/a
PPP2R2	0.000197798	n/a	no	no	yes	n/a
PPP2R5	0.000197798	n/a	no	no	yes	n/a
PRP28	0.000197798	n/a	no	no	yes	n/a
PRP38	0.000197798	n/a	no	no	yes	n/a
PRP39	0.000197798	n/a	no	no	yes	n/a
PRP40	0.000197798	n/a	no	no	yes	n/a
PRP46	0.000197798	n/a	no	no	yes	n/a
PRP5	0.000197798	n/a	no	no	yes	n/a
PRP6	0.000197798	n/a	no	no	yes	n/a
PRPF40	0.000197798	n/a	no	no	yes	n/a
RARY	0.000197798	n/a	no	no	yes	n/a
RAVER1	0.000197798	n/a	no	no	yes	n/a
RBFOX1	0.000197798	n/a	no	no	yes	n/a
RBM0	0.000197798	n/a	no	no	yes	n/a
RBM27	0.000197798	n/a	no	no	yes	n/a
RBMXL1	0.000197798	n/a	no	no	yes	n/a
RENT3	0.000197798	n/a	no	no	yes	n/a
RER	0.000197798	n/a	no	no	yes	n/a
RGPD2	0.000197798	n/a	no	no	yes	n/a
RNF20	0.000197798	n/a	no	no	yes	n/a
RNPC3	0.000197798	n/a	no	no	yes	n/a
RNU1-1	0.000197798	n/a	no	no	yes	n/a
RNU2-1	0.000197798	n/a	no	no	yes	n/a
RNU4-1	0.000197798	n/a	no	no	yes	n/a
RNU5A	0.000197798	n/a	no	no	yes	n/a
RNU6-1	0.000197798	n/a	no	no	yes	n/a
RNZ	0.000197798	n/a	no	no	yes	n/a
RPR2	0.000197798	n/a	no	no	yes	n/a
SEH1	0.000197798	n/a	no	no	yes	n/a
SF3B10	0.000197798	n/a	no	no	yes	n/a
SF3B125	0.000197798	n/a	no	no	yes	n/a
SFRS17	0.000197798	n/a	no	no	yes	n/a
SFSWAP	0.000197798	n/a	no	no	yes	n/a
SIP2	0.000197798	n/a	no	no	yes	n/a
SLT11	0.000197798	n/a	no	no	yes	n/a
SLU7	0.000197798	n/a	no	no	yes	7
SMB	0.000197798	n/a	no	no	yes	n/a
SNR17	0.000197798	n/a	no	no	yes	n/a
SNU114	0.000197798	n/a	no	no	yes	n/a
SNU23	0.000197798	n/a	no	no	yes	n/a
SNU66	0.000197798	n/a	no	no	yes	n/a
SPHKAP	0.000197798	n/a	no	no	yes	n/a
SQD	0.000197798	n/a	no	no	yes	n/a
SRM300	0.000197798	n/a	no	no	yes	n/a
SRPK	0.000197798	n/a	no	no	yes	n/a
SRSF12	0.000197798	n/a	no	no	yes	n/a
STRBP	0.000197798	n/a	no	no	yes	n/a
SUMO	0.000197798	n/a	no	no	yes	n/a
TET1	0.000197798	n/a	no	no	yes	n/a
THOC3	0.000197798	n/a	no	no	yes	n/a
TMEM171	0.000197798	n/a	no	no	yes	n/a
TTC14	0.000197798	n/a	no	no	yes	7
U1SNRNA	0.000197798	n/a	no	no	yes	n/a
U2SNRNA	0.000197798	n/a	no	no	yes	n/a
U2SURP	0.000197798	n/a	no	no	yes	n/a
U3SNORNA	0.000197798	n/a	no	no	yes	n/a
U4SNRNA	0.000197798	n/a	no	no	yes	n/a
U5SNRNA	0.000197798	n/a	no	no	yes	n/a
U6SNRNA	0.000197798	n/a	no	no	yes	n/a
WDR83	0.000197798	n/a	no	no	yes	n/a
WIBG	0.000197798	n/a	no	no	yes	n/a
XPO5	0.000197798	n/a	no	no	yes	n/a
XRN2	0.000197798	n/a	no	no	yes	n/a
YTH1	0.000197798	n/a	no	no	yes	n/a
ZBTB12	0.000197798	n/a	no	no	yes	n/a
ZC3H18	0.000197798	n/a	no	no	yes	n/a
ZCRB1	0.000197798	n/a	no	no	yes	n/a
ZMAT2	0.000197798	n/a	no	no	yes	n/a
ZNF346	0.000197798	n/a	no	no	yes	n/a
ZNF830	0.000197798	n/a	no	no	yes	7
KIAA1967	0.000104491	n/a	no	no	yes	n/a
PHC2	9.19e-05	1.58496	yes	yes	no	n/a
HIST1H2BM	9.19e-05	2.32193	yes	no	no	n/a
RPL35A	9.19e-05	2	yes	no	no	n/a
FAM50B	9.19e-05	n/a	no	no	yes	n/a
RANBP9	9.19e-05	n/a	no	no	yes	n/a
PTBP2	7.93e-05	1	no	no	yes	n/a
HNRNPCL1	7.93e-05	n/a	no	no	yes	n/a
CSDA	6.76e-05	1.58496	yes	yes	yes	n/a
DYRK3	6.76e-05	n/a	no	no	yes	n/a
EPB41L4B	6.76e-05	n/a	no	no	yes	n/a
POMZP3	6.76e-05	n/a	no	no	yes	n/a
PROL1	6.76e-05	n/a	no	no	yes	n/a
RPLP2	5.78e-05	1.58496	yes	no	no	n/a
KRT13	4.9e-05	1.58496	yes	yes	no	n/a
PELO	4.9e-05	n/a	no	no	yes	n/a
ELAVL2	4.12e-05	n/a	no	no	yes	n/a
F12	4.12e-05	n/a	no	no	yes	n/a
NUP155	4.12e-05	n/a	no	no	yes	n/a
RBMXL2	4.12e-05	n/a	no	no	yes	n/a
NOL10	2.96e-05	1.58496	yes	no	no	n/a
RPP38	2.5e-05	n/a	no	no	yes	n/a
SEC14L2	2.5e-05	n/a	no	no	yes	n/a
SMG1	2.09e-05	1	no	no	yes	n/a
SNRPN	2.09e-05	n/a	no	no	yes	n/a
DHX34	1.77e-05	n/a	no	no	yes	n/a
MBNL2	1.77e-05	n/a	no	no	yes	n/a
NRIP2	1.77e-05	n/a	no	no	yes	n/a
ESRP2	1.47e-05	n/a	no	no	yes	n/a
HSPB1	1.47e-05	n/a	no	no	yes	n/a
RPS28	1.04e-05	2	yes	yes	no	n/a
ELAVL4	1.04e-05	n/a	no	no	yes	n/a
RPL37A	8.52e-06	1.58496	yes	no	no	n/a
DNAJC6	8.52e-06	n/a	no	no	yes	n/a
DBR1	7.1e-06	n/a	no	no	yes	n/a
RALYL	7.1e-06	n/a	no	no	yes	n/a
FXR2	4.8e-06	3	yes	yes	no	n/a
POLR1B	4.8e-06	1.58	yes	no	no	n/a
CELF3	4.8e-06	n/a	no	no	yes	n/a
HSPA1A	4.8e-06	n/a	no	no	yes	n/a
RBM26	4.8e-06	n/a	no	no	yes	n/a
A2BP1	4.07e-06	n/a	no	no	yes	n/a
SNRNP48	3.44e-06	n/a	no	no	yes	n/a
PPP2R3A	2.89e-06	n/a	no	no	yes	n/a
BCAS1	2.1e-06	n/a	no	no	yes	n/a
ELAVL3	1.85e-06	n/a	no	no	yes	n/a
HSPA2	1.53e-06	1	no	no	yes	n/a
DST	1.99e-07	3.58496	yes	no	no	n/a

## Sheet: Table S7B
Table S7B: PPIs detected by IP-MS and estimated through the PS-network for hnRNPA1
ID	P(in)	IPMS Enrichment	IPMS detected	Nuclease resistant	Spliceosomal	FC	Known interaction PMID
HNRNPA1	n/a	2.22239	yes	yes	yes	5
HNRNPD	0.994889	n/a	no	no	yes	5
SRSF10	0.989442	n/a	no	no	yes	5
HNRNPU	0.987134	1.70044	yes	yes	yes	5
HNRNPA2B1	0.986145	3.24793	yes	yes	yes	5
RBMX	0.986133	3.80735	yes	yes	yes	5
SRSF6	0.983901	0.584963	no	no	yes	5
PABPC4	0.982312	3.45943	yes	no	yes	5
SF3B3	0.972578	n/a	no	no	yes	5
HNRNPA3	0.969549	3.45943	yes	yes	yes	5
SRSF2	0.965557	n/a	no	no	yes	5
HNRNPH1	0.951244	3	yes	no	yes	5
SRSF9	0.950723	n/a	no	no	yes	9
RPS7	0.93972	1.58496	yes	no	no	n/a
SRSF3	0.934682	1	no	no	yes	5
ELAVL1	0.933945	n/a	no	no	yes	5
HNRNPR	0.923362	1.58496	yes	no	yes	3
SRSF1	0.918485	n/a	no	no	yes	5
RPS4X	0.911121	1.41504	yes	no	no	n/a
SRSF7	0.905786	n/a	no	no	yes	5
SRSF4	0.904973	n/a	no	no	yes	5
SFPQ	0.899896	n/a	no	no	yes	5
HNRNPM	0.895422	3.80735	yes	yes	yes	4
ILF2	0.893123	1.58496	yes	yes	yes	5
RPL23A	0.883631	1.32193	yes	yes	no	n/a
NCL	0.883438	1.11548	yes	no	no	n/a
RBM10	0.883438	1	no	no	yes	9
SNRPD3	0.868283	n/a	no	no	yes	3
TRA2B	0.868283	n/a	no	no	yes	5	22365833
CPSF1	0.858271	n/a	no	no	yes	n/a
UPF2	0.850491	n/a	no	no	yes	n/a
KHDRBS1	0.844269	n/a	no	no	yes	9
TACC3	0.838268	n/a	no	no	yes	n/a
SF3A3	0.837492	n/a	no	no	yes	5
EIF3E	0.822709	n/a	no	no	yes	n/a
HNRNPF	0.814311	2	yes	no	yes	9
HNRNPK	0.812671	n/a	no	no	yes	9
HNRNPUL1	0.809234	1.58496	yes	no	yes	9
DHX9	0.804412	4.45943	yes	yes	yes	3
SNRPD2	0.802478	n/a	no	no	yes	3
NUP153	0.796185	1	no	no	yes	6
SRSF5	0.789184	n/a	no	no	yes	5
ILF3	0.786856	2	yes	yes	yes	3
DDX5	0.773753	1.58496	yes	no	yes	9
C17orf85	0.751943	n/a	no	no	yes	n/a
SRPK1	0.751185	n/a	no	no	yes	5
HNRNPC	0.748722	3.58496	yes	yes	yes	5
DDX17	0.738206	1	no	no	yes	5
RBM4	0.733354	n/a	no	no	yes	9
FUS	0.727256	n/a	no	no	yes	9
SKIV2L2	0.727256	n/a	no	no	yes	n/a
DDX3X	0.725126	n/a	no	no	yes	5
GNB2L1	0.719745	n/a	no	no	yes	5
NPM1	0.673454	n/a	no	no	yes	5
NUP98	0.591654	n/a	no	no	yes	6
PPIE	0.588884	n/a	no	no	yes	n/a
PABPC1	0.580211	1.41504	yes	no	yes	5
NXF1	0.579578	n/a	no	no	yes	9
THOC5	0.52905	n/a	no	no	yes	3
PRMT5	0.516957	n/a	no	no	yes	3
RAN	0.512609	n/a	no	no	yes	6
MATR3	0.509718	n/a	no	no	yes	n/a
SRSF8	0.506038	n/a	no	no	yes	5
PPP1R8	0.498859	n/a	no	no	yes	3
RNPS1	0.498859	n/a	no	no	yes	10
PABPN1	0.493931	n/a	no	no	yes	n/a	12945950
EEF1A1	0.460196	0.415037	no	no	yes	4
WDR77	0.423338	n/a	no	no	yes	3
LSM4	0.394738	n/a	no	no	yes	3
SNW1	0.367696	n/a	no	no	yes	8
THRAP3	0.339706	1	no	no	yes	5
SUMO1	0.334392	n/a	no	no	yes	4
RBM42	0.302424	n/a	no	no	yes	9
UPF1	0.254934	3	yes	no	yes	n/a
YBX1	0.243378	2	yes	no	yes	5
HNRNPA0	0.223523	1	no	no	yes	9
RANBP2	0.212374	n/a	no	no	yes	6
CHERP	0.18536	n/a	no	no	yes	10
PNN	0.18069	n/a	no	no	yes	4
CIRBP	0.17887	n/a	no	no	yes	9
EIF3D	0.123127	n/a	no	no	yes	n/a
HNRNPH3	0.123127	3	yes	yes	yes	9	22365833
CDC5L	0.114635	0.584963	no	no	yes	n/a
DHX15	0.11356	n/a	no	no	yes	4
EIF2B1	0.0906808	n/a	no	no	yes	n/a
EIF3H	0.0906808	n/a	no	no	yes	n/a
RPL4	0.0906808	1.28011	yes	yes	no	n/a
EIF2B5	0.0830613	n/a	no	no	yes	n/a
EIF4B	0.0830613	n/a	no	no	yes	n/a
NOP2	0.0830613	2.80735	yes	yes	no	n/a
PRPF4B	0.0830613	n/a	no	no	yes	4
RPS15A	0.0830613	1.58496	yes	no	no	n/a
BAT1	0.0747722	n/a	no	no	yes	n/a
FUBP1	0.0747722	n/a	no	no	yes	3
PTCD3	0.0747722	2	yes	no	no	n/a
SF3B1	0.0747722	1	no	no	yes	n/a
QKI	0.071623	n/a	no	no	yes	9
RBM25	0.0682778	n/a	no	no	yes	n/a
RBM39	0.0682778	1	no	no	yes	10
SAP18	0.0677606	n/a	no	no	yes	n/a
NUP214	0.0641026	n/a	no	no	yes	6
RPS3	0.0622883	2.22239	yes	no	no	n/a
RPS3A	0.0622883	4	yes	no	no	n/a
ZCCHC8	0.0622883	n/a	no	no	yes	n/a
BUB3	0.0571874	n/a	no	no	yes	n/a
DDX18	0.0571874	n/a	no	no	yes	3
EIF3A	0.0571874	n/a	no	no	yes	n/a
LSM7	0.0571874	n/a	no	no	yes	3
RPL14	0.0571874	1.22239	yes	yes	no	n/a
THOC2	0.0571874	n/a	no	no	yes	n/a
NUP210	0.052613	n/a	no	no	yes	n/a
NUP43	0.052613	n/a	no	no	yes	n/a
NUP85	0.052613	n/a	no	no	yes	2
RPL34	0.052613	1.22239	yes	yes	no	n/a
SART1	0.052613	n/a	no	no	yes	10
SNRNP200	0.052613	n/a	no	no	yes	4
SNRPE	0.052613	n/a	no	no	yes	3
XRCC5	0.052613	n/a	no	no	yes	4
EWSRI1	0.0484379	n/a	no	no	yes	4
AQR	0.0484378	n/a	no	no	yes	8
DDX50	0.0484378	1.58496	yes	yes	yes	n/a
MAGOH	0.0484378	n/a	no	no	yes	n/a
MBNL1	0.0484378	n/a	no	no	yes	n/a
SYNCRIP	0.0484378	1.58496	yes	yes	yes	3
DDX46	0.0446715	n/a	no	no	yes	10
PRPF38B	0.0446715	n/a	no	no	yes	4
PRPF40A	0.0446715	1	no	no	yes	8
RBM15	0.0446715	n/a	no	no	yes	n/a
RPL32	0.0446715	2.58496	yes	no	no	n/a
RPS12	0.0446715	2	yes	yes	no	n/a
RPS17	0.0446715	2	yes	yes	no	n/a
SNRPB2	0.0446715	n/a	no	no	yes	3
TCERG1	0.0446715	n/a	no	no	yes	8
DDX21	0.0415214	n/a	no	no	yes	n/a
INTS8	0.0415214	n/a	no	no	yes	n/a
RPL19	0.0415214	1.32193	yes	no	no	n/a
RPL36A	0.0415214	2.58496	yes	yes	no	n/a
SNRPA	0.0415214	n/a	no	no	yes	9
SNRPF	0.0415214	n/a	no	no	yes	3
XPO1	0.0415214	n/a	no	no	yes	6
DDX42	0.0378728	n/a	no	no	yes	n/a
LSM6	0.0378728	n/a	no	no	yes	3
NAT10	0.0378728	1.58496	yes	yes	no	n/a
PRPF3	0.0378728	n/a	no	no	yes	10
RBM5	0.0378728	n/a	no	no	yes	8
RPL6	0.0378728	2.58496	yes	no	no	n/a
SART3	0.0378728	n/a	no	no	yes	10
SNRPD1	0.0378728	n/a	no	no	yes	3
ZNF207	0.0378728	n/a	no	no	yes	8
CPSF6	0.0351834	n/a	no	no	yes	9
FTSJ3	0.0351834	1.58496	yes	yes	no	n/a
NUP107	0.0351834	n/a	no	no	yes	n/a
PRPF19	0.0351834	1	no	no	yes	8
PTBP1	0.0351834	n/a	no	no	yes	9
RBM16	0.0351834	n/a	no	no	yes	n/a
RPL15	0.0351834	1.32193	yes	yes	no	n/a
RPS24	0.0351834	2	yes	no	no	n/a
ZC3HAV1	0.0351834	2	yes	no	yes	n/a
CPSF4	0.0327671	n/a	no	no	yes	n/a
DEK	0.0327671	n/a	no	no	yes	n/a
RBBP6	0.0327671	n/a	no	no	yes	n/a
RPL11	0.0327671	2.32193	yes	yes	no	n/a
SRRM1	0.0327671	0.736966	no	no	yes	4
TOE1	0.0327671	n/a	no	no	yes	8
U2AF1	0.0327671	n/a	no	no	yes	10
INTS3	0.0305072	n/a	no	no	yes	n/a
POP5	0.0305072	n/a	no	no	yes	n/a
RBM3	0.0305072	n/a	no	no	yes	n/a
SF1	0.0305072	n/a	no	no	yes	9
SMNDC1	0.0305072	n/a	no	no	yes	1
ZC3H13	0.0305072	n/a	no	no	yes	n/a
ARGLU1	0.0284904	n/a	no	no	yes	10
CBX3	0.0284904	n/a	no	no	yes	6
DDX27	0.0284904	1	no	no	yes	n/a
LUC7L2	0.0284904	1	no	no	yes	4
NAA38	0.0284904	n/a	no	no	yes	3
RPL9	0.0284904	2.80735	yes	no	no	n/a
RPP21	0.0284904	n/a	no	no	yes	n/a
THOC6	0.0284904	n/a	no	no	yes	n/a
CTNNBL1	0.0261658	n/a	no	no	yes	10
SRSF2IP	0.0261658	n/a	no	no	yes	10
ZNF131	0.0261658	n/a	no	no	yes	n/a
IK	0.0245698	n/a	no	no	yes	8
RBM14	0.0245698	n/a	no	no	yes	n/a
SNRPB	0.0245698	n/a	no	no	yes	3
TIA1	0.0245698	n/a	no	no	yes	n/a
BCLAF1	0.0231173	n/a	no	no	yes	4
CLNS1A	0.0231173	n/a	no	no	yes	3
DDX41	0.0231173	n/a	no	no	yes	n/a
DNAJC8	0.0231173	n/a	no	no	yes	n/a
HNRPDL	0.0231173	n/a	no	no	yes	n/a
NONO	0.0231173	n/a	no	no	yes	n/a
PPIH	0.0231173	n/a	no	no	yes	n/a
PPWD1	0.0231173	n/a	no	no	yes	n/a
RPS13	0.0231173	2.80735	yes	yes	no	n/a
EFTUD2	0.0229944	n/a	no	no	yes	n/a
CELF2	0.0215174	n/a	no	no	yes	n/a
EIF3F	0.0215174	n/a	no	no	yes	n/a
FIP1L1	0.0215174	n/a	no	no	yes	n/a
LSM3	0.0215174	n/a	no	no	yes	3
MSL2	0.0215174	n/a	no	no	yes	n/a
RPL28	0.0215174	2	yes	no	no	n/a
RSL1D1	0.0215174	2.80735	yes	yes	no	n/a
SERBP1	0.0215174	n/a	no	no	yes	2
SNRNP35	0.0215174	n/a	no	no	yes	n/a
FRG1	0.0202952	n/a	no	no	yes	n/a
MRPS18B	0.0202952	2	yes	no	no	n/a
NUP205	0.0202952	n/a	no	no	yes	n/a
RPS10	0.0202952	2	yes	no	no	n/a
RPS19	0.0202952	1.80735	yes	no	no	n/a
SNRNP70	0.0202952	0.807355	no	no	yes	10
SREK1	0.0192551	n/a	no	no	yes	10	14559993
WDR83	0.0192551	n/a	no	no	yes	n/a
CDC40	0.018952	n/a	no	no	yes	n/a
DDX3Y	0.018952	n/a	no	no	yes	n/a
EIF2S3	0.018952	n/a	no	no	yes	n/a
HNRNPAB	0.018952	n/a	no	no	yes	4
PPIG	0.018952	n/a	no	no	yes	4
PPIL2	0.018952	n/a	no	no	yes	n/a
RPL29	0.018952	2	yes	no	no	n/a
SNRPC	0.018952	n/a	no	no	yes	8
DDX20	0.0182159	n/a	no	no	yes	1
CELF1	0.0176917	n/a	no	no	yes	n/a
DPF2	0.0176917	n/a	no	no	yes	n/a
MRPS22	0.0176917	2.58496	yes	no	no	n/a
PWP1	0.0176917	1.58496	yes	yes	no	n/a
RPL35	0.0176917	2	yes	no	no	n/a
USP39	0.0176917	n/a	no	no	yes	n/a
ZC3H4	0.0176917	n/a	no	no	yes	n/a
DDX23	0.0164159	1	no	no	yes	n/a
DHX35	0.0164159	n/a	no	no	yes	n/a
DHX40	0.0164159	n/a	no	no	yes	n/a
EIF3B	0.0164159	n/a	no	no	yes	n/a
ERH	0.0164159	1	no	no	yes	6
FAU	0.0164159	1.58496	yes	no	no	n/a
HP1BP3	0.0164159	2.32193	yes	yes	no	n/a
INTS9	0.0164159	n/a	no	no	yes	n/a
LSM2	0.0164159	n/a	no	no	yes	3
PRPF4	0.0164159	n/a	no	no	yes	10
SF3B2	0.0164159	1.58496	yes	no	yes	8
SNRPG	0.0164159	n/a	no	no	yes	3
ZC3H11A	0.0164159	n/a	no	no	yes	n/a
COIL	0.0158898	n/a	no	no	yes	n/a
ADAR	0.0154712	1	no	no	yes	6
CDK11A	0.0154712	n/a	no	no	yes	10
NUP133	0.0154712	n/a	no	no	yes	n/a
NUP54	0.0154712	n/a	no	no	yes	n/a
RBM22	0.0154712	n/a	no	no	yes	n/a
THOC7	0.0154712	n/a	no	no	yes	2
C9orf78	0.0144865	n/a	no	no	yes	n/a
NXT1	0.0144865	n/a	no	no	yes	6
RPL31	0.0144865	1.32193	yes	no	no	n/a
RPLP1	0.0144865	1.58496	yes	no	yes	n/a
SRRM2	0.0144865	1.58496	yes	yes	yes	4
C16orf80	0.013491	n/a	no	no	yes	4
DHX38	0.013491	n/a	no	no	yes	8
SNRPA1	0.013491	n/a	no	no	yes	n/a
TGS1	0.013491	n/a	no	no	yes	n/a
TRA2A	0.013491	n/a	no	no	yes	4
CLK1	0.0127227	n/a	no	no	yes	n/a
ETF1	0.0127227	n/a	no	no	yes	6
FAM32A	0.0127227	n/a	no	no	yes	n/a
RNF113A	0.0127227	n/a	no	no	yes	7
RPL27	0.0127227	1.22239	yes	yes	no	n/a
EIF3I	0.0119546	n/a	no	no	yes	n/a
NCOR1	0.0119546	n/a	no	no	yes	6
PRPF8	0.0119546	1.58496	yes	no	yes	8
RPP40	0.0119546	n/a	no	no	yes	n/a
SAP30BP	0.0119546	n/a	no	no	yes	8
SRRT	0.0119546	n/a	no	no	yes	2
CPSF7	0.0112827	n/a	no	no	yes	9
DDX19A	0.0112827	n/a	no	no	yes	n/a
DHX8	0.0112827	1	no	no	yes	10
EIF2S2	0.0112827	n/a	no	no	yes	6
INTS12	0.0112827	n/a	no	no	yes	n/a
PPP1CA	0.0112827	n/a	no	no	yes	4
PQBP1	0.0112827	n/a	no	no	yes	8
TPR	0.0112827	n/a	no	no	yes	n/a
GPATCH1	0.0106255	n/a	no	no	yes	n/a
HNRNPL	0.0106255	0.584963	no	no	yes	9
KPNB1	0.0106255	n/a	no	no	yes	6
MRPL15	0.0106255	2.32193	yes	no	no	n/a
NCBP2	0.0106255	1	no	no	yes	n/a
RBMX2	0.0106255	n/a	no	no	yes	n/a
SF3A1	0.0106255	1	no	no	yes	8
SRSF11	0.0106255	n/a	no	no	yes	10
CD2BP2	0.00993116	n/a	no	no	yes	1
DHX16	0.00993116	n/a	no	no	yes	n/a
GCFC1	0.00993116	n/a	no	no	yes	n/a
MRPS27	0.00993116	2.80735	yes	no	no	n/a
RPLP0	0.00993116	3	yes	no	no	n/a
RBMXL2	0.00972388	n/a	no	no	yes	n/a
CCDC130	0.00935457	n/a	no	no	yes	n/a
DDX1	0.00935457	2.58496	yes	yes	yes	9
EIF3G	0.00935457	n/a	no	no	yes	n/a
KHSRP	0.00935457	n/a	no	no	yes	n/a
MSL1	0.00935457	n/a	no	no	yes	n/a
RPL8	0.00935457	1.41504	yes	no	no	n/a
RPS18	0.00935457	1.58496	yes	no	no	n/a
SF3B4	0.00935457	n/a	no	no	yes	8
WBP11	0.00935457	n/a	no	no	yes	8
XRCC6	0.00935457	n/a	no	no	yes	4
DDX56	0.00879	2.45943	yes	yes	yes	n/a
PCBP1	0.00879	n/a	no	no	yes	9
SFRS18	0.00879	n/a	no	no	yes	n/a
ZCCHC10	0.00879	n/a	no	no	yes	8
RPS5	0.00827748	1.58496	yes	yes	no	n/a
DDX39	0.0078122	n/a	no	no	yes	n/a
DNAJC13	0.0078122	n/a	no	no	yes	n/a
NHP2L1	0.0078122	n/a	no	no	yes	8
NMD3	0.0078122	n/a	no	no	yes	6
NUP37	0.0078122	n/a	no	no	yes	n/a
PRPF18	0.0078122	n/a	no	no	yes	n/a
RBM8A	0.0078122	n/a	no	no	yes	n/a
TIAL1	0.0078122	n/a	no	no	yes	3
NUP188	0.00737082	n/a	no	no	yes	n/a
POP4	0.00737082	n/a	no	no	yes	n/a
RNF34	0.00737082	n/a	no	no	yes	n/a
BCAS2	0.00692515	1	no	no	yes	n/a
HSPA8	0.00692515	n/a	no	no	yes	n/a
MRPS34	0.00692515	1.58496	yes	no	no	n/a
PCF11	0.00692515	n/a	no	no	yes	n/a
SYF2	0.00692515	n/a	no	no	yes	n/a
XPOT	0.00692515	n/a	no	no	yes	n/a
CPSF3L	0.00650407	n/a	no	no	yes	n/a
CSTF1	0.00650407	n/a	no	no	yes	n/a
CSTF3	0.00650407	n/a	no	no	yes	n/a
ERAL1	0.00650407	2.32193	yes	no	no	n/a
GPKOW	0.00650407	n/a	no	no	yes	8
KIN	0.00650407	n/a	no	no	yes	n/a
MRPS35	0.00650407	2	yes	no	no	n/a
RUVBL1	0.00650407	n/a	no	no	yes	6
UBL5	0.00650407	n/a	no	no	yes	8
ZRSR2	0.00650407	n/a	no	no	yes	10
RPL26L1	0.00611793	3.58496	yes	yes	no	n/a
SIP1	0.00611793	n/a	no	no	yes	1
SNUPN	0.00611793	n/a	no	no	yes	6
EIF4A3	0.00576086	0.736966	no	no	yes	n/a
FAM120A	0.00576086	2	yes	no	no	n/a
GEMIN6	0.00576086	n/a	no	no	yes	3
KPNA1	0.00576086	n/a	no	no	yes	6
MRPS17	0.00576086	1.58496	yes	no	no	n/a
NUP62	0.00576086	n/a	no	no	yes	6
SEC13	0.00576086	n/a	no	no	yes	n/a
SF3A2	0.00576086	n/a	no	no	yes	n/a
SMU1	0.00576086	n/a	no	no	yes	n/a
TFIP11	0.00576086	n/a	no	no	yes	n/a
WDR70	0.00576086	n/a	no	no	yes	n/a
BUD31	0.00542412	1	no	no	yes	n/a
INTS5	0.00542412	n/a	no	no	yes	n/a
PUF60	0.00542412	n/a	no	no	yes	4
TMEM48	0.00542412	n/a	no	no	yes	n/a
DDX19B	0.00513412	n/a	no	no	yes	n/a
EBNA1BP2	0.00513412	2.58496	yes	yes	no	n/a
H2AFV	0.00513412	1.58496	yes	yes	no	n/a
LUC7L	0.00513412	n/a	no	no	yes	10
MRPL22	0.00513412	1.58496	yes	no	no	n/a
NUMA1	0.00513412	n/a	no	no	yes	n/a
NUP50	0.00513412	n/a	no	no	yes	6
NUP93	0.00513412	n/a	no	no	yes	n/a
NUPL2	0.00513412	n/a	no	no	yes	n/a
PRPF6	0.00513412	n/a	no	no	yes	n/a
MRPS7	0.00486439	2.32193	yes	no	no	n/a
RPS11	0.00486439	1.73697	yes	yes	no	n/a
SF3B5	0.00486439	n/a	no	no	yes	n/a
SLC7A9	0.00484327	n/a	no	no	yes	n/a
ACIN1	0.00460094	n/a	no	no	yes	4
CWC25	0.00460094	n/a	no	no	yes	n/a
NCBP1	0.00460094	n/a	no	no	yes	n/a
SNIP1	0.00460094	n/a	no	no	yes	10
ZMYM3	0.00460094	n/a	no	no	yes	n/a
GPATCH8	0.00433453	n/a	no	no	yes	n/a
LSM1	0.00433453	n/a	no	no	yes	3
NUDT21	0.00433453	n/a	no	no	yes	6
POP7	0.00433453	n/a	no	no	yes	n/a
RBM15B	0.00433453	n/a	no	no	yes	n/a
SNRNP27	0.00433453	n/a	no	no	yes	10
SNRNP40	0.00433453	n/a	no	no	yes	n/a
ACTG1	0.00408775	1.26303	yes	no	no	n/a
DNAJC9	0.00408775	1.58496	yes	no	no	n/a
EIF2S1	0.00408775	n/a	no	no	yes	n/a
NOSIP	0.00408775	n/a	no	no	yes	n/a
EIF1	0.00385338	n/a	no	no	yes	n/a
HIST1H1D	0.00385338	3.16993	yes	no	no	n/a
MAGOHB	0.00385338	n/a	no	no	yes	4
H1FX	0.00363101	2	yes	no	no	n/a
INTS1	0.00363101	n/a	no	no	yes	n/a
RALY	0.00363101	2	yes	yes	yes	9
RPP14	0.00363101	n/a	no	no	yes	n/a
SMN1	0.00363101	n/a	no	no	yes	n/a
SNRNP25	0.00363101	n/a	no	no	yes	n/a
THOC1	0.00363101	n/a	no	no	yes	7
TRIM24	0.00363101	n/a	no	no	yes	6
POMZP3	0.00345446	n/a	no	no	yes	n/a
C19orf29	0.00341812	n/a	no	no	yes	n/a
PRPF31	0.00341812	n/a	no	no	yes	n/a
TUBB	0.00341812	1.22239	yes	no	no	n/a
CSTF2	0.00322216	n/a	no	no	yes	2
NXT2	0.00322216	n/a	no	no	yes	n/a
PRPF39	0.00322216	n/a	no	no	yes	n/a
RANGAP1	0.00322216	n/a	no	no	yes	6
STRAP	0.00322216	n/a	no	no	yes	1
AGGF1	0.00302741	n/a	no	no	yes	10
EIF3C	0.00302741	0.584963	no	no	yes	n/a
PRMT1	0.00302741	n/a	no	no	yes	4	9891755 8288564
XAB2	0.00302741	n/a	no	no	yes	7
EIF3J	0.00286264	n/a	no	no	yes	n/a
EIF5	0.00286264	n/a	no	no	yes	n/a
PRMT7	0.00286264	n/a	no	no	yes	n/a
UBE2I	0.00286264	n/a	no	no	yes	6
INTS6	0.00270969	n/a	no	no	yes	n/a
MKI67	0.00270969	1.58496	yes	yes	no	n/a
SFRS15	0.00270969	n/a	no	no	yes	n/a
DDX28	0.00256211	1.58496	yes	no	no	n/a
EIF2B3	0.00256211	n/a	no	no	yes	n/a
EIF5B	0.00256211	n/a	no	no	yes	n/a
HAS1	0.00256211	n/a	no	no	yes	n/a
NUP88	0.00256211	n/a	no	no	yes	n/a
RNF40	0.00256211	n/a	no	no	yes	n/a
SMG5	0.00256211	n/a	no	no	yes	n/a
TXNL4A	0.00256211	n/a	no	no	yes	n/a
CXorf56	0.0024203	n/a	no	no	yes	n/a
GPATCH3	0.0024203	1	no	no	yes	n/a
HBS1L	0.0024203	n/a	no	no	yes	n/a
INTS7	0.0024203	n/a	no	no	yes	n/a
KRT9	0.0024203	3	yes	yes	no	n/a
RPP30	0.0024203	n/a	no	no	yes	n/a
EIF2B4	0.00228982	n/a	no	no	yes	n/a
PRCC	0.00228982	n/a	no	no	yes	n/a
RNMT	0.00216015	1	no	no	yes	6
IGF2BP3	0.00204368	1.58496	yes	no	yes	n/a
CCDC94	0.0019326	n/a	no	no	yes	n/a
AHNAK	0.00182679	1.58496	yes	no	no	n/a
GEMIN7	0.00182679	n/a	no	no	yes	3
KPNA2	0.00182679	n/a	no	no	yes	6
LARP1	0.00182679	2.32193	yes	no	no	n/a
HMGXB3	0.00172627	n/a	no	no	yes	n/a
RBM23	0.00162866	n/a	no	no	yes	n/a
CDK10	0.00154233	n/a	no	no	yes	n/a
FAM50A	0.00154233	n/a	no	no	yes	n/a
MFAP1	0.00154233	n/a	no	no	yes	7
PCBP2	0.00154233	n/a	no	no	yes	9
UPF3A	0.00154233	n/a	no	no	yes	n/a
EIF4G1	0.00145899	n/a	no	no	yes	n/a
HIST1H2BK	0.00145899	3.32193	yes	no	no	n/a
RAVER2	0.00145899	n/a	no	no	yes	n/a
AAAS	0.00137485	n/a	no	no	yes	n/a
NUPL1	0.00137485	n/a	no	no	yes	n/a
NXF2B	0.00137485	n/a	no	no	yes	n/a
HIST1H1C	0.001303	2.32193	yes	no	no	n/a
RBM7	0.001303	n/a	no	no	yes	n/a
SEC31B	0.001303	n/a	no	no	yes	n/a
SMG6	0.001303	n/a	no	no	yes	n/a
EIF4E	0.00122661	n/a	no	no	yes	n/a
MLST8	0.00122661	n/a	no	no	yes	n/a
RBM38	0.00122661	n/a	no	no	yes	n/a
CASC3	0.00116185	n/a	no	no	yes	n/a
CDK13	0.00116185	n/a	no	no	yes	n/a
DHX57	0.00116185	1	no	no	yes	n/a
PAIP1	0.00116185	n/a	no	no	yes	n/a
ZMAT5	0.00116185	n/a	no	no	yes	n/a
HNRNPH2	0.00109704	2.32193	yes	no	yes	n/a
HTATSF1	0.00109704	n/a	no	no	yes	n/a
CRNKL1	0.0010375	n/a	no	no	yes	n/a
HIST1H2AH	0.0010375	2.80735	yes	no	no	n/a
HSP90AA1	0.0010375	2	yes	no	no	n/a
LSM5	0.0010375	n/a	no	no	yes	3
MRPS15	0.000979158	2	yes	no	no	n/a
RBM4B	0.000979158	n/a	no	no	yes	n/a
RNGTT	0.000979158	n/a	no	no	yes	n/a
GEMIN4	0.000923515	n/a	no	no	yes	1
DGCR14	0.000873114	n/a	no	no	yes	n/a
EIF2B2	0.000821946	n/a	no	no	yes	n/a
MBNL3	0.000821946	n/a	no	no	yes	n/a
HSPB1	0.000798501	n/a	no	no	yes	n/a
CEBPD	0.000775523	n/a	no	no	yes	n/a
FAM98A	0.000775523	1.58496	yes	yes	no	n/a
RBM47	0.000775523	n/a	no	no	yes	n/a
BAG2	0.000731439	n/a	no	no	yes	8
EIF4EBP1	0.000731439	n/a	no	no	yes	n/a
RPLP2	0.000731439	2.58496	yes	no	no	n/a
RRP8	0.000731439	1.58496	yes	yes	no	n/a
SAMD4A	0.000731439	n/a	no	no	yes	4
DHX30	0.000689707	3.70044	yes	no	yes	n/a
KRT75	0.000689707	1.58496	yes	yes	no	n/a
HIST1H2AM	0.000648285	2	yes	yes	no	n/a
NUP160	0.000648285	n/a	no	no	yes	n/a
RAE1	0.000648285	n/a	no	no	yes	n/a
ZFR	0.000648285	1.58496	yes	no	yes	n/a
U2AF2	0.000610615	n/a	no	no	yes	n/a
RPP25	0.000574143	n/a	no	no	yes	n/a
SYMPK	0.000505568	n/a	no	no	yes	n/a
SENP2	0.000472501	n/a	no	no	yes	n/a
STAU2	0.000472501	1.58496	yes	no	no	n/a
TUBA1C	0.000472501	2.58496	yes	no	no	n/a
ADARB1	0.000442847	n/a	no	no	yes	n/a
GEMIN8	0.000442847	n/a	no	no	yes	n/a
EIF4A2	0.000413878	n/a	no	no	yes	n/a
ESRP1	0.000413878	n/a	no	no	yes	n/a
HNRNPUL2	0.000413878	3.90689	yes	yes	yes	n/a
SRPK2	0.000413878	n/a	no	no	yes	10
HIST1H2BD	0.000384145	3.32193	yes	no	no	n/a
HIST1H2BN	0.000384145	3	yes	yes	no	n/a
MRPL12	0.000384145	1.58496	yes	no	no	n/a
RBM17	0.000384145	n/a	no	no	yes	n/a
RPL35A	0.000384145	2.58496	yes	yes	no	n/a
KHDRBS3	0.000381444	n/a	no	no	yes	n/a
KIAA1967	0.000356121	n/a	no	no	yes	n/a
PLOD3	0.000356121	1.58496	yes	yes	no	n/a
A2BP1	0.000231665	n/a	no	no	yes	n/a
AAR2	0.000197798	n/a	no	no	yes	n/a
ADARB	0.000197798	n/a	no	no	yes	n/a
ALYREF	0.000197798	n/a	no	no	yes	n/a
BEL	0.000197798	n/a	no	no	yes	n/a
BRU	0.000197798	n/a	no	no	yes	n/a
BRUNOL	0.000197798	n/a	no	no	yes	n/a
BUD13	0.000197798	n/a	no	no	yes	n/a
C14ORF166	0.000197798	2.80735	yes	yes	no	n/a
C19orf43	0.000197798	n/a	no	no	yes	n/a
C1orf55	0.000197798	n/a	no	no	yes	n/a
C1ORF77	0.000197798	1.58496	yes	yes	no	n/a
C20ORF4	0.000197798	n/a	no	no	yes	n/a
C22ORF28	0.000197798	3	yes	yes	no	n/a
CACTIN	0.000197798	n/a	no	no	yes	n/a
CCAR1	0.000197798	n/a	no	no	yes	n/a
CCDC12	0.000197798	n/a	no	no	yes	n/a
CCDC55	0.000197798	n/a	no	no	yes	n/a
CCDC75	0.000197798	n/a	no	no	yes	n/a
CELF4	0.000197798	1	no	no	yes	n/a
CELF6	0.000197798	n/a	no	no	yes	n/a
CHAMP1	0.000197798	n/a	no	no	yes	n/a
CHP60	0.000197798	n/a	no	no	yes	n/a
CLASRP	0.000197798	n/a	no	no	yes	n/a
CLF1	0.000197798	n/a	no	no	yes	n/a
CPSF2	0.000197798	n/a	no	no	yes	n/a
CPSF3	0.000197798	n/a	no	no	yes	n/a
CUS1	0.000197798	n/a	no	no	yes	n/a
CWC15	0.000197798	n/a	no	no	yes	n/a
CWC22	0.000197798	n/a	no	no	yes	n/a
CWC24	0.000197798	n/a	no	no	yes	n/a
CWC26	0.000197798	n/a	no	no	yes	n/a
CWC27	0.000197798	n/a	no	no	yes	n/a
DDX26B	0.000197798	n/a	no	no	yes	n/a
DDX39A	0.000197798	n/a	no	no	yes	n/a
DDX39B	0.000197798	n/a	no	no	yes	n/a
DHX36	0.000197798	1	no	no	yes	n/a
DLGAP3	0.000197798	2	yes	no	no	n/a
DQX1	0.000197798	n/a	no	no	yes	n/a
FAM50	0.000197798	n/a	no	no	yes	n/a
FAM58A	0.000197798	n/a	no	no	yes	n/a
FRA10AC1	0.000197798	n/a	no	no	yes	10
GEMIN2	0.000197798	n/a	no	no	yes	n/a
GEMIN5	0.000197798	n/a	no	no	yes	1
GSPT	0.000197798	n/a	no	no	yes	n/a
HERB	0.000197798	n/a	no	no	yes	n/a
HIST1H2AC	0.000197798	2.80735	yes	no	no	n/a
HIST2H3D	0.000197798	2	yes	no	no	n/a
HNRNPA1P7	0.000197798	3.90689	yes	no	no	n/a
HNRNPABD	0.000197798	n/a	no	no	yes	n/a
HNRNPCL2	0.000197798	n/a	no	no	yes	n/a
HNRPLL	0.000197798	n/a	no	no	yes	n/a
HNRPQ	0.000197798	n/a	no	no	yes	n/a
HP1G	0.000197798	n/a	no	no	yes	n/a
HSL7	0.000197798	n/a	no	no	yes	n/a
IGF2BP1	0.000197798	1.73697	yes	no	no	n/a
IGLV1-40	0.000197798	1.58496	yes	no	no	n/a
INTS10	0.000197798	n/a	no	no	yes	n/a
INTS2	0.000197798	n/a	no	no	yes	n/a
INTS4	0.000197798	n/a	no	no	yes	n/a
IST3	0.000197798	n/a	no	no	yes	n/a
ISY1	0.000197798	n/a	no	no	yes	n/a
KRT79	0.000197798	2.32193	yes	no	no	n/a
LENG1	0.000197798	n/a	no	no	yes	n/a
LIN9	0.000197798	n/a	no	no	yes	n/a
LOC728638	0.000197798	3.90689	yes	no	no	n/a
LOC731605	0.000197798	2.32193	yes	no	no	n/a
MASKIN	0.000197798	n/a	no	no	yes	n/a
MOV10	0.000197798	1	no	no	yes	n/a
MRPL1	0.000197798	1.58496	yes	no	no	n/a
MRPL43	0.000197798	1.58496	yes	no	no	n/a
MRPL45	0.000197798	1.58496	yes	no	no	n/a
MRPS23	0.000197798	2	yes	no	no	n/a
MRPS25	0.000197798	1.58496	yes	no	no	n/a
MRPS5	0.000197798	2.58496	yes	no	no	n/a
MRPS9	0.000197798	2.32193	yes	no	no	n/a
MSI	0.000197798	n/a	no	no	yes	n/a
MTR4	0.000197798	n/a	no	no	yes	n/a
NHP2L	0.000197798	n/a	no	no	yes	n/a
NKAP	0.000197798	n/a	no	no	yes	7
NOVA	0.000197798	n/a	no	no	yes	n/a
NPTB	0.000197798	n/a	no	no	yes	n/a
NUP121	0.000197798	n/a	no	no	yes	n/a
NUP35	0.000197798	n/a	no	no	yes	n/a
PABPC	0.000197798	n/a	no	no	yes	n/a
PABPC1P2	0.000197798	n/a	no	no	yes	n/a
PDCD7	0.000197798	n/a	no	no	yes	n/a
PELA	0.000197798	n/a	no	no	yes	n/a
PHAX	0.000197798	n/a	no	no	yes	6
PHF5A	0.000197798	n/a	no	no	yes	n/a
PLRG1	0.000197798	n/a	no	no	yes	n/a
POP6	0.000197798	n/a	no	no	yes	n/a
POP8	0.000197798	n/a	no	no	yes	n/a
PPIL1	0.000197798	n/a	no	no	yes	8	22365833
PPIL3	0.000197798	n/a	no	no	yes	n/a
PPIL4	0.000197798	n/a	no	no	yes	10
PPP1C	0.000197798	n/a	no	no	yes	n/a
PPP2C	0.000197798	n/a	no	no	yes	n/a
PPP2R1	0.000197798	n/a	no	no	yes	n/a
PPP2R2	0.000197798	n/a	no	no	yes	n/a
PPP2R5	0.000197798	n/a	no	no	yes	n/a
PRP28	0.000197798	n/a	no	no	yes	n/a
PRP38	0.000197798	n/a	no	no	yes	n/a
PRP39	0.000197798	n/a	no	no	yes	n/a
PRP40	0.000197798	n/a	no	no	yes	n/a
PRP46	0.000197798	n/a	no	no	yes	n/a
PRP5	0.000197798	n/a	no	no	yes	n/a
PRP6	0.000197798	n/a	no	no	yes	n/a
PRPF38A	0.000197798	n/a	no	no	yes	10
PRPF40	0.000197798	n/a	no	no	yes	n/a
PYDC1	0.000197798	1.58496	yes	no	yes	n/a
RAB43	0.000197798	n/a	no	no	yes	n/a
RARY	0.000197798	n/a	no	no	yes	n/a
RAVER1	0.000197798	n/a	no	no	yes	n/a
RBFOX1	0.000197798	n/a	no	no	yes	n/a
RBFOX2	0.000197798	n/a	no	no	yes	9
RBM0	0.000197798	n/a	no	no	yes	n/a
RBM27	0.000197798	n/a	no	no	yes	n/a
RBM45	0.000197798	n/a	no	no	yes	n/a
RBMXL1	0.000197798	n/a	no	no	yes	n/a
RENT3	0.000197798	n/a	no	no	yes	n/a
RER	0.000197798	n/a	no	no	yes	n/a
RGPD2	0.000197798	n/a	no	no	yes	n/a
RNF20	0.000197798	n/a	no	no	yes	n/a
RNF213	0.000197798	n/a	no	no	yes	n/a
RNPC3	0.000197798	n/a	no	no	yes	n/a
RNU1-1	0.000197798	n/a	no	no	yes	n/a
RNU2-1	0.000197798	n/a	no	no	yes	n/a
RNU4-1	0.000197798	n/a	no	no	yes	n/a
RNU5A	0.000197798	n/a	no	no	yes	n/a
RNU6-1	0.000197798	n/a	no	no	yes	n/a
RNZ	0.000197798	n/a	no	no	yes	n/a
RPL26	0.000197798	2.58496	yes	no	no	n/a
RPR2	0.000197798	n/a	no	no	yes	n/a
SEH1	0.000197798	n/a	no	no	yes	n/a
SF3B10	0.000197798	n/a	no	no	yes	n/a
SF3B125	0.000197798	n/a	no	no	yes	n/a
SF3B14	0.000197798	n/a	no	no	yes	n/a
SFRS17	0.000197798	n/a	no	no	yes	n/a
SFSWAP	0.000197798	n/a	no	no	yes	n/a
SIP2	0.000197798	n/a	no	no	yes	n/a
SLT11	0.000197798	n/a	no	no	yes	n/a
SLU7	0.000197798	n/a	no	no	yes	7
SMB	0.000197798	n/a	no	no	yes	n/a
SNORA70	0.000197798	2	yes	no	no	n/a
SNORD33	0.000197798	1.58496	yes	yes	no	n/a
SNORD36B	0.000197798	1.37851	yes	yes	no	n/a
SNORD43	0.000197798	1.80735	yes	yes	no	n/a
SNORD58B	0.000197798	2	yes	yes	no	n/a
SNR17	0.000197798	n/a	no	no	yes	n/a
SNU114	0.000197798	n/a	no	no	yes	n/a
SNU23	0.000197798	n/a	no	no	yes	n/a
SNU66	0.000197798	n/a	no	no	yes	n/a
SPHKAP	0.000197798	n/a	no	no	yes	n/a
SQD	0.000197798	n/a	no	no	yes	n/a
SRM300	0.000197798	n/a	no	no	yes	n/a
SRPK	0.000197798	n/a	no	no	yes	n/a
SRSF12	0.000197798	n/a	no	no	yes	n/a
STRBP	0.000197798	n/a	no	no	yes	n/a
SUGP1	0.000197798	n/a	no	no	yes	n/a
SUGP2	0.000197798	1	no	no	yes	n/a
SUMO	0.000197798	n/a	no	no	yes	n/a
TET1	0.000197798	n/a	no	no	yes	n/a
THOC3	0.000197798	n/a	no	no	yes	n/a
THOC4	0.000197798	n/a	no	no	yes	n/a
TMEM171	0.000197798	n/a	no	no	yes	n/a
TTC14	0.000197798	n/a	no	no	yes	7
U1SNRNA	0.000197798	n/a	no	no	yes	n/a
U2SNRNA	0.000197798	n/a	no	no	yes	n/a
U2SURP	0.000197798	n/a	no	no	yes	n/a
U3SNORNA	0.000197798	n/a	no	no	yes	n/a
U4SNRNA	0.000197798	n/a	no	no	yes	n/a
U5SNRNA	0.000197798	n/a	no	no	yes	n/a
U6SNRNA	0.000197798	n/a	no	no	yes	n/a
WIBG	0.000197798	n/a	no	no	yes	n/a
XPO5	0.000197798	n/a	no	no	yes	n/a
XRN2	0.000197798	n/a	no	no	yes	n/a
YTH1	0.000197798	n/a	no	no	yes	n/a
ZBTB12	0.000197798	n/a	no	no	yes	n/a
ZC3H18	0.000197798	n/a	no	no	yes	n/a
ZCRB1	0.000197798	n/a	no	no	yes	n/a
ZMAT2	0.000197798	n/a	no	no	yes	n/a
ZNF326	0.000197798	3.32193	yes	yes	yes	n/a
ZNF346	0.000197798	n/a	no	no	yes	n/a
ZNF830	0.000197798	n/a	no	no	yes	7
EPB41L4B	0.000104491	n/a	no	no	yes	n/a
PCBP3	0.000104491	n/a	no	no	yes	n/a
SMG7	0.000104491	n/a	no	no	yes	n/a
FBN2	9.19e-05	n/a	no	no	yes	n/a
HNRNPCL1	9.19e-05	n/a	no	no	yes	n/a
FUBP3	7.93e-05	n/a	no	no	yes	n/a
JUP	7.93e-05	n/a	no	no	yes	n/a
RPL37A	7.93e-05	1.58496	yes	yes	no	n/a
PLOD1	6.76e-05	4.39232	yes	no	no	n/a
WBP4	6.76e-05	n/a	no	no	yes	n/a
ELAVL2	5.78e-05	n/a	no	no	yes	n/a
KRT1	5.78e-05	1.58496	yes	no	no	n/a
PROL1	5.78e-05	n/a	no	no	yes	n/a
PTBP2	5.78e-05	n/a	no	no	yes	n/a
RANBP9	5.78e-05	n/a	no	no	yes	n/a
RPL10L	5.78e-05	1.58496	yes	yes	no	n/a
KRT14	4.9e-05	2.32193	yes	yes	no	n/a
PELO	4.9e-05	n/a	no	no	yes	n/a
CSDA	4.12e-05	2.58496	yes	no	yes	n/a
F12	4.12e-05	n/a	no	no	yes	n/a
MRPL44	4.12e-05	2	yes	no	no	n/a
PCBP4	4.12e-05	n/a	no	no	yes	n/a
SMG1	4.12e-05	n/a	no	no	yes	n/a
DYRK3	3.49e-05	n/a	no	no	yes	n/a
NUP155	3.49e-05	n/a	no	no	yes	n/a
RPS28	3.49e-05	2	yes	no	no	n/a
FAM50B	2.96e-05	n/a	no	no	yes	n/a
RPP38	2.5e-05	n/a	no	no	yes	n/a
NRIP2	2.09e-05	n/a	no	no	yes	n/a
DBR1	1.77e-05	n/a	no	no	yes	n/a
DHX34	1.77e-05	n/a	no	no	yes	n/a
SEC14L2	1.77e-05	n/a	no	no	yes	n/a
RRAGA	1.47e-05	n/a	no	no	yes	n/a
ESRP2	1.25e-05	n/a	no	no	yes	n/a
MBNL2	1.25e-05	n/a	no	no	yes	n/a
SNRNP48	1.04e-05	n/a	no	no	yes	n/a
ELAVL4	8.52e-06	n/a	no	no	yes	n/a
RALYL	8.52e-06	n/a	no	no	yes	n/a
RBM26	7.1e-06	n/a	no	no	yes	n/a
SNRPN	7.1e-06	n/a	no	no	yes	n/a
DDX6	4.8e-06	n/a	no	no	yes	n/a
HSPA1A	4.07e-06	n/a	no	no	yes	n/a
PPP2R3A	4.07e-06	n/a	no	no	yes	n/a
DNAJC6	3.44e-06	n/a	no	no	yes	n/a
CELF3	2.89e-06	n/a	no	no	yes	n/a
ELAVL3	2.47e-06	n/a	no	no	yes	n/a
BCAS1	1.53e-06	n/a	no	no	yes	n/a
BSCL2	1.25e-06	2	yes	no	no	n/a
HSPA2	7.51e-07	n/a	no	no	yes	n/a
